# Supplementary material for: Complexation and disproportionation of group 4 metal (alkoxy) halides with phosphine oxides
Source: Dalton Trans. 2024 May 28;53(23):9862–73. doi: 10.1039/d4dt01299b (PMC11163947; doi:10.1039/d4dt01299b)
Supplement: DT-053-D4DT01299B-s001 [file DT-053-D4DT01299B-s001.zip]

Archive with 33 entries (32 files):
- Optimized_structures/
- Optimized_structures/iPrOH.xyz
- Optimized_structures/TEPO.xyz
- Optimized_structures/THF.xyz
- Optimized_structures/TPPO.xyz
- Optimized_structures/ZrCl2_OiPr2.xyz
- Optimized_structures/ZrCl2_OiPr2_2TEPO_all_cis.xyz
- Optimized_structures/ZrCl2_OiPr2_2TEPO_all_trans.xyz
- Optimized_structures/ZrCl2_OiPr2_2TEPO_Cl_trans.xyz
- Optimized_structures/ZrCl2_OiPr2_2TEPO_OR_trans.xyz
- Optimized_structures/ZrCl2_OiPr2_2TEPO_TEPO_trans.xyz
- Optimized_structures/ZrCl2_OiPr2_2THF_all_cis.xyz
- Optimized_structures/ZrCl2_OiPr2_2THF_all_trans.xyz
- Optimized_structures/ZrCl2_OiPr2_2THF_Cl_trans.xyz
- Optimized_structures/ZrCl2_OiPr2_2THF_OR_trans.xyz
- Optimized_structures/ZrCl2_OiPr2_2THF_THF_trans.xyz
- Optimized_structures/ZrCl3_OiPr.xyz
- Optimized_structures/ZrCl3_OiPr_2TEPO_Cl_fac.xyz
- Optimized_structures/ZrCl3_OiPr_2TEPO_Cl_mer.xyz
- Optimized_structures/ZrCl3_OiPr_2TEPO_TEPO_trans.xyz
- Optimized_structures/ZrCl3_OiPr_2THF_Cl_fac.xyz
- Optimized_structures/ZrCl3_OiPr_2THF_Cl_mer.xyz
- Optimized_structures/ZrCl3_OiPr_2THF_THF_trans.xyz
- Optimized_structures/ZrCl4.xyz
- Optimized_structures/ZrCl4_2TEPO.xyz
- Optimized_structures/ZrCl4_2THF.xyz
- Optimized_structures/ZrClOiPr3_2TEPO_OR_fac.xyz
- Optimized_structures/ZrClOiPr3_2TEPO_OR_mer.xyz
- Optimized_structures/ZrClOiPr3_2TEPO_TEPO_trans.xyz
- Optimized_structures/ZrClOiPr3_2THF_OR_fac.xyz
- Optimized_structures/ZrClOiPr3_2THF_OR_mer.xyz
- Optimized_structures/ZrClOiPr3_2THF_THF_trans.xyz
- Optimized_structures/ZrCl_OiPr3.xyz
