# Supplementary material for: Complexation and disproportionation of group 4 metal (alkoxy) halides with phosphine oxides
Source: Dalton Trans. 2024 May 28;53(23):9862–73. doi: 10.1039/d4dt01299b (PMC11163947; doi:10.1039/d4dt01299b)
Supplement: DT-053-D4DT01299B-s001 [file DT-053-D4DT01299B-s001.zip › Optimized_structures/iPrOH.xyz]

12
-194.387130877 A.U.
 C                  1.328173     -0.558119     -0.089886
 C                  0.001542      0.036240      0.362973
 H                 -0.007036      0.086211      1.467225
 H                  2.163528      0.064515      0.255077
 H                  1.455295     -1.570819      0.316850
 H                  1.366969     -0.612243     -1.187020
 C                 -1.204530     -0.777801     -0.103824
 H                 -2.145629     -0.316645      0.231675
 H                 -1.222641     -0.841810     -1.201041
 H                 -1.168503     -1.796939      0.307750
 O                 -0.039664      1.375284     -0.162278
 H                 -0.875780      1.783536      0.092129
