# Supplementary material for: Complexation and disproportionation of group 4 metal (alkoxy) halides with phosphine oxides
Source: Dalton Trans. 2024 May 28;53(23):9862–73. doi: 10.1039/d4dt01299b (PMC11163947; doi:10.1039/d4dt01299b)
Supplement: DT-053-D4DT01299B-s001 [file DT-053-D4DT01299B-s001.zip › Optimized_structures/TEPO.xyz]

23
-654.334345883 A.U.
 P                  0.141650     -0.052676      0.403722
 O                  0.518033     -0.766800      1.701350
 C                 -1.149362      1.243203      0.667053
 C                 -1.634775      2.016184     -0.565602
 H                 -0.722381      1.923805      1.417919
 H                 -1.983551      0.727884      1.163804
 H                 -2.392790      2.757055     -0.276689
 H                 -0.816461      2.559592     -1.056524
 H                 -2.093889      1.350966     -1.309197
 C                  1.564884      0.818655     -0.390583
 C                  2.793517     -0.083267     -0.566307
 H                  1.805206      1.663036      0.272141
 H                  1.239058      1.240922     -1.352298
 H                  3.647585      0.499834     -0.936371
 H                  3.074129     -0.542857      0.389312
 H                  2.604171     -0.888891     -1.288830
 C                 -0.518583     -1.198204     -0.887820
 C                 -1.732865     -2.002507     -0.406723
 H                  0.310114     -1.876446     -1.135331
 H                 -0.749257     -0.623865     -1.796997
 H                 -2.024675     -2.747245     -1.159372
 H                 -1.501027     -2.528469      0.527802
 H                 -2.602140     -1.355162     -0.226100
