# Supplementary material for: Complexation and disproportionation of group 4 metal (alkoxy) halides with phosphine oxides
Source: Dalton Trans. 2024 May 28;53(23):9862–73. doi: 10.1039/d4dt01299b (PMC11163947; doi:10.1039/d4dt01299b)
Supplement: DT-053-D4DT01299B-s001 [file DT-053-D4DT01299B-s001.zip › Optimized_structures/THF.xyz]

13
-232.478919163 A.U.
 C                 -1.139417     -0.468714      0.154491
 O                  0.000144     -1.207673     -0.288078
 C                  1.139643     -0.468395      0.154152
 C                  0.777059      1.016898     -0.049365
 C                 -0.777443      1.016560     -0.049827
 H                 -2.001578     -0.804646     -0.433684
 H                 -1.332885     -0.684559      1.221705
 H                  1.333775     -0.684600      1.221165
 H                  2.001614     -0.803769     -0.434619
 H                  1.196100      1.647639      0.744990
 H                  1.166258      1.383405     -1.007177
 H                 -1.197299      1.647744      0.743743
 H                 -1.166190      1.382075     -1.008205
