# Supplementary material for: Complexation and disproportionation of group 4 metal (alkoxy) halides with phosphine oxides
Source: Dalton Trans. 2024 May 28;53(23):9862–73. doi: 10.1039/d4dt01299b (PMC11163947; doi:10.1039/d4dt01299b)
Supplement: DT-053-D4DT01299B-s001 [file DT-053-D4DT01299B-s001.zip › Optimized_structures/TPPO.xyz]

32
-772.283678920 A. U.
 P                 -0.016074     -0.394821      0.894958
 O                 -0.466423     -0.910752      2.261749
 C                  1.694549     -0.972716      0.496377
 C                  2.345339     -0.557884     -0.830416
 H                  1.633735     -2.069592      0.569346
 H                  2.308567     -0.646098      1.349279
 H                  2.465884      0.534130     -0.860699
 H                  1.689210     -0.823995     -1.672185
 C                 -1.085319     -0.994786     -0.486140
 C                 -2.579625     -0.739123     -0.241367
 H                 -0.897192     -2.077083     -0.556240
 H                 -0.754967     -0.547068     -1.434948
 H                 -2.767512      0.344120     -0.190434
 H                 -2.848288     -1.145777      0.742606
 C                 -0.025013      1.458535      0.834742
 C                 -0.102969      2.166291     -0.526291
 H                  0.870197      1.779359      1.389485
 H                 -0.884701      1.739915      1.460561
 H                 -1.028061      1.871205     -1.041690
 H                  0.725321      1.846899     -1.173399
 C                 -3.466056     -1.357831     -1.326871
 H                 -3.327440     -2.447821     -1.374629
 H                 -4.528595     -1.164300     -1.124622
 H                 -3.232388     -0.946409     -2.320121
 C                  3.714734     -1.217474     -1.031967
 H                  4.169350     -0.903118     -1.981649
 H                  4.406255     -0.947946     -0.220746
 H                  3.627121     -2.313420     -1.045829
 C                 -0.072372      3.692669     -0.385815
 H                 -0.144469      4.181275     -1.367405
 H                 -0.909432      4.049558      0.231362
 H                  0.860294      4.028417      0.090092
