# Supplementary material for: Complexation and disproportionation of group 4 metal (alkoxy) halides with phosphine oxides
Source: Dalton Trans. 2024 May 28;53(23):9862–73. doi: 10.1039/d4dt01299b (PMC11163947; doi:10.1039/d4dt01299b)
Supplement: DT-053-D4DT01299B-s001 [file DT-053-D4DT01299B-s001.zip › Optimized_structures/ZrCl2_OiPr2.xyz]

25
-1355.25232493 A. U.
 Zr                 0.109770      0.155938     -0.487747
 Cl                 1.368136      0.176061      1.556065
 Cl                -2.251199      0.065627     -0.068111
 O                  0.614396     -1.378258     -1.509045
 C                  1.037942     -2.419763     -2.387784
 C                 -0.133885     -3.361086     -2.653134
 C                  2.249184     -3.125912     -1.784493
 H                  1.335230     -1.938078     -3.333882
 H                 -0.986260     -2.811670     -3.072543
 H                  0.162746     -4.140615     -3.368419
 H                 -0.456018     -3.846452     -1.721541
 H                  3.063676     -2.413307     -1.602105
 H                  1.981724     -3.601405     -0.830833
 H                  2.614487     -3.901733     -2.471440
 O                  0.493275      1.751613     -1.466335
 C                  0.813983      2.870460     -2.290284
 C                  1.460871      2.386783     -3.585627
 C                  1.694788      3.838312     -1.504697
 H                 -0.142017      3.364705     -2.527887
 H                  0.797784      1.688772     -4.112933
 H                  1.662434      3.238703     -4.249437
 H                  2.412467      1.878675     -3.374697
 H                  1.194653      4.152174     -0.579910
 H                  2.650094      3.363399     -1.241087
 H                  1.903760      4.733048     -2.107196
