# Supplementary material for: Complexation and disproportionation of group 4 metal (alkoxy) halides with phosphine oxides
Source: Dalton Trans. 2024 May 28;53(23):9862–73. doi: 10.1039/d4dt01299b (PMC11163947; doi:10.1039/d4dt01299b)
Supplement: DT-053-D4DT01299B-s001 [file DT-053-D4DT01299B-s001.zip › Optimized_structures/ZrCl2_OiPr2_2TEPO_all_cis.xyz]

71
-2663.9726567 A.U.
 Zr                 0.030285      0.528927     -0.160173
 Cl                 0.087111     -1.003479     -2.280077
 Cl                 1.712580      2.137647     -1.173662
 O                  0.110467      1.461574      1.568939
 C                  0.361028      2.542985      2.429332
 C                  1.022229      2.044035      3.717815
 C                 -0.936947      3.306192      2.709496
 H                  1.062007      3.228256      1.918588
 H                  1.952121      1.508006      3.486097
 H                  1.262306      2.883347      4.386585
 H                  0.351563      1.352549      4.247978
 H                 -1.388792      3.642105      1.767960
 H                 -1.656399      2.656268      3.229317
 H                 -0.744879      4.186875      3.339221
 O                 -1.318748     -0.964164      0.699505
 O                  1.752456     -0.719648      0.431411
 P                 -2.814549     -1.383343      0.550955
 P                  3.268119     -0.919358      0.128125
 C                  3.598540     -0.976367     -1.676940
 C                  5.022421     -0.651265     -2.145530
 H                  2.879870     -0.263442     -2.098659
 H                  3.273414     -1.969732     -2.015103
 H                  5.064864     -0.729444     -3.239617
 H                  5.303475      0.376269     -1.883158
 H                  5.776441     -1.334770     -1.735401
 C                  4.216942      0.439480      0.928548
 C                  5.696325      0.201868      1.256152
 H                  3.644034      0.640095      1.844750
 H                  4.072641      1.315902      0.283094
 H                  6.110862      1.098968      1.734394
 H                  5.831099     -0.632744      1.956563
 H                  6.296032     -0.000334      0.361107
 C                  3.738315     -2.531603      0.888965
 C                  5.006997     -3.228219      0.380419
 H                  2.855023     -3.160905      0.712663
 H                  3.785555     -2.358775      1.973808
 H                  5.141844     -4.181773      0.907859
 H                  4.938579     -3.453416     -0.691282
 H                  5.909150     -2.627633      0.546732
 C                 -3.090513     -2.731959      1.774972
 C                 -4.525009     -2.996394      2.249969
 H                 -2.448771     -2.443838      2.619008
 H                 -2.641781     -3.635922      1.338846
 H                 -4.525368     -3.813201      2.983518
 H                 -4.954294     -2.114603      2.742361
 H                 -5.189905     -3.288655      1.428722
 C                 -3.886644      0.057253      0.939263
 C                 -5.338692      0.022641      0.445729
 H                 -3.339452      0.894966      0.483220
 H                 -3.833643      0.197497      2.028227
 H                 -5.842892      0.954065      0.733500
 H                 -5.387820     -0.049958     -0.647804
 H                 -5.911890     -0.809531      0.871904
 C                 -3.151756     -1.990807     -1.147691
 C                 -4.316528     -2.970691     -1.336494
 H                 -2.196370     -2.431458     -1.463431
 H                 -3.272280     -1.094505     -1.770042
 H                 -4.385144     -3.246773     -2.396546
 H                 -4.165832     -3.897742     -0.768257
 H                 -5.282802     -2.541317     -1.044248
 O                 -1.469757      1.546009     -0.963736
 C                 -1.832868      2.385194     -2.044639
 C                 -2.427418      3.689007     -1.508170
 C                 -2.791180      1.650164     -2.984577
 H                 -0.915837      2.628146     -2.606900
 H                 -1.705377      4.193936     -0.854222
 H                 -2.681635      4.369162     -2.333945
 H                 -3.342272      3.489465     -0.930030
 H                 -2.327961      0.720605     -3.337680
 H                 -3.734166      1.412791     -2.467172
 H                 -3.031807      2.274497     -3.856898
