# Supplementary material for: Complexation and disproportionation of group 4 metal (alkoxy) halides with phosphine oxides
Source: Dalton Trans. 2024 May 28;53(23):9862–73. doi: 10.1039/d4dt01299b (PMC11163947; doi:10.1039/d4dt01299b)
Supplement: DT-053-D4DT01299B-s001 [file DT-053-D4DT01299B-s001.zip › Optimized_structures/ZrCl2_OiPr2_2TEPO_all_trans.xyz]

71
-2663.97399793 A.U.
 Zr                -0.035851      0.034382      0.123971
 O                 -2.115312     -0.100832     -0.524600
 P                 -3.557904      0.014435      0.051609
 O                  1.980245      0.190821      0.911829
 P                  3.469398      0.053667      0.474683
 Cl                 0.981583      0.003863     -2.262562
 O                  0.082414     -1.948952     -0.007548
 C                  0.233368     -3.148276     -0.716753
 C                 -1.053703     -3.498079     -1.471417
 C                  0.649455     -4.269864      0.241921
 H                  1.031463     -3.010225     -1.470604
 H                 -1.320137     -2.683487     -2.155248
 H                 -0.923947     -4.419608     -2.057340
 H                 -1.880770     -3.651395     -0.762366
 H                  1.572721     -4.002710      0.774012
 H                 -0.133890     -4.437082      0.994793
 H                  0.821345     -5.209986     -0.302531
 C                 -3.917878     -1.450339      1.093443
 C                 -5.294275     -1.504906      1.766985
 H                 -3.105706     -1.459162      1.833178
 H                 -3.758558     -2.318279      0.439180
 H                 -5.395041     -2.448228      2.319160
 H                 -5.424584     -0.690339      2.490105
 H                 -6.117604     -1.458779      1.041307
 C                 -3.770047      1.561749      1.020235
 C                 -5.192450      2.127360      1.132080
 H                 -3.096790      2.275857      0.527126
 H                 -3.326310      1.360664      2.003364
 H                 -5.174398      3.035296      1.748883
 H                 -5.602310      2.404498      0.152401
 H                 -5.888043      1.423063      1.604918
 C                 -4.735786      0.057246     -1.354986
 C                 -4.561403     -1.114821     -2.329304
 H                 -4.554114      1.013657     -1.865740
 H                 -5.757187      0.095109     -0.951435
 H                 -5.236991     -0.993287     -3.185607
 H                 -3.532870     -1.160421     -2.705040
 H                 -4.796044     -2.076041     -1.853670
 C                  4.465061      0.124332      2.021755
 C                  5.940213      0.531264      1.913755
 H                  4.356119     -0.859711      2.499707
 H                  3.909651      0.834109      2.650205
 H                  6.392936      0.541664      2.913762
 H                  6.521303     -0.162312      1.294399
 H                  6.050396      1.539555      1.494758
 C                  3.920339      1.455792     -0.624502
 C                  5.139776      1.284350     -1.539098
 H                  4.026431      2.333245      0.029337
 H                  3.012588      1.602136     -1.224870
 H                  5.278506      2.197467     -2.132148
 H                  6.067841      1.106337     -0.982089
 H                  4.991330      0.458044     -2.244960
 C                  3.735729     -1.555973     -0.368317
 C                  5.160685     -2.122449     -0.404834
 H                  3.311112     -1.434877     -1.373666
 H                  3.058971     -2.235440      0.167271
 H                  5.152972     -3.085165     -0.931859
 H                  5.860649     -1.464107     -0.932698
 H                  5.553679     -2.305900      0.603529
 O                 -0.141554      2.005003     -0.150200
 Cl                -0.861688      0.061267      2.526649
 C                  0.073043      3.151379     -0.928875
 C                  0.717470      4.248137     -0.074136
 C                 -1.238434      3.622971     -1.566892
 H                  0.765531      2.888511     -1.749815
 H                  1.658786      3.887457      0.361364
 H                  0.931031      5.142944     -0.677265
 H                  0.049594      4.531542      0.751807
 H                 -1.675536      2.813815     -2.165711
 H                 -1.958444      3.922837     -0.790282
 H                 -1.065552      4.487180     -2.224552
