# Supplementary material for: Complexation and disproportionation of group 4 metal (alkoxy) halides with phosphine oxides
Source: Dalton Trans. 2024 May 28;53(23):9862–73. doi: 10.1039/d4dt01299b (PMC11163947; doi:10.1039/d4dt01299b)
Supplement: DT-053-D4DT01299B-s001 [file DT-053-D4DT01299B-s001.zip › Optimized_structures/ZrCl2_OiPr2_2TEPO_Cl_trans.xyz]

71
-2663.98858557 A.U.
 Zr                 0.115168     -0.674552      0.079452
 O                 -1.206612      1.119959     -0.048854
 O                  1.736522      0.808784      0.359109
 P                  2.897643      1.726596     -0.092053
 P                 -2.749180      1.335552     -0.019954
 C                 -3.080213      3.129890      0.189644
 C                 -2.500298      3.700063      1.491083
 H                 -2.631188      3.623825     -0.682546
 H                 -1.430503      3.473488      1.573000
 H                 -2.628027      4.789917      1.517651
 H                 -3.000569      3.282858      2.374311
 C                 -3.545438      0.435329      1.361385
 C                 -5.042737      0.704122      1.557372
 H                 -2.961085      0.684020      2.256461
 H                 -5.248632      1.758212      1.786438
 H                 -5.631689      0.425815      0.673396
 H                 -5.415109      0.107266      2.400030
 C                 -3.540289      0.797189     -1.582639
 C                 -2.946495      1.447165     -2.839657
 H                 -4.619500      0.990021     -1.497670
 H                 -3.098605      2.535067     -2.850309
 H                 -1.873661      1.233351     -2.914507
 H                 -3.436512      1.036813     -3.731922
 C                  2.495780      2.684816     -1.601118
 C                  1.241317      3.557269     -1.461636
 H                  2.340057      1.933322     -2.386001
 H                  0.384114      2.947938     -1.151967
 H                  1.382683      4.367831     -0.734150
 H                  1.004027      4.016433     -2.429859
 C                  3.280690      2.913301      1.256197
 C                  3.487062      2.231199      2.616160
 H                  2.427142      3.602861      1.303928
 H                  2.618474      1.613696      2.875277
 H                  4.379127      1.591076      2.618434
 H                  3.621210      2.989089      3.398595
 C                  4.437668      0.783843     -0.424486
 C                  4.321271     -0.245370     -1.557091
 H                  5.230662      1.519435     -0.628391
 H                  4.148118      0.235366     -2.527375
 H                  5.252053     -0.822623     -1.627756
 H                  3.492155     -0.938623     -1.378918
 O                 -1.516348     -1.770530     -0.245794
 C                 -1.837129     -3.134976     -0.454319
 C                 -2.404916     -3.326983     -1.862361
 C                 -2.801438     -3.612322      0.634092
 H                 -0.907754     -3.726337     -0.374912
 H                 -1.699131     -2.946434     -2.610822
 H                 -2.592863     -4.391667     -2.063110
 H                 -3.357145     -2.786349     -1.972551
 H                 -2.370743     -3.435979      1.627771
 H                 -3.758872     -3.073826      0.566740
 H                 -3.007528     -4.686961      0.526496
 O                  1.352669     -2.164415      0.235379
 C                  2.321862     -3.123077      0.584521
 C                  2.526269     -4.104838     -0.571767
 H                  1.602681     -4.670332     -0.758902
 H                  2.791963     -3.568944     -1.491769
 H                  3.329310     -4.817509     -0.334721
 Cl                 0.546732     -0.292805     -2.430943
 Cl                -0.205710     -0.455435      2.592891
 C                  1.925040     -3.824524      1.885060
 H                  2.716724     -4.517640      2.204461
 H                  1.753620     -3.087669      2.678734
 H                  0.997861     -4.397014      1.740999
 H                  3.275491     -2.589008      0.758056
 H                 -3.342822     -0.624163      1.160309
 H                 -3.391683     -0.290654     -1.606557
 H                 -4.166035      3.289758      0.126937
 H                  4.159425      3.502052      0.953461
 H                  3.382982      3.281396     -1.861905
 H                  4.690834      0.287790      0.522683
