# Supplementary material for: Complexation and disproportionation of group 4 metal (alkoxy) halides with phosphine oxides
Source: Dalton Trans. 2024 May 28;53(23):9862–73. doi: 10.1039/d4dt01299b (PMC11163947; doi:10.1039/d4dt01299b)
Supplement: DT-053-D4DT01299B-s001 [file DT-053-D4DT01299B-s001.zip › Optimized_structures/ZrCl2_OiPr2_2TEPO_OR_trans.xyz]

71
-2663.97381555 A.U.
 Zr                -0.262419     -0.500957     -0.721359
 O                 -1.576828     -0.313071      1.029974
 O                  1.196940      0.499143      0.632125
 Cl                 1.552468     -0.504095     -2.499381
 O                 -0.935797      1.278254     -1.362789
 C                 -1.323624      2.295862     -2.249822
 C                 -1.438510      1.769835     -3.683592
 C                 -0.351184      3.477739     -2.152004
 H                 -2.325200      2.663694     -1.944227
 H                 -2.136576      0.925429     -3.726370
 H                 -1.797178      2.562650     -4.356476
 H                 -0.460287      1.418063     -4.036633
 H                 -0.281369      3.835653     -1.115439
 H                  0.650127      3.169487     -2.482903
 H                 -0.684406      4.311880     -2.786210
 P                  2.736056      0.755112      0.668321
 P                 -2.839438      0.446081      1.527341
 C                 -2.626085      2.264731      1.439115
 C                 -1.412458      2.807971      2.204049
 H                 -2.518106      2.477729      0.368177
 H                 -0.498707      2.285914      1.895817
 H                 -1.288616      3.876382      1.984957
 H                 -1.531734      2.705265      3.290071
 C                 -3.175856     -0.065549      3.265512
 C                 -1.917748     -0.306182      4.109724
 H                 -3.832955      0.692664      3.716849
 H                 -1.353150      0.618924      4.275549
 H                 -2.199120     -0.711047      5.090297
 H                 -1.253802     -1.023266      3.613691
 C                 -4.368240      0.013979      0.604530
 C                 -4.586223      0.741021     -0.727693
 H                 -5.208414      0.186812      1.294499
 H                 -4.718975      1.821282     -0.585490
 H                 -3.749964      0.563130     -1.411530
 H                 -5.495157      0.353569     -1.205111
 C                  3.239348      1.969359     -0.621097
 C                  4.670588      1.850910     -1.161854
 H                  2.515988      1.811992     -1.429889
 H                  4.814529      0.895518     -1.680080
 H                  4.852534      2.650972     -1.890977
 H                  5.431328      1.939163     -0.375391
 C                  3.109621      1.484333      2.314895
 C                  4.575534      1.845207      2.585886
 H                  2.464337      2.370832      2.390497
 H                  4.944349      2.605826      1.886104
 H                  4.680276      2.253744      3.599416
 H                  5.231617      0.968047      2.514536
 C                  3.710807     -0.783732      0.488250
 C                  3.413548     -1.815459      1.584075
 H                  4.774700     -0.510103      0.466566
 H                  3.706052     -1.455822      2.579747
 H                  2.347177     -2.067063      1.591236
 H                  3.979137     -2.734554      1.385376
 Cl                -2.079707     -1.677133     -1.994528
 O                  0.314557     -2.291720     -0.076676
 C                  0.183310     -3.691500     -0.178326
 C                 -0.076660     -4.294211      1.205923
 H                  0.776419     -4.112381      1.876397
 H                 -0.971866     -3.842505      1.653213
 H                 -0.233880     -5.380359      1.134472
 C                  1.419911     -4.294561     -0.850864
 H                  1.290462     -5.376533     -0.999472
 H                  1.584048     -3.823788     -1.827754
 H                  2.315726     -4.136437     -0.232230
 H                 -0.692308     -3.902270     -0.816862
 H                 -4.290069     -1.070013      0.438912
 H                 -3.564830      2.725038      1.781491
 H                 -3.762693     -0.992468      3.191989
 H                  3.444975     -1.176517     -0.502206
 H                  3.052444      2.964922     -0.193609
 H                  2.736252      0.762425      3.053570
