# Supplementary material for: Complexation and disproportionation of group 4 metal (alkoxy) halides with phosphine oxides
Source: Dalton Trans. 2024 May 28;53(23):9862–73. doi: 10.1039/d4dt01299b (PMC11163947; doi:10.1039/d4dt01299b)
Supplement: DT-053-D4DT01299B-s001 [file DT-053-D4DT01299B-s001.zip › Optimized_structures/ZrCl2_OiPr2_2TEPO_TEPO_trans.xyz]

71
-2663.98181988 A.U.
 Zr                 0.052940      0.029769     -0.507870
 O                  2.149448     -0.491488     -0.280052
 P                  3.406684     -0.180363      0.592036
 O                 -2.054281      0.525337     -0.345840
 P                 -3.334956      0.200870      0.488435
 Cl                 0.419640      1.529378      1.629312
 Cl                -0.512668     -1.924347      1.153596
 O                 -0.157804     -1.259887     -1.967225
 O                  0.381359      1.636132     -1.585817
 C                  0.435323      3.032577     -1.754261
 C                 -0.891262      3.538534     -2.327525
 C                  1.622569      3.397435     -2.649813
 H                  0.583488      3.493836     -0.761014
 H                 -1.718983      3.253536     -1.666229
 H                 -0.880450      4.633800     -2.425792
 H                 -1.071333      3.097244     -3.318088
 H                  2.559722      3.027391     -2.213190
 H                  1.504014      2.943332     -3.643715
 H                  1.702107      4.487860     -2.767815
 C                 -0.250179     -2.579224     -2.451290
 C                  1.107971     -3.025084     -2.999408
 C                 -1.353137     -2.661034     -3.509822
 H                 -0.518762     -3.236794     -1.605438
 H                  1.872082     -2.948720     -2.215723
 H                  1.064248     -4.067436     -3.347112
 H                  1.408012     -2.385076     -3.841467
 H                 -2.313516     -2.336883     -3.086732
 H                 -1.115606     -2.007198     -4.360940
 H                 -1.466360     -3.691274     -3.877288
 C                  4.796502     -1.109888     -0.169100
 C                  6.171262     -0.952128      0.492093
 H                  4.819431     -0.783842     -1.218312
 H                  4.479306     -2.161349     -0.178506
 H                  6.910540     -1.572897     -0.030520
 H                  6.527419      0.085101      0.451182
 H                  6.158571     -1.268847      1.543248
 C                  3.810957      1.615317      0.544642
 C                  4.573363      2.187355      1.747327
 H                  2.834434      2.105248      0.449504
 H                  4.360242      1.777857     -0.393716
 H                  4.784988      3.250232      1.572605
 H                  3.971391      2.117890      2.661151
 H                  5.532171      1.682664      1.922758
 C                  3.218180     -0.728265      2.327821
 C                  2.990753     -2.238536      2.477853
 H                  2.358846     -0.161420      2.710795
 H                  4.111502     -0.398287      2.876644
 H                  2.842710     -2.478640      3.538574
 H                  2.091375     -2.551355      1.935308
 H                  3.850701     -2.822830      2.122797
 C                 -4.605222      1.421621     -0.052285
 C                 -5.787868      1.692465      0.886701
 H                 -4.949465      1.091252     -1.042737
 H                 -4.024214      2.339600     -0.216612
 H                 -6.443391      2.453429      0.443436
 H                 -6.394158      0.796587      1.065045
 H                 -5.450289      2.076289      1.857632
 C                 -3.020635      0.404874      2.285394
 C                 -3.938111     -0.356953      3.249702
 H                 -3.038486      1.487037      2.476265
 H                 -1.978745      0.084676      2.407157
 H                 -3.632395     -0.140563      4.281493
 H                 -4.993423     -0.073269      3.150750
 H                 -3.851544     -1.441028      3.105556
 C                 -3.908616     -1.499126      0.085447
 C                 -5.383872     -1.841259      0.328731
 H                 -3.230978     -2.172127      0.626243
 H                 -3.656103     -1.603804     -0.979289
 H                 -5.566110     -2.882944      0.034053
 H                 -5.667120     -1.743750      1.383284
 H                 -6.055578     -1.211237     -0.268722
