# Supplementary material for: Complexation and disproportionation of group 4 metal (alkoxy) halides with phosphine oxides
Source: Dalton Trans. 2024 May 28;53(23):9862–73. doi: 10.1039/d4dt01299b (PMC11163947; doi:10.1039/d4dt01299b)
Supplement: DT-053-D4DT01299B-s001 [file DT-053-D4DT01299B-s001.zip › Optimized_structures/ZrCl2_OiPr2_2THF_all_cis.xyz]

51
-1820.23874462 A.U.
 Zr                -0.220793      0.352402     -0.405781
 O                 -0.130000     -1.845599      0.487709
 O                  2.182383      0.151318     -0.332585
 C                  0.673555     -2.233958      1.638371
 H                  0.204686     -1.813337      2.537122
 H                  1.667479     -1.793541      1.512839
 C                  2.944015      1.131868      0.448492
 H                  2.968657      0.772168      1.484954
 H                  2.407948      2.083507      0.404877
 C                  3.057286     -0.475079     -1.323751
 H                  2.871374     -0.002417     -2.295562
 H                  2.775313     -1.529307     -1.387405
 C                  0.658856     -3.760898      1.638821
 H                  0.790901     -4.170758      2.647267
 H                  1.460477     -4.153713      0.998810
 C                  4.469284     -0.216191     -0.814361
 H                  5.207705     -0.255582     -1.624151
 H                  4.751366     -0.958008     -0.053534
 C                 -0.716585     -4.077538      1.030423
 H                 -1.503649     -3.977936      1.790447
 H                 -0.776634     -5.085202      0.602658
 C                  4.332235      1.179642     -0.189002
 H                  5.111786      1.403600      0.549113
 H                  4.365062      1.950695     -0.969944
 C                 -0.858943     -2.998575     -0.039509
 H                 -0.396823     -3.276423     -0.993419
 H                 -1.888904     -2.676786     -0.222844
 Cl                 0.177011      2.577605     -1.362794
 O                  0.076118      0.826034      1.478519
 C                 -0.141943      1.223350      2.813647
 C                 -1.574959      0.899333      3.243824
 C                  0.184138      2.709936      2.974974
 H                  0.551021      0.646886      3.456120
 H                 -1.784712     -0.171476      3.120933
 H                 -1.730940      1.164109      4.299050
 H                 -2.292919      1.462324      2.632302
 H                  1.221971      2.912586      2.681693
 H                 -0.475384      3.315602      2.339101
 H                  0.052446      3.022191      4.020678
 O                 -2.141035      0.314165     -0.457248
 C                 -3.554171      0.286027     -0.495122
 C                 -4.024492     -0.412877     -1.770874
 C                 -4.096910      1.710428     -0.374736
 H                 -3.895823     -0.296847      0.378959
 H                 -3.605217     -1.424937     -1.837819
 H                 -5.121117     -0.486665     -1.783457
 H                 -3.697568      0.148898     -2.655961
 H                 -3.747327      2.179599      0.553747
 H                 -3.753154      2.320348     -1.220760
 H                 -5.195921      1.701588     -0.368485
 Cl                 0.074853     -0.958039     -2.546880
