# Supplementary material for: Complexation and disproportionation of group 4 metal (alkoxy) halides with phosphine oxides
Source: Dalton Trans. 2024 May 28;53(23):9862–73. doi: 10.1039/d4dt01299b (PMC11163947; doi:10.1039/d4dt01299b)
Supplement: DT-053-D4DT01299B-s001 [file DT-053-D4DT01299B-s001.zip › Optimized_structures/ZrCl2_OiPr2_2THF_all_trans.xyz]

51
-1820.23500421 A.U.
 Zr                 0.000082     -0.000005      0.185699
 Cl                 0.000171     -0.000316     -2.356959
 O                 -0.342695     -1.942998      0.011326
 C                 -0.526955     -3.119343     -0.746139
 C                 -1.998909     -3.280951     -1.134538
 C                 -0.007565     -4.326298      0.039650
 H                  0.055682     -3.018002     -1.679094
 H                 -2.339368     -2.401941     -1.695756
 H                 -2.135400     -4.168216     -1.768742
 H                 -2.623888     -3.403078     -0.237532
 H                  1.051352     -4.195055      0.300082
 H                 -0.572809     -4.446923      0.974469
 H                 -0.105458     -5.247585     -0.552294
 O                  0.342901      1.942992      0.010734
 Cl                -0.000074      0.000393      2.677788
 C                  0.526974      3.119549     -0.746407
 C                  1.999184      3.282399     -1.133318
 C                  0.005857      4.326033      0.038985
 H                 -0.054642      3.017844     -1.679941
 H                  2.340919      2.403835     -1.694462
 H                  2.135598      4.169926     -1.767159
 H                  2.623228      3.404783     -0.235699
 H                 -1.053236      4.193993      0.298288
 H                  0.570025      4.447017      0.974412
 H                  0.103667      5.247449     -0.552745
 O                  2.225422     -0.391182      0.241051
 C                  2.927547     -1.382978     -0.579678
 C                  3.168274      0.336284      1.093869
 C                  4.370665     -1.361915     -0.077877
 H                  2.418298     -2.340822     -0.440725
 H                  2.827341     -1.063344     -1.623493
 C                  4.529822      0.067990      0.466065
 H                  2.856934      1.383890      1.092329
 H                  3.076837     -0.071182      2.108589
 H                  5.079832     -1.596491     -0.880258
 H                  4.508139     -2.094552      0.728529
 H                  4.720805      0.775404     -0.351940
 H                  5.339913      0.158062      1.199319
 O                 -2.225268      0.390719      0.240620
 C                 -2.927638      1.381877     -0.580652
 C                 -3.167889     -0.336404      1.094032
 C                 -4.370396      1.361752     -0.077820
 H                 -2.417996      2.339698     -0.443015
 H                 -2.828278      1.061172     -1.624221
 C                 -4.529763     -0.067775      0.467044
 H                 -2.856864     -1.384111      1.092316
 H                 -3.075625      0.071058      2.108669
 H                 -5.080036      1.596113     -0.879848
 H                 -4.506978      2.094943      0.728231
 H                 -4.721710     -0.775518     -0.350443
 H                 -5.339353     -0.157070      1.200953
