# Supplementary material for: Complexation and disproportionation of group 4 metal (alkoxy) halides with phosphine oxides
Source: Dalton Trans. 2024 May 28;53(23):9862–73. doi: 10.1039/d4dt01299b (PMC11163947; doi:10.1039/d4dt01299b)
Supplement: DT-053-D4DT01299B-s001 [file DT-053-D4DT01299B-s001.zip › Optimized_structures/ZrCl2_OiPr2_2THF_Cl_trans.xyz]

51
-1820.24454623 A.U.
 Zr                -0.447021      0.728914     -0.525551
 Cl                -1.303036      0.904307     -2.881987
 Cl                 0.397532     -0.317205      1.598267
 O                  0.994614     -0.912339     -1.505230
 O                 -1.921199     -1.156085     -0.494721
 C                  0.766058     -1.695112     -2.715946
 H                  0.734084     -1.006044     -3.568003
 H                 -0.212742     -2.174791     -2.617617
 C                 -3.315503     -1.040915     -0.930821
 H                 -3.312649     -1.015288     -2.026352
 H                 -3.700464     -0.088852     -0.552610
 C                 -1.702968     -2.447429      0.149665
 H                 -1.672098     -2.288460      1.233997
 H                 -0.725834     -2.816390     -0.176916
 C                  1.944097     -2.660210     -2.785957
 H                  2.139700     -2.990490     -3.813214
 H                  1.757532     -3.548571     -2.166564
 C                 -2.886444     -3.304917     -0.283614
 H                 -3.087702     -4.112529      0.430437
 H                 -2.702600     -3.753053     -1.270022
 C                  3.085589     -1.819544     -2.193112
 H                  3.481431     -1.128709     -2.949728
 H                  3.916218     -2.425826     -1.812721
 C                 -4.021019     -2.271593     -0.363351
 H                 -4.853322     -2.592149     -1.001095
 H                 -4.416354     -2.063324      0.640019
 C                  2.388264     -1.049631     -1.073081
 H                  2.381980     -1.590929     -0.120211
 H                  2.781229     -0.041727     -0.908374
 O                  0.966818      2.031796     -0.688731
 C                  1.680338      3.254177     -0.683561
 C                  2.224305      3.535472     -2.084215
 C                  2.777387      3.206575      0.380018
 H                  0.967749      4.054136     -0.417252
 H                  1.409188      3.536855     -2.818257
 H                  2.724772      4.513693     -2.111705
 H                  2.952714      2.764702     -2.374554
 H                  2.350295      2.975723      1.363664
 H                  3.518403      2.432146      0.135262
 H                  3.294869      4.174447      0.438826
 O                 -1.832308      1.802970      0.279057
 C                 -2.533781      2.859226      0.907703
 C                 -3.061133      2.388929      2.263291
 C                 -3.641567      3.364647     -0.016582
 H                 -1.815780      3.680482      1.076844
 H                 -2.239194      2.010705      2.883414
 H                 -3.549473      3.218872      2.793234
 H                 -3.796120      1.582090      2.130008
 H                 -3.226372      3.666965     -0.985833
 H                 -4.387367      2.576003     -0.191499
 H                 -4.150455      4.228509      0.433729
