# Supplementary material for: Complexation and disproportionation of group 4 metal (alkoxy) halides with phosphine oxides
Source: Dalton Trans. 2024 May 28;53(23):9862–73. doi: 10.1039/d4dt01299b (PMC11163947; doi:10.1039/d4dt01299b)
Supplement: DT-053-D4DT01299B-s001 [file DT-053-D4DT01299B-s001.zip › Optimized_structures/ZrCl2_OiPr2_2THF_OR_trans.xyz]

51
-1820.23461971 A.U.
 Zr                -0.431910     -0.806575     -1.294061
 O                  0.835753     -2.598441     -2.193581
 O                 -2.032316     -2.546356     -1.116247
 C                  0.684060     -3.109130     -3.549405
 H                  0.876629     -2.288946     -4.252196
 H                 -0.352919     -3.440567     -3.658176
 C                 -3.372661     -2.439899     -1.696000
 H                 -3.294682     -2.732132     -2.750576
 H                 -3.681231     -1.392860     -1.627216
 C                 -2.003975     -3.589988     -0.100569
 H                 -2.053364     -3.113951      0.886567
 H                 -1.049144     -4.115086     -0.199582
 C                  1.722952     -4.218589     -3.663817
 H                  2.012188     -4.403286     -4.705297
 H                  1.335165     -5.155895     -3.241106
 C                 -3.233033     -4.444830     -0.388153
 H                 -3.573578     -4.985625      0.502919
 H                 -3.016914     -5.179033     -1.176717
 C                  2.873707     -3.669690     -2.805607
 H                  3.459999     -2.938430     -3.377482
 H                  3.554707     -4.450331     -2.446502
 C                 -4.243615     -3.397759     -0.882651
 H                 -5.050212     -3.828493     -1.487616
 H                 -4.695466     -2.872148     -0.031093
 C                  2.142798     -2.979096     -1.653510
 H                  1.960303     -3.650793     -0.805518
 H                  2.634654     -2.068329     -1.300383
 Cl                -2.077526      0.721553     -0.311887
 Cl                 1.503149      0.650395     -1.669548
 O                 -1.139408     -0.683512     -3.131560
 O                  0.216193     -1.537421      0.419804
 C                  0.637849     -1.813049      1.736622
 C                 -0.290588     -1.126850      2.741715
 C                  2.095851     -1.385419      1.925408
 H                  0.574788     -2.907250      1.895447
 H                 -1.330844     -1.444350      2.593063
 H                  0.005608     -1.375288      3.770826
 H                 -0.250568     -0.037064      2.614234
 H                  2.753402     -1.915875      1.224873
 H                  2.200773     -0.307517      1.744913
 H                  2.432351     -1.607956      2.947964
 C                 -1.552582     -0.341998     -4.435586
 C                 -0.497509      0.538815     -5.109350
 C                 -2.921951      0.341828     -4.394748
 H                 -1.650234     -1.277212     -5.020659
 H                  0.478043      0.035988     -5.127377
 H                 -0.791121      0.767341     -6.143808
 H                 -0.379582      1.480942     -4.557932
 H                 -3.676474     -0.318494     -3.948410
 H                 -2.869302      1.258949     -3.793421
 H                 -3.251700      0.602590     -5.410436
