# Supplementary material for: Complexation and disproportionation of group 4 metal (alkoxy) halides with phosphine oxides
Source: Dalton Trans. 2024 May 28;53(23):9862–73. doi: 10.1039/d4dt01299b (PMC11163947; doi:10.1039/d4dt01299b)
Supplement: DT-053-D4DT01299B-s001 [file DT-053-D4DT01299B-s001.zip › Optimized_structures/ZrCl2_OiPr2_2THF_THF_trans.xyz]

51
-1820.23615479
 Zr                 0.039540      0.000669     -0.199008
 Cl                 0.045165     -1.741928     -2.044422
 O                 -0.087014     -1.479198      1.088125
 C                 -0.140532     -2.862271      1.380766
 C                 -1.586818     -3.286156      1.644379
 C                  0.772605     -3.169687      2.569342
 H                  0.220232     -3.409841      0.493081
 H                 -2.211525     -3.070207      0.768194
 H                 -1.641506     -4.365253      1.844905
 H                 -1.992358     -2.752070      2.516117
 H                  1.803507     -2.856797      2.356392
 H                  0.430889     -2.632003      3.464982
 H                  0.777449     -4.247286      2.786258
 O                  2.310794     -0.082090     -0.232822
 C                  3.102758     -1.285870     -0.514876
 C                  3.169646      1.107512     -0.228919
 C                  4.554262     -0.834816     -0.390418
 H                  2.800318     -2.047585      0.210137
 H                  2.840613     -1.619990     -1.524580
 C                  4.488217      0.636260     -0.831361
 H                  2.655001      1.877897     -0.809847
 H                  3.276182      1.426307      0.816108
 H                  5.218700     -1.440914     -1.017445
 H                  4.897132     -0.910029      0.650632
 H                  4.453006      0.709743     -1.926184
 H                  5.335233      1.231454     -0.470001
 O                 -2.210913      0.100724     -0.423617
 C                 -2.946662      0.066445     -1.699219
 C                 -3.137679      0.169278      0.705498
 C                 -4.393194      0.364273     -1.316644
 H                 -2.480915      0.806716     -2.355635
 H                 -2.808060     -0.935536     -2.120217
 C                 -4.494776     -0.193125      0.112937
 H                 -2.771529     -0.523988      1.468057
 H                 -3.111209      1.194398      1.095591
 H                 -5.098021     -0.108715     -2.010459
 H                 -4.579178      1.446751     -1.320791
 H                 -4.626053     -1.283320      0.094563
 H                 -5.318827      0.245219      0.688369
 Cl                 0.181693      1.790602     -2.006001
 O                  0.068634      1.448370      1.127166
 C                  0.189337      2.811835      1.484063
 C                  0.981407      2.932516      2.787448
 C                 -1.195669      3.452382      1.591595
 H                  0.738540      3.325837      0.676237
 H                  1.969874      2.465836      2.684353
 H                  1.124610      3.988410      3.057403
 H                  0.449694      2.429200      3.607151
 H                 -1.726929      3.367363      0.635313
 H                 -1.785600      2.961350      2.379223
 H                 -1.106876      4.518945      1.841242
