# Supplementary material for: Complexation and disproportionation of group 4 metal (alkoxy) halides with phosphine oxides
Source: Dalton Trans. 2024 May 28;53(23):9862–73. doi: 10.1039/d4dt01299b (PMC11163947; doi:10.1039/d4dt01299b)
Supplement: DT-053-D4DT01299B-s001 [file DT-053-D4DT01299B-s001.zip › Optimized_structures/ZrCl3_OiPr.xyz]

15
-1621.70147216 A. U.
 Zr                -0.572455     -0.013562     -0.000402
 Cl                -0.990748     -0.862070      2.176313
 Cl                -1.611481     -1.377002     -1.641135
 Cl                -1.331210      2.227941     -0.179315
 O                  1.290741     -0.037899     -0.305847
 C                  2.706722     -0.049082     -0.539180
 C                  3.357285     -1.068382      0.389619
 C                  3.251232      1.365018     -0.369306
 H                  2.836972     -0.369393     -1.584537
 H                  2.928185     -2.066329      0.234633
 H                  4.435774     -1.121037      0.187755
 H                  3.212771     -0.781850      1.440291
 H                  2.735772      2.064007     -1.039745
 H                  3.120124      1.708404      0.666126
 H                  4.323231      1.382540     -0.608365
