# Supplementary material for: Complexation and disproportionation of group 4 metal (alkoxy) halides with phosphine oxides
Source: Dalton Trans. 2024 May 28;53(23):9862–73. doi: 10.1039/d4dt01299b (PMC11163947; doi:10.1039/d4dt01299b)
Supplement: DT-053-D4DT01299B-s001 [file DT-053-D4DT01299B-s001.zip › Optimized_structures/ZrCl3_OiPr_2TEPO_Cl_fac.xyz]

61
-2930.43295023 A.U.
 Zr                 0.020913     -0.589413     -0.589871
 Cl                -0.005237      1.440927     -2.167221
 Cl                -1.836324     -1.656818     -1.887293
 Cl                 1.897138     -1.610475     -1.895814
 O                 -0.033953     -2.059919      0.683206
 C                 -0.336633     -3.366369      1.121158
 C                 -0.850484     -3.322162      2.561988
 C                  0.891778     -4.265108      0.968980
 H                 -1.138652     -3.755204      0.468963
 H                 -1.734219     -2.674386      2.635795
 H                 -1.129431     -4.328677      2.905075
 H                 -0.075559     -2.925107      3.233081
 H                  1.246679     -4.249236     -0.068305
 H                  1.705338     -3.915700      1.621613
 H                  0.646005     -5.301107      1.243085
 O                  1.491083      0.485592      0.580423
 O                 -1.467075      0.523574      0.542882
 P                  3.003096      0.889272      0.535815
 P                 -2.981110      0.908937      0.482060
 C                 -3.438862      1.583459     -1.162200
 C                 -4.919845      1.524757     -1.558004
 H                 -2.826496      1.007816     -1.866848
 H                 -3.049163      2.610405     -1.189869
 H                 -5.038949      1.964105     -2.556670
 H                 -5.276018      0.488735     -1.615338
 H                 -5.570275      2.080750     -0.871298
 C                 -3.985028     -0.576189      0.893734
 C                 -5.405934     -0.365727      1.431948
 H                 -3.365024     -1.104640      1.631383
 H                 -3.975079     -1.197043     -0.011766
 H                 -5.865207     -1.342648      1.631204
 H                 -5.407023      0.193913      2.376324
 H                 -6.050075      0.161091      0.718530
 C                 -3.225474      2.202420      1.771052
 C                 -4.459036      3.107328      1.656334
 H                 -2.303135      2.796764      1.712483
 H                 -3.199923      1.682209      2.739345
 H                 -4.457677      3.837876      2.475833
 H                 -4.456905      3.670696      0.714865
 H                 -5.397805      2.544208      1.716315
 C                  3.219209      2.164355      1.847581
 C                  4.626884      2.380117      2.418220
 H                  2.526053      1.841174      2.636574
 H                  2.808426      3.097034      1.435455
 H                  4.594026      3.153530      3.196707
 H                  5.017835      1.465577      2.882029
 H                  5.340814      2.709384      1.654317
 C                  4.023322     -0.587266      0.932254
 C                  5.495675     -0.565794      0.501783
 H                  3.488974     -1.402630      0.426666
 H                  3.920532     -0.752039      2.014528
 H                  5.971534     -1.512741      0.787411
 H                  5.588733     -0.470164     -0.586947
 H                  6.063355      0.246316      0.972248
 C                  3.453135      1.582402     -1.101198
 C                  4.645390      2.545793     -1.158334
 H                  2.527057      2.066468     -1.442784
 H                  3.590690      0.718133     -1.763763
 H                  4.785459      2.876746     -2.195359
 H                  4.475787      3.444331     -0.550720
 H                  5.583200      2.079592     -0.831741
