# Supplementary material for: Complexation and disproportionation of group 4 metal (alkoxy) halides with phosphine oxides
Source: Dalton Trans. 2024 May 28;53(23):9862–73. doi: 10.1039/d4dt01299b (PMC11163947; doi:10.1039/d4dt01299b)
Supplement: DT-053-D4DT01299B-s001 [file DT-053-D4DT01299B-s001.zip › Optimized_structures/ZrCl3_OiPr_2TEPO_Cl_mer.xyz]

61
-2930.43756931 A.U.
 Zr                 0.051160     -0.539635      0.058920
 Cl                -0.034004     -0.245008      2.560539
 Cl                 1.657762     -2.464235      0.167438
 O                 -1.274287      1.170553     -0.030461
 O                  1.781839      0.774787      0.104695
 P                 -2.822394      1.386371     -0.025704
 P                  3.341231      0.766143      0.015843
 C                  4.034950     -0.017521      1.526168
 C                  5.462012     -0.573856      1.441996
 H                  3.320230     -0.820819      1.747423
 H                  3.935695      0.725960      2.329872
 H                  5.735204     -1.017616      2.408052
 H                  5.535347     -1.366810      0.687395
 H                  6.206223      0.197920      1.209219
 C                  3.879970     -0.112584     -1.504106
 C                  5.255308      0.240113     -2.083947
 H                  3.075954      0.103227     -2.222105
 H                  3.793172     -1.182540     -1.275185
 H                  5.427389     -0.357848     -2.988214
 H                  5.317767      1.296535     -2.375966
 H                  6.074168      0.025724     -1.386311
 C                  3.858922      2.532047     -0.059183
 C                  5.295494      2.878814      0.352709
 H                  3.135021      3.038445      0.594293
 H                  3.643738      2.870438     -1.082787
 H                  5.450499      3.962727      0.272276
 H                  5.494672      2.596233      1.394234
 H                  6.041950      2.389442     -0.283892
 C                 -3.087875      3.207015     -0.016199
 C                 -4.440690      3.737563     -0.508038
 H                 -2.269509      3.587297     -0.643284
 H                 -2.875126      3.541022      1.009303
 H                 -4.445656      4.834143     -0.458186
 H                 -4.627231      3.456749     -1.552362
 H                 -5.277758      3.374754      0.100045
 C                 -3.544182      0.652929     -1.547444
 C                 -5.039451      0.311464     -1.531870
 H                 -2.938584     -0.248431     -1.708680
 H                 -3.293689      1.339896     -2.367888
 H                 -5.320050     -0.131872     -2.495844
 H                 -5.274566     -0.424859     -0.753253
 H                 -5.673520      1.192572     -1.375291
 C                 -3.545244      0.628615      1.482304
 C                 -4.888655      1.171065      1.985459
 H                 -2.755327      0.754437      2.236280
 H                 -3.590181     -0.449736      1.281342
 H                 -5.180973      0.624085      2.890957
 H                 -4.823456      2.233141      2.254664
 H                 -5.694752      1.050325      1.251515
 Cl                 0.195412     -0.323530     -2.458779
 O                 -1.437605     -1.806084     -0.015189
 C                 -1.854854     -3.159475     -0.089325
 C                 -2.585577     -3.403732     -1.410117
 C                 -2.706458     -3.506580      1.132190
 H                 -0.944882     -3.781893     -0.070527
 H                 -1.949086     -3.113654     -2.255092
 H                 -2.844904     -4.466806     -1.514303
 H                 -3.517358     -2.819287     -1.453372
 H                 -2.157398     -3.282476      2.054902
 H                 -3.644255     -2.930018      1.131736
 H                 -2.965206     -4.574890      1.127858
