# Supplementary material for: Complexation and disproportionation of group 4 metal (alkoxy) halides with phosphine oxides
Source: Dalton Trans. 2024 May 28;53(23):9862–73. doi: 10.1039/d4dt01299b (PMC11163947; doi:10.1039/d4dt01299b)
Supplement: DT-053-D4DT01299B-s001 [file DT-053-D4DT01299B-s001.zip › Optimized_structures/ZrCl3_OiPr_2TEPO_TEPO_trans.xyz]

61
-2930.44177309 A.U.
 Zr                -0.034884      0.323054      0.386252
 O                 -2.085919     -0.185987      0.727619
 P                 -3.427861     -0.571324      0.024002
 O                  2.042272      0.598551     -0.047120
 P                  3.382766     -0.200289     -0.197576
 Cl                -0.543464      0.256182     -2.138551
 Cl                 0.453653     -2.215452      0.153340
 O                 -0.353273      2.230558      0.300406
 C                 -0.473816      3.509485     -0.279468
 C                  0.830277      4.287115     -0.091035
 C                 -1.677084      4.236239      0.324836
 H                 -0.647233      3.366120     -1.360869
 H                  1.667159      3.731854     -0.532799
 H                  0.766722      5.271283     -0.577031
 H                  1.035546      4.434062      0.978460
 H                 -2.594668      3.654217      0.166747
 H                 -1.537128      4.373487      1.405972
 H                 -1.808213      5.222746     -0.142295
 C                 -4.664258     -0.775047      1.363765
 C                 -6.093480     -1.129635      0.934935
 H                 -4.637667      0.169300      1.925004
 H                 -4.246321     -1.541164      2.030645
 H                 -6.722110     -1.274742      1.822905
 H                 -6.550812     -0.330997      0.337398
 H                 -6.128397     -2.058425      0.350538
 C                 -3.960143      0.784178     -1.099199
 C                 -4.918010      0.413264     -2.239570
 H                 -3.017946      1.174966     -1.505184
 H                 -4.389519      1.560574     -0.449869
 H                 -5.188448      1.319726     -2.796402
 H                 -4.440568     -0.275376     -2.946931
 H                 -5.848128     -0.046655     -1.882346
 C                 -3.290397     -2.135175     -0.914977
 C                 -3.032205     -3.366928     -0.036523
 H                 -2.458540     -1.970023     -1.614006
 H                 -4.208918     -2.250065     -1.507241
 H                 -2.895769     -4.246362     -0.678550
 H                 -2.117463     -3.240126      0.552944
 H                 -3.874250     -3.574438      0.637576
 C                  4.701701      1.076333     -0.344444
 C                  6.029372      0.661504     -0.991670
 H                  4.857468      1.475390      0.667841
 H                  4.221972      1.877498     -0.923617
 H                  6.705632      1.525420     -1.029541
 H                  6.537088     -0.132196     -0.431341
 H                  5.883432      0.314405     -2.022409
 C                  3.328795     -1.204017     -1.734464
 C                  4.265167     -2.416558     -1.809694
 H                  3.504397     -0.503762     -2.563560
 H                  2.280088     -1.521549     -1.796462
 H                  4.120431     -2.925818     -2.771206
 H                  5.324737     -2.141150     -1.736482
 H                  4.036768     -3.141756     -1.018966
 C                  3.671731     -1.231526      1.293121
 C                  5.120074     -1.610110      1.626822
 H                  3.030630     -2.113670      1.172550
 H                  3.216780     -0.643566      2.103081
 H                  5.128569     -2.215238      2.542512
 H                  5.592588     -2.204262      0.835021
 H                  5.743279     -0.726322      1.815335
 Cl                 0.435669      0.225089      2.822521
