# Supplementary material for: Complexation and disproportionation of group 4 metal (alkoxy) halides with phosphine oxides
Source: Dalton Trans. 2024 May 28;53(23):9862–73. doi: 10.1039/d4dt01299b (PMC11163947; doi:10.1039/d4dt01299b)
Supplement: DT-053-D4DT01299B-s001 [file DT-053-D4DT01299B-s001.zip › Optimized_structures/ZrCl3_OiPr_2THF_Cl_fac.xyz]

41
-2086.69253813 A.U.
 Zr                -0.056778     -0.403743     -0.769515
 Cl                 0.467585      1.388114     -2.432989
 Cl                -2.119996     -1.119354     -1.821685
 O                  1.715615      0.622108      0.368611
 O                 -1.252556      1.296827      0.325181
 C                  1.806520      0.752252      1.820137
 H                  1.876254     -0.254762      2.246613
 H                  0.881501      1.224695      2.165350
 C                 -2.421996      0.967927      1.152073
 H                 -2.044427      0.643344      2.128942
 H                 -2.946232      0.139365      0.668522
 C                 -1.224010      2.736361      0.048575
 H                 -1.570540      2.890581     -0.979488
 H                 -0.182310      3.060580      0.122428
 C                  3.065990      1.577028      2.063753
 H                  3.500364      1.374163      3.049943
 H                  2.844362      2.651123      1.998259
 C                 -2.161902      3.346839      1.082099
 H                 -2.567663      4.307442      0.743265
 H                 -1.639472      3.509525      2.035294
 C                  3.971862      1.141869      0.901320
 H                  4.442699      0.174783      1.123197
 H                  4.763087      1.867221      0.678291
 C                 -3.234915      2.257650      1.230822
 H                 -3.794760      2.327240      2.170961
 H                 -3.949685      2.309985      0.399049
 C                  2.989584      1.006757     -0.258092
 H                  2.818652      1.949977     -0.788787
 H                  3.245600      0.226279     -0.980235
 Cl                 1.490821     -2.039816     -1.653567
 O                 -0.350150     -1.364444      0.908667
 C                 -0.526459     -2.624979      1.549104
 C                 -1.999803     -2.820492      1.904443
 C                  0.388446     -2.723746      2.768765
 H                 -0.231086     -3.404062      0.826878
 H                 -2.624664     -2.721681      1.008572
 H                 -2.158776     -3.821430      2.329207
 H                 -2.322087     -2.076312      2.647234
 H                  1.440061     -2.617899      2.471973
 H                  0.143821     -1.941475      3.501996
 H                  0.270278     -3.701736      3.255593
