# Supplementary material for: Complexation and disproportionation of group 4 metal (alkoxy) halides with phosphine oxides
Source: Dalton Trans. 2024 May 28;53(23):9862–73. doi: 10.1039/d4dt01299b (PMC11163947; doi:10.1039/d4dt01299b)
Supplement: DT-053-D4DT01299B-s001 [file DT-053-D4DT01299B-s001.zip › Optimized_structures/ZrCl3_OiPr_2THF_Cl_mer.xyz]

41
-2086.6994275 A.U.
 Zr                -0.109939      0.766478      0.022124
 Cl                -0.171349      0.351689     -2.424084
 Cl                 0.196269      0.317479      2.445125
 Cl                -2.257596      1.882424      0.175460
 O                  1.762036     -0.635645     -0.125101
 O                 -1.335344     -1.283213      0.068486
 C                  1.952641     -1.787416     -1.007592
 H                  2.013879     -1.412077     -2.035318
 H                  1.066995     -2.423558     -0.912859
 C                 -2.422805     -1.551563     -0.888090
 H                 -1.958260     -1.925200     -1.807504
 H                 -2.921849     -0.601106     -1.094769
 C                 -1.417173     -2.229951      1.184070
 H                 -1.841546     -1.703598      2.046586
 H                 -0.396832     -2.539560      1.428528
 C                  3.249746     -2.434744     -0.534069
 H                  3.746843     -2.983657     -1.342661
 H                  3.057558     -3.133545      0.291498
 C                 -2.321341     -3.349588      0.684652
 H                 -2.805239     -3.879420      1.513930
 H                 -1.749389     -4.079705      0.094874
 C                  4.059893     -1.226755     -0.038019
 H                  4.516311     -0.697828     -0.885425
 H                  4.853889     -1.500945      0.666525
 C                 -3.311781     -2.588919     -0.208729
 H                 -3.815373     -3.231146     -0.941026
 H                 -4.078483     -2.096364      0.404031
 C                  2.992786     -0.361067      0.624374
 H                  2.807004     -0.634199      1.669521
 H                  3.178518      0.715391      0.560080
 O                  0.958457      2.344533     -0.027143
 C                  1.338995      3.714792     -0.042358
 C                  2.082065      4.020541     -1.340785
 C                  2.156086      4.030901      1.208394
 H                  0.404281      4.298674     -0.016587
 H                  1.466190      3.753172     -2.208054
 H                  2.320827      5.091674     -1.396561
 H                  3.021814      3.452176     -1.391113
 H                  1.595175      3.763287      2.112086
 H                  3.102532      3.471186      1.205209
 H                  2.390162      5.103806      1.245254
