# Supplementary material for: Complexation and disproportionation of group 4 metal (alkoxy) halides with phosphine oxides
Source: Dalton Trans. 2024 May 28;53(23):9862–73. doi: 10.1039/d4dt01299b (PMC11163947; doi:10.1039/d4dt01299b)
Supplement: DT-053-D4DT01299B-s001 [file DT-053-D4DT01299B-s001.zip › Optimized_structures/ZrCl3_OiPr_2THF_THF_trans.xyz]

41
-2086.69353643 A.U.
 Zr                 0.001007     -0.263642     -0.042229
 Cl                 0.001427     -0.104786      2.441586
 Cl                 0.001788     -2.760259      0.189447
 O                 -0.001027      1.682824     -0.069032
 C                 -0.003768      2.950492      0.564995
 C                 -1.279816      3.708535      0.197119
 C                  1.259292      3.722065      0.180821
 H                  0.003891      2.770084      1.653222
 H                 -2.166445      3.142903      0.512721
 H                 -1.304070      4.685097      0.700213
 H                 -1.331851      3.873430     -0.888284
 H                  2.156054      3.166663      0.485822
 H                  1.296178      3.886239     -0.905294
 H                  1.279118      4.699356      0.682708
 Cl                 0.002471     -0.414113     -2.511906
 O                  2.245079     -0.353987     -0.048110
 C                  3.066050     -1.147969      0.884759
 C                  3.094770      0.302946     -1.051202
 C                  4.451199     -1.174071      0.249155
 H                  3.044596     -0.626434      1.848897
 H                  2.584686     -2.124692      0.981375
 C                  4.510343      0.164805     -0.504265
 H                  2.948531     -0.227840     -1.999192
 H                  2.738544      1.332205     -1.151044
 H                  4.535604     -2.014443     -0.452543
 H                  5.238680     -1.274137      1.005337
 H                  5.254826      0.171685     -1.309102
 H                  4.739843      0.986982      0.187064
 O                 -2.243164     -0.357070     -0.049015
 C                 -3.063456     -1.151345      0.884069
 C                 -3.093164      0.296691     -1.054029
 C                 -4.448270     -1.180239      0.247766
 H                 -2.580810     -2.127316      0.981895
 H                 -3.043335     -0.628940      1.847765
 C                 -4.508864      0.157350     -0.507816
 H                 -2.738451      1.326305     -1.155457
 H                 -2.945385     -0.235628     -2.000914
 H                 -5.236026     -1.280151      1.003683
 H                 -4.531227     -2.021843     -0.452629
 H                 -4.740073      0.980334      0.181976
 H                 -5.252800      0.161821     -1.313186
