# Supplementary material for: Complexation and disproportionation of group 4 metal (alkoxy) halides with phosphine oxides
Source: Dalton Trans. 2024 May 28;53(23):9862–73. doi: 10.1039/d4dt01299b (PMC11163947; doi:10.1039/d4dt01299b)
Supplement: DT-053-D4DT01299B-s001 [file DT-053-D4DT01299B-s001.zip › Optimized_structures/ZrCl4.xyz]

5
-1888.14375763 A. U.
 Zr                -0.55105348   -0.54294975    0.00000000
 Cl                 0.26229393    0.60726668    1.99225203
 Cl                -2.99105348   -0.54291968    0.00000000
 Cl                 0.26225193   -2.84341368    0.00000000
 Cl                 0.26229393    0.60726668   -1.99225203
