# Supplementary material for: Complexation and disproportionation of group 4 metal (alkoxy) halides with phosphine oxides
Source: Dalton Trans. 2024 May 28;53(23):9862–73. doi: 10.1039/d4dt01299b (PMC11163947; doi:10.1039/d4dt01299b)
Supplement: DT-053-D4DT01299B-s001 [file DT-053-D4DT01299B-s001.zip › Optimized_structures/ZrCl4_2TEPO.xyz]

51
-3196.90195549 A. U.
 Zr                -0.056252      0.018682     -0.051013
 Cl                -0.105327      2.019692      1.433745
 Cl                 0.681548     -1.388792      1.883986
 Cl                -0.809176      1.421700     -1.976253
 O                  1.961729      0.414071     -0.506259
 P                  3.441423      0.055010     -0.132996
 C                  3.788422      0.669484      1.555506
 C                  5.214884      0.469211      2.081964
 H                  3.045826      0.168534      2.191439
 H                  3.509964      1.732141      1.537787
 H                  5.301006      0.920747      3.078497
 H                  5.467509     -0.593567      2.183302
 H                  5.967916      0.944134      1.438875
 C                  4.532674      0.898124     -1.337698
 C                  4.286284      2.411191     -1.415607
 H                  4.325963      0.421193     -2.306505
 H                  5.576137      0.670894     -1.078756
 H                  4.902258      2.847310     -2.212263
 H                  3.234096      2.625403     -1.636263
 H                  4.550514      2.913771     -0.475988
 C                  3.694974     -1.756869     -0.257991
 C                  5.133403     -2.241710     -0.484526
 H                  3.033793     -2.064481     -1.080537
 H                  3.255669     -2.181169      0.654270
 H                  5.141289     -3.338368     -0.527874
 H                  5.544763     -1.873281     -1.433001
 H                  5.811365     -1.938612      0.323010
 Cl                 0.022799     -1.988595     -1.526058
 O                 -2.075377     -0.374813      0.413134
 P                 -3.557684      0.068949      0.165848
 C                 -3.730961      1.880054      0.352021
 C                 -5.166188      2.416814      0.269908
 H                 -3.086029      2.317511     -0.421570
 H                 -3.259760      2.118283      1.315404
 H                 -5.156164      3.505070      0.411660
 H                 -5.623435      2.218302     -0.708342
 H                 -5.814557      1.989715      1.046548
 C                 -4.099264     -0.386346     -1.521265
 C                 -3.968618     -1.874859     -1.871730
 H                 -3.462851      0.219958     -2.181348
 H                 -5.134593     -0.032877     -1.635697
 H                 -4.218935     -2.019105     -2.930436
 H                 -2.941433     -2.225930     -1.717580
 H                 -4.653419     -2.497215     -1.281514
 C                 -4.609000     -0.740674      1.438106
 C                 -4.157667     -2.159738      1.813899
 H                 -5.646673     -0.726561      1.074666
 H                 -4.566877     -0.085348      2.319882
 H                 -4.782080     -2.538016      2.633499
 H                 -4.246676     -2.854869      0.971106
 H                 -3.112404     -2.160456      2.142785
