# Supplementary material for: Complexation and disproportionation of group 4 metal (alkoxy) halides with phosphine oxides
Source: Dalton Trans. 2024 May 28;53(23):9862–73. doi: 10.1039/d4dt01299b (PMC11163947; doi:10.1039/d4dt01299b)
Supplement: DT-053-D4DT01299B-s001 [file DT-053-D4DT01299B-s001.zip › Optimized_structures/ZrCl4_2THF.xyz]

31
-2353.14620659 A. U.
 Zr                 0.001574     -0.913880     -0.000126
 Cl                -0.121226     -0.515574      2.415784
 Cl                 1.835613     -2.448009      0.076664
 Cl                 0.126434     -0.509845     -2.415189
 Cl                -1.838333     -2.441275     -0.081882
 O                  1.529945      0.861395      0.060203
 O                 -1.524797      0.865138     -0.054692
 C                  1.620141      1.913992      1.077941
 H                  1.911089      1.442220      2.023007
 H                  0.621589      2.346750      1.189491
 C                 -2.691124      0.931982      0.845031
 H                 -2.328033      1.282203      1.817716
 H                 -3.082969     -0.083618      0.947190
 C                 -1.625427      1.911708     -1.078163
 H                 -1.908400      1.431219     -2.021138
 H                 -0.631913      2.356185     -1.190051
 C                  2.678210      2.875831      0.552876
 H                  3.154541      3.435239      1.366808
 H                  2.237105      3.596199     -0.149960
 C                 -2.696215      2.864161     -0.561202
 H                 -3.180543      3.408946     -1.380297
 H                 -2.264645      3.597500      0.134105
 C                  3.644081      1.930717     -0.177320
 H                  4.303799      1.426912      0.541529
 H                  4.268486      2.441651     -0.919598
 C                 -3.648792      1.913584      0.179259
 H                 -4.280167      2.423428      0.916449
 H                 -4.301381      1.392331     -0.533701
 C                  2.700961      0.928204     -0.833534
 H                  2.338992      1.259100     -1.813278
 H                  3.105002     -0.084423     -0.918041
