# Supplementary material for: Complexation and disproportionation of group 4 metal (alkoxy) halides with phosphine oxides
Source: Dalton Trans. 2024 May 28;53(23):9862–73. doi: 10.1039/d4dt01299b (PMC11163947; doi:10.1039/d4dt01299b)
Supplement: DT-053-D4DT01299B-s001 [file DT-053-D4DT01299B-s001.zip › Optimized_structures/ZrClOiPr3_2TEPO_OR_fac.xyz]

81
-2397.50869616 A.U.
 Zr                 0.031304      0.666197      0.023799
 O                 -0.236757      1.121136      1.941272
 C                 -0.583270      0.694627      3.229957
 C                 -1.511227      1.722559      3.886616
 C                  0.677921      0.448004      4.065831
 H                 -1.130507     -0.265670      3.151583
 H                 -2.407244      1.876037      3.270780
 H                 -1.825476      1.389431      4.886932
 H                 -0.996543      2.688838      3.985324
 H                  1.319631     -0.287019      3.564262
 H                  1.245473      1.382615      4.180883
 H                  0.420151      0.070285      5.066423
 O                 -1.318092     -1.086222      0.478508
 O                  1.718785     -0.669700      0.662697
 P                 -2.789857     -1.451574      0.131391
 P                  2.995286     -1.325811      0.061057
 C                  3.780456     -0.227860     -1.186729
 C                  5.287391     -0.375092     -1.428525
 H                  3.528947      0.780081     -0.829264
 H                  3.198495     -0.363827     -2.106895
 H                  5.603997      0.353824     -2.185874
 H                  5.871968     -0.176217     -0.520874
 H                  5.557446     -1.371203     -1.799837
 C                  4.155415     -1.589800      1.471539
 C                  5.249951     -2.654828      1.327392
 H                  3.486441     -1.833537      2.308367
 H                  4.586724     -0.604869      1.700251
 H                  5.840280     -2.705856      2.251834
 H                  4.822548     -3.651283      1.157009
 H                  5.941323     -2.434604      0.505587
 C                  2.567670     -2.954680     -0.680495
 C                  3.526089     -3.531464     -1.730008
 H                  1.582252     -2.765575     -1.125920
 H                  2.425543     -3.648503      0.160861
 H                  3.137082     -4.491867     -2.093144
 H                  3.607996     -2.865228     -2.597564
 H                  4.532651     -3.711655     -1.332782
 C                 -3.119018     -3.088764      0.916185
 C                 -4.573178     -3.478350      1.210781
 H                 -2.534506     -3.046363      1.845509
 H                 -2.629402     -3.837245      0.276594
 H                 -4.601949     -4.464526      1.692817
 H                 -5.048998     -2.765623      1.896313
 H                 -5.182322     -3.537113      0.301052
 C                 -3.928349     -0.187074      0.829738
 C                 -5.343851     -0.094572      0.246424
 H                 -3.376812      0.747245      0.654974
 H                 -3.950989     -0.354873      1.915858
 H                 -5.891948      0.715004      0.745508
 H                 -5.318335      0.141446     -0.824630
 H                 -5.921148     -1.017285      0.381834
 C                 -3.021480     -1.578296     -1.686176
 C                 -4.153387     -2.472252     -2.207018
 H                 -2.041458     -1.916113     -2.049748
 H                 -3.120584     -0.545877     -2.043871
 H                 -4.155946     -2.449130     -3.304508
 H                 -4.019607     -3.519131     -1.904490
 H                 -5.143071     -2.141511     -1.868629
 O                  1.276459      2.152188     -0.397956
 C                  1.729010      3.458500     -0.132573
 C                  2.312080      4.079232     -1.405260
 C                  2.740081      3.446351      1.018770
 H                  0.865927      4.072837      0.184509
 H                  1.564173      4.078093     -2.208243
 H                  2.630910      5.116263     -1.224964
 H                  3.182726      3.501521     -1.748520
 H                  2.296073      2.973559      1.903163
 H                  3.639802      2.881036      0.732961
 H                  3.046649      4.469224      1.281173
 O                 -1.603699      1.579220     -0.742778
 C                 -1.832931      2.665200     -1.616774
 C                 -2.508332      3.811387     -0.856792
 C                 -2.661084      2.212047     -2.822867
 H                 -0.861308      3.029780     -1.995880
 H                 -1.893986      4.112956      0.001298
 H                 -2.653034      4.685621     -1.508407
 H                 -3.492254      3.495404     -0.479155
 H                 -2.146654      1.396572     -3.346537
 H                 -3.653039      1.860773     -2.498343
 H                 -2.809618      3.041077     -3.529998
 Cl                 0.417921     -0.569244     -2.291077
