# Supplementary material for: Complexation and disproportionation of group 4 metal (alkoxy) halides with phosphine oxides
Source: Dalton Trans. 2024 May 28;53(23):9862–73. doi: 10.1039/d4dt01299b (PMC11163947; doi:10.1039/d4dt01299b)
Supplement: DT-053-D4DT01299B-s001 [file DT-053-D4DT01299B-s001.zip › Optimized_structures/ZrClOiPr3_2TEPO_OR_mer.xyz]

81
-2397.50065302 A.U.
 Zr                 0.066893      0.003994     -0.473538
 Cl                 1.727384      0.038113     -2.423648
 O                 -0.250401     -1.965228     -0.673347
 C                 -0.497474     -3.314420     -0.917955
 C                 -0.119313     -4.161314      0.305111
 C                  0.242589     -3.779099     -2.177867
 H                 -1.584016     -3.454388     -1.101873
 H                 -0.660532     -3.815180      1.196420
 H                 -0.357191     -5.222768      0.141390
 H                  0.956938     -4.068966      0.508151
 H                 -0.039763     -3.156269     -3.035412
 H                  1.328274     -3.684643     -2.036787
 H                  0.005434     -4.828353     -2.408203
 O                  1.787842     -0.494242      0.860271
 O                 -1.312650     -0.029131      1.289324
 P                  3.324267     -0.247395      0.888429
 P                 -2.856512     -0.103109      1.452693
 C                 -3.632150      1.394297      0.722100
 C                 -5.124480      1.342094      0.371678
 H                 -3.027490      1.555724     -0.181992
 H                 -3.408933      2.221967      1.409978
 H                 -5.428407      2.302189     -0.064836
 H                 -5.332434      0.565726     -0.375010
 H                 -5.761544      1.159419      1.245492
 C                 -3.511843     -1.617491      0.641166
 C                 -4.861987     -2.169472      1.116010
 H                 -2.712346     -2.354060      0.794287
 H                 -3.516952     -1.399386     -0.434774
 H                 -5.108187     -3.071835      0.541806
 H                 -4.834481     -2.455274      2.175438
 H                 -5.681831     -1.455308      0.974975
 C                 -3.192530     -0.174713      3.263478
 C                 -4.573582      0.267364      3.763992
 H                 -2.403624      0.458716      3.691820
 H                 -2.966243     -1.204110      3.576581
 H                 -4.614390      0.183265      4.857889
 H                 -4.776665      1.315119      3.508776
 H                 -5.383395     -0.348127      3.354423
 C                  3.852682     -0.443713      2.644832
 C                  5.321493     -0.782721      2.928611
 H                  3.191601     -1.235674      3.022980
 H                  3.551885      0.481059      3.157682
 H                  5.477288     -0.879699      4.011267
 H                  5.610214     -1.737061      2.469986
 H                  6.005717     -0.007639      2.563911
 C                  4.163793     -1.512678     -0.150553
 C                  5.581020     -1.200191     -0.647169
 H                  3.477585     -1.623869     -1.001034
 H                  4.134165     -2.452530      0.419645
 H                  5.941483     -2.030272     -1.268688
 H                  5.591299     -0.298681     -1.271982
 H                  6.297830     -1.063836      0.172027
 C                  3.734429      1.442525      0.299914
 C                  5.031603      2.085431      0.804445
 H                  2.848934      2.025583      0.588804
 H                  3.700739      1.389871     -0.796116
 H                  5.122587      3.093870      0.380152
 H                  5.040094      2.190772      1.897311
 H                  5.925290      1.523044      0.506678
 O                  0.463597      1.936739      0.034064
 O                 -1.443346      0.559433     -1.680798
 C                 -1.831178      0.510419     -3.038423
 C                 -2.232197      1.907793     -3.520203
 C                 -2.960153     -0.507166     -3.234147
 H                 -0.963844      0.180044     -3.635079
 H                 -1.399584      2.608246     -3.380354
 H                 -2.499198      1.893763     -4.586994
 H                 -3.098154      2.279956     -2.951980
 H                 -2.644602     -1.496851     -2.879069
 H                 -3.859169     -0.199518     -2.677451
 H                 -3.232034     -0.592304     -4.295944
 C                 -0.023539      3.231425     -0.192298
 C                  0.911623      4.001963     -1.132750
 C                 -0.212118      3.965549      1.142242
 H                 -1.011966      3.166794     -0.688553
 H                  1.056687      3.438851     -2.062866
 H                  0.497185      4.991205     -1.377741
 H                  1.895762      4.148264     -0.662826
 H                 -0.881227      3.393794      1.799285
 H                  0.753752      4.075983      1.657027
 H                 -0.640551      4.967391      0.988692
