# Supplementary material for: Complexation and disproportionation of group 4 metal (alkoxy) halides with phosphine oxides
Source: Dalton Trans. 2024 May 28;53(23):9862–73. doi: 10.1039/d4dt01299b (PMC11163947; doi:10.1039/d4dt01299b)
Supplement: DT-053-D4DT01299B-s001 [file DT-053-D4DT01299B-s001.zip › Optimized_structures/ZrClOiPr3_2TEPO_TEPO_trans.xyz]

81
-2397.50604471 A.U.
 Zr                -0.047018      0.537674      0.337890
 O                  2.126088      0.194393      0.440605
 P                  3.245151     -0.664542     -0.218971
 Cl                -0.037460     -1.337698     -1.653771
 O                 -0.247486     -0.973904      1.687431
 O                 -0.020915      1.960517      1.717793
 C                  0.127515      3.358977      1.819731
 C                  1.420268      3.685430      2.573185
 C                 -1.104097      3.957422      2.505300
 H                  0.201327      3.781454      0.800806
 H                  2.279894      3.238270      2.057298
 H                  1.575318      4.772659      2.634761
 H                  1.380396      3.278788      3.594014
 H                 -2.010697      3.706499      1.939338
 H                 -1.208950      3.552806      3.522279
 H                 -1.024336      5.052675      2.569843
 C                  0.263742     -1.521386      2.870482
 C                 -0.036186     -3.024858      2.939841
 C                 -0.288052     -0.776903      4.092443
 H                  1.366948     -1.396741      2.879780
 H                  0.340802     -3.534788      2.043130
 H                  0.427461     -3.481824      3.826737
 H                 -1.121627     -3.196165      2.996203
 H                 -0.078654      0.295457      4.000700
 H                 -1.378159     -0.910527      4.156379
 H                  0.163446     -1.153453      5.022574
 C                  4.817406     -0.185430      0.616764
 C                  6.136534     -0.447380     -0.121438
 H                  4.806510     -0.679401      1.598867
 H                  4.687901      0.888334      0.809855
 H                  6.977673     -0.092165      0.488189
 H                  6.299367     -1.513140     -0.320876
 H                  6.176176      0.089386     -1.077775
 C                  3.369746     -0.280608     -2.012735
 C                  4.014627     -1.331740     -2.924395
 H                  3.888970      0.685846     -2.081893
 H                  2.325401     -0.115498     -2.305816
 H                  4.015495     -0.962537     -3.958072
 H                  5.053622     -1.553185     -2.650775
 H                  3.441329     -2.266641     -2.913221
 C                  2.923354     -2.452192      0.060465
 C                  4.109255     -3.421537     -0.021275
 H                  2.119504     -2.716343     -0.639023
 H                  2.472808     -2.472183      1.061971
 H                  3.755514     -4.441842      0.176040
 H                  4.581755     -3.423665     -1.010571
 H                  4.878681     -3.193705      0.727810
 O                  0.209455      1.852997     -1.151062
 C                  0.378653      2.380795     -2.432552
 C                  1.545015      3.377058     -2.453074
 C                 -0.923249      3.032213     -2.915124
 H                  0.617881      1.552763     -3.128739
 H                  2.466039      2.893638     -2.101414
 H                  1.718750      3.762370     -3.468623
 H                  1.331645      4.225799     -1.787760
 H                 -1.738146      2.297293     -2.903309
 H                 -1.199446      3.864195     -2.251632
 H                 -0.815978      3.418671     -3.939376
 O                 -2.210723      0.529190      0.053679
 P                 -3.349593     -0.446303     -0.375298
 C                 -3.515059     -0.421847     -2.205759
 H                 -3.994878      0.533782     -2.461529
 H                 -2.471952     -0.370479     -2.545695
 C                 -4.231725     -1.607428     -2.864381
 H                 -5.271029     -1.714549     -2.530321
 H                 -4.245931     -1.465835     -3.952864
 H                 -3.703145     -2.547694     -2.665297
 C                 -4.890056      0.209963      0.395042
 H                 -4.842183     -0.070841      1.456803
 H                 -4.748261      1.298809      0.358133
 C                 -6.237866     -0.181836     -0.223863
 H                 -7.052827      0.299352      0.332684
 H                 -6.313861      0.150429     -1.267059
 H                 -6.411805     -1.263963     -0.195506
 C                 -3.018897     -2.148984      0.223369
 H                 -2.310417     -2.581087     -0.495099
 H                 -2.435653     -1.983867      1.139948
 C                 -4.222658     -3.065859      0.470332
 H                 -4.801378     -3.256254     -0.441980
 H                 -3.865967     -4.035619      0.841149
 H                 -4.902142     -2.657495      1.229779
