# Supplementary material for: Complexation and disproportionation of group 4 metal (alkoxy) halides with phosphine oxides
Source: Dalton Trans. 2024 May 28;53(23):9862–73. doi: 10.1039/d4dt01299b (PMC11163947; doi:10.1039/d4dt01299b)
Supplement: DT-053-D4DT01299B-s001 [file DT-053-D4DT01299B-s001.zip › Optimized_structures/ZrClOiPr3_2THF_OR_fac.xyz]

61
-1553.77946481 A.U.
 Zr                -0.604363     -0.053024     -0.349862
 Cl                -1.911557     -0.400518     -2.526799
 O                  0.799208     -1.778061     -1.291876
 O                 -1.846400     -1.990677      0.269749
 C                  0.527090     -2.672585     -2.410459
 H                  0.359890     -2.064462     -3.307445
 H                 -0.396715     -3.213060     -2.182067
 C                 -3.291401     -2.122959      0.084695
 H                 -3.468756     -2.332695     -0.976323
 H                 -3.743139     -1.159165      0.338471
 C                 -1.331437     -3.098787      1.059845
 H                 -1.118032     -2.729832      2.070515
 H                 -0.393641     -3.424378      0.599018
 C                  1.769535     -3.550112     -2.519919
 H                  1.898216     -3.952509     -3.531878
 H                  1.713126     -4.394021     -1.817897
 C                 -2.442801     -4.144203      1.043956
 H                 -2.399863     -4.800964      1.921185
 H                 -2.374260     -4.767766      0.141844
 C                  2.887161     -2.579099     -2.108015
 H                  3.157474     -1.930477     -2.952167
 H                  3.795530     -3.086131     -1.761195
 C                 -3.708167     -3.272625      1.000355
 H                 -4.584922     -3.804655      0.612517
 H                 -3.948733     -2.899445      2.005207
 C                  2.230714     -1.763420     -0.994379
 H                  2.363321     -2.212236     -0.002764
 H                  2.552688     -0.718468     -0.957919
 O                  0.534351      1.313360     -1.170198
 C                  0.804329      2.246632     -2.196755
 C                  2.148958      1.920090     -2.850550
 C                  0.770966      3.666575     -1.628000
 H                  0.012773      2.151153     -2.959890
 H                  2.134084      0.903223     -3.264623
 H                  2.363127      2.620422     -3.670168
 H                  2.961252      1.988884     -2.112654
 H                 -0.206440      3.872568     -1.173255
 H                  1.545136      3.789533     -0.857261
 H                  0.946202      4.406785     -2.421684
 O                 -1.953269      1.065478      0.518535
 C                 -2.721640      2.247178      0.628510
 C                 -2.628686      2.791018      2.055194
 C                 -4.164302      1.970758      0.201467
 H                 -2.295780      2.998784     -0.060001
 H                 -1.583466      2.995253      2.320874
 H                 -3.200542      3.724847      2.152850
 H                 -3.031435      2.058345      2.769014
 H                 -4.185915      1.553958     -0.813033
 H                 -4.636642      1.253648      0.889112
 H                 -4.755058      2.897651      0.212974
 O                  0.510091     -0.516073      1.254859
 C                  0.931145      0.083105      2.465900
 C                  2.272824      0.793556      2.263762
 C                  1.008350     -0.972449      3.572138
 H                  0.183091      0.840005      2.766650
 H                  2.195500      1.528458      1.452673
 H                  2.580385      1.316136      3.180965
 H                  3.055395      0.066856      2.001055
 H                  0.025828     -1.435086      3.735219
 H                  1.723992     -1.761216      3.298067
 H                  1.333796     -0.522175      4.520931
