# Supplementary material for: Complexation and disproportionation of group 4 metal (alkoxy) halides with phosphine oxides
Source: Dalton Trans. 2024 May 28;53(23):9862–73. doi: 10.1039/d4dt01299b (PMC11163947; doi:10.1039/d4dt01299b)
Supplement: DT-053-D4DT01299B-s001 [file DT-053-D4DT01299B-s001.zip › Optimized_structures/ZrClOiPr3_2THF_OR_mer.xyz]

61
-1553.77427934 A.U.
 Zr                -0.192408      0.027801     -0.410167
 O                  2.175525     -0.267398     -0.069227
 O                 -0.118662      0.099960      1.966946
 C                  2.801784     -1.545462      0.222857
 H                  2.560072     -2.247724     -0.585721
 H                  2.371101     -1.915098      1.158687
 C                 -0.957624     -0.734957      2.814678
 H                 -0.501693     -1.732379      2.864915
 H                 -1.939279     -0.812600      2.337199
 C                  0.603342      1.081096      2.768799
 H                  0.166757      2.065857      2.570897
 H                  1.643838      1.080449      2.429890
 C                  4.294789     -1.243409      0.284594
 H                  4.903396     -2.135385      0.092976
 H                  4.567057     -0.844480      1.271897
 C                  0.410732      0.629843      4.214916
 H                  0.463253      1.471694      4.915454
 H                  1.179188     -0.102468      4.498837
 C                  4.443623     -0.163881     -0.799181
 H                  4.491872     -0.628413     -1.792965
 H                  5.336640      0.458799     -0.668172
 C                 -0.973970     -0.035814      4.171937
 H                 -1.141024     -0.741339      4.994501
 H                 -1.766251      0.724236      4.202505
 C                  3.156020      0.650046     -0.655153
 H                  3.259861      1.494767      0.035920
 H                  2.751562      1.008717     -1.605250
 O                 -2.113493      0.363954     -0.497622
 C                 -3.444747      0.005073     -0.806177
 C                 -3.789720      0.471292     -2.221296
 C                 -4.391454      0.590018      0.243946
 H                 -3.521406     -1.097196     -0.771681
 H                 -3.077339      0.055804     -2.944339
 H                 -4.803344      0.147382     -2.497552
 H                 -3.743463      1.567825     -2.282672
 H                 -4.127839      0.229173      1.247443
 H                 -4.329582      1.687286      0.242672
 H                 -5.430226      0.297414      0.035331
 O                  0.382855      1.950674     -0.211533
 C                 -0.015102      3.237268     -0.644116
 C                  0.950635      3.751791     -1.715212
 C                 -0.103891      4.193241      0.549075
 H                 -1.021190      3.164701     -1.097062
 H                  0.997687      3.043822     -2.551821
 H                  0.621133      4.727057     -2.102109
 H                  1.960812      3.869926     -1.295604
 H                 -0.839181      3.830884      1.280352
 H                  0.874114      4.277941      1.045706
 H                 -0.414528      5.196603      0.223945
 O                 -0.260069     -1.944122     -0.094661
 C                 -0.291915     -3.347993     -0.105264
 C                 -0.098686     -3.874546     -1.530487
 C                 -1.598774     -3.859671      0.511389
 H                  0.544414     -3.724719      0.517137
 H                  0.836026     -3.495127     -1.961857
 H                 -0.068927     -4.973650     -1.538119
 H                 -0.922736     -3.538452     -2.174449
 H                 -1.712894     -3.496523      1.541096
 H                 -2.457388     -3.507343     -0.077324
 H                 -1.616706     -4.958722      0.530922
 Cl                 0.300178     -0.118171     -2.839291
