# Supplementary material for: Complexation and disproportionation of group 4 metal (alkoxy) halides with phosphine oxides
Source: Dalton Trans. 2024 May 28;53(23):9862–73. doi: 10.1039/d4dt01299b (PMC11163947; doi:10.1039/d4dt01299b)
Supplement: DT-053-D4DT01299B-s001 [file DT-053-D4DT01299B-s001.zip › Optimized_structures/ZrClOiPr3_2THF_THF_trans.xyz]

61
-1553.77244807 A.U.
 Zr                -0.023955      0.024746     -0.029901
 Cl                 0.078740      0.539412     -2.572573
 O                  0.155285      1.997912      0.258769
 O                 -0.155319     -0.417085      1.907165
 C                 -0.323781     -1.531358      2.760673
 C                 -1.636325     -1.393612      3.537269
 C                  0.880296     -1.652264      3.698335
 H                 -0.378185     -2.444581      2.140914
 H                 -2.486280     -1.335130      2.844136
 H                 -1.793637     -2.258744      4.197140
 H                 -1.622816     -0.482528      4.152471
 H                  1.803225     -1.788609      3.119336
 H                  0.981806     -0.743732      4.308734
 H                  0.768395     -2.515748      4.369525
 C                  0.211845      3.304425     -0.268095
 C                  1.617320      3.621296     -0.788049
 C                 -0.239417      4.311680      0.794578
 H                 -0.478536      3.362506     -1.129144
 H                  1.907326      2.888370     -1.550424
 H                  1.645439      4.622100     -1.242100
 H                  2.346900      3.600404      0.035380
 H                 -1.253935      4.079259      1.145013
 H                  0.434564      4.279034      1.662745
 H                 -0.239782      5.334196      0.390024
 O                 -0.129750     -1.888271     -0.595551
 C                  0.026077     -2.944754     -1.512326
 C                 -1.338124     -3.461936     -1.977243
 C                  0.862398     -4.062355     -0.879255
 H                  0.559315     -2.557950     -2.399761
 H                 -1.890521     -2.668341     -2.494469
 H                 -1.217468     -4.302953     -2.674792
 H                 -1.929228     -3.806179     -1.115967
 H                  1.831567     -3.675134     -0.537012
 H                  0.339998     -4.484472     -0.008776
 H                  1.048691     -4.870393     -1.601244
 O                  2.263860     -0.126191      0.016264
 C                  3.111016     -0.615367     -1.075076
 C                  3.069184      0.558640      1.025499
 C                  4.543535     -0.391560     -0.593974
 H                  2.853749     -1.665432     -1.242527
 H                  2.859681     -0.034392     -1.969385
 C                  4.405768      0.821228      0.341664
 H                  2.518316      1.455267      1.321446
 H                  3.165945     -0.114979      1.887385
 H                  5.226457     -0.210978     -1.432337
 H                  4.906509     -1.265894     -0.036600
 H                  4.361125      1.752974     -0.237152
 H                  5.225761      0.899592      1.065368
 O                 -2.292227      0.281815     -0.155013
 C                 -3.172016     -0.244224     -1.202928
 C                 -3.011540      1.230779      0.692037
 C                 -4.448891      0.586672     -1.098246
 H                 -2.639204     -0.142456     -2.152926
 H                 -3.341482     -1.304169     -0.979275
 C                 -4.483315      0.975256      0.389139
 H                 -2.709301      1.032975      1.724531
 H                 -2.696321      2.241818      0.406914
 H                 -5.330358      0.016401     -1.414266
 H                 -4.374378      1.483754     -1.727213
 H                 -4.863094      0.143715      0.998298
 H                 -5.099591      1.859895      0.588734
