# Supplementary material for: Complexation and disproportionation of group 4 metal (alkoxy) halides with phosphine oxides
Source: Dalton Trans. 2024 May 28;53(23):9862–73. doi: 10.1039/d4dt01299b (PMC11163947; doi:10.1039/d4dt01299b)
Supplement: DT-053-D4DT01299B-s001 [file DT-053-D4DT01299B-s001.zip › Optimized_structures/ZrCl_OiPr3.xyz]

35
-1088.79673999 A. U.
 Zr          0.065831   -0.091756   -1.108250
 Cl          2.095904   -0.151071    0.216102
  O         -0.076749   -1.733663   -2.117377
  C         -0.263192   -2.881723   -2.930212
  C         -1.676828   -3.428672   -2.737381
  C          0.818226   -3.912167   -2.609340
  H         -0.147188   -2.560928   -3.979781
  H         -2.424497   -2.661235   -2.977220
  H         -1.845941   -4.292837   -3.394892
  H         -1.825264   -3.748878   -1.696434
  H          1.816669   -3.478778   -2.749025
  H          0.729460   -4.249939   -1.567240
  H          0.721964   -4.785519   -3.269549
  O          0.145593    1.413567   -2.316327
  C          0.098549    2.502974   -3.224423
  C          0.230488    1.986802   -4.656519
  C          1.181721    3.516582   -2.858927
  H         -0.889134    2.981706   -3.109284
  H         -0.560083    1.258101   -4.878643
  H          0.147411    2.816651   -5.372254
  H          1.205379    1.499747   -4.799764
  H          1.053738    3.861591   -1.824917
  H          2.178398    3.063266   -2.952514
  H          1.129468    4.388840   -3.525454
  O         -1.448948    0.099246    0.076212
  C         -2.611795    0.232436    0.877582
  C         -3.127183   -1.149931    1.274750
  C         -3.658219    1.064313    0.137170
  H         -2.310620    0.773698    1.790454
  H         -2.347044   -1.713454    1.802420
  H         -3.997264   -1.058004    1.939775
  H         -3.428242   -1.718502    0.383295
  H         -3.247746    2.045209   -0.135221
  H         -3.977669    0.550709   -0.780998
  H         -4.541367    1.222507    0.771712
