# Supplementary material for: Complexation and disproportionation of group 4 metal (alkoxy) halides with phosphine oxides
Source: Dalton Trans. 2024 May 28;53(23):9862–73. doi: 10.1039/d4dt01299b (PMC11163947; doi:10.1039/d4dt01299b)
Supplement: DT-053-D4DT01299B-s003 [file DT-053-D4DT01299B-s003.cif]

# Electronic Supplementary Material (ESI) for Dalton Transactions.
# This journal is © The Royal Society of Chemistry 2024

####################################################################### 
# 
# This file contains crystal structure data downloaded from the 
# Cambridge Structural Database (CSD) hosted by the Cambridge 
# Crystallographic Data Centre (CCDC).
# 
# Full information about CCDC data access policies and citation 
# guidelines are available at http://www.ccdc.cam.ac.uk/access/V1 
# 
# Audit and citation data items may have been added by the CCDC. 
# Please retain this information to preserve the provenance of 
# this file and to allow appropriate attribution of the data. 
# 
#######################################################################

data_cs148_150k
_audit_block_doi                 10.5517/ccdc.csd.cc2dhp2p
_database_code_depnum_ccdc_archive 'CCDC 2219602'
loop_
_citation_id
_citation_doi
_citation_year
1 10.26434/chemrxiv-2023-rcvdn 2023
_audit_update_record             
;
2024-01-23 deposited with the CCDC.	2024-05-06 downloaded from the CCDC.
;
_audit_creation_date             2023-11-14
_audit_creation_method           
;
Olex2 1.5
(compiled 2023.08.24 svn.re1ec1418 for OlexSys, GUI svn.r6817)
;
_shelx_SHELXL_version_number     2018/3
loop_
_audit_author_email
carlotta.seno@unibas.ch
alessandro.prescimone@unibas.ch
_chemical_name_common            ?
_chemical_name_systematic        ?
_chemical_formula_moiety         'C36 H30 Cl4 O2 P2 Ti'
_chemical_formula_sum            'C36 H30 Cl4 O2 P2 Ti'
_chemical_formula_weight         746.24
_chemical_melting_point          ?
loop_
_atom_type_symbol
_atom_type_description
_atom_type_scat_dispersion_real
_atom_type_scat_dispersion_imag
_atom_type_scat_source
C C 0.0181 0.0091 'International Tables Vol C Tables 4.2.6.8 and 6.1.1.4'
H H 0.0000 0.0000 'International Tables Vol C Tables 4.2.6.8 and 6.1.1.4'
Cl Cl 0.3639 0.7018 'International Tables Vol C Tables 4.2.6.8 and 6.1.1.4'
O O 0.0492 0.0322 'International Tables Vol C Tables 4.2.6.8 and 6.1.1.4'
P P 0.2955 0.4335 'International Tables Vol C Tables 4.2.6.8 and 6.1.1.4'
Ti Ti 0.2191 1.8069 'International Tables Vol C Tables 4.2.6.8 and 6.1.1.4'

_shelx_space_group_comment       
;
The symmetry employed for this shelxl refinement is uniquely defined
by the following loop, which should always be used as a source of
symmetry information in preference to the above space-group names.
They are only intended as comments.
;
_space_group_crystal_system      triclinic
_space_group_IT_number           2
_space_group_name_H-M_alt        'P -1'
_space_group_name_Hall           '-P 1'
loop_
_space_group_symop_operation_xyz
'x, y, z'
'-x, -y, -z'

_cell_length_a                   9.4279(3)
_cell_length_b                   9.5623(3)
_cell_length_c                   10.3638(3)
_cell_angle_alpha                102.086(2)
_cell_angle_beta                 108.255(2)
_cell_angle_gamma                92.847(2)
_cell_volume                     860.92(5)
_cell_formula_units_Z            1
_cell_measurement_reflns_used    30055
_cell_measurement_temperature    150
_cell_measurement_theta_max      72.90
_cell_measurement_theta_min      4.63
_shelx_estimated_absorpt_T_max   0.581
_shelx_estimated_absorpt_T_min   0.335
_exptl_absorpt_coefficient_mu    6.096
_exptl_absorpt_correction_T_max  0.0006
_exptl_absorpt_correction_T_min  0.0000
_exptl_absorpt_correction_type   multi-scan
_exptl_absorpt_process_details   
;
STOE X-Red32, absorption correction by Gaussian integration, analogous to
P. Coppens in: F. R. Ahmed (Editor), "Crystallographic Computing", Munksgaard,
Copenhagen (1970), 255 - 270. Afterwards scaling of reflection intensities was
performed within STOE LANA. J. Koziskova, F. Hahn, J. Richter, J. Kozisek, Acta
Chimica Slovaca, vol. 9, no. 2, 2016, pp. 136 - 140.
Finally a spherical absorption correction was done within STOE LANA.
;
_exptl_absorpt_special_details   ?
_exptl_crystal_colour            yellow
_exptl_crystal_colour_primary    yellow
_exptl_crystal_density_diffrn    1.439
_exptl_crystal_density_meas      ?
_exptl_crystal_density_method    'not measured'
_exptl_crystal_description       plate
_exptl_crystal_F_000             382
loop_
_exptl_crystal_face_index_h
_exptl_crystal_face_index_k
_exptl_crystal_face_index_l
_exptl_crystal_face_perp_dist
-3 -5 30 0.1199
-19 -30 -22 0.1409
9 4 -15 0.1281
-15 8 10 0.3191
19 -16 30 0.2208
-30 5 -6 0.2027
23 30 22 0.1446
3 -2 -15 0.1482
30 5 -1 0.2191
-15 14 -15 0.2831
-15 -3 14 0.1795

_exptl_crystal_size_max          0.23
_exptl_crystal_size_mid          0.183
_exptl_crystal_size_min          0.1
_exptl_crystal_size_rad          0.170
_exptl_transmission_factor_max   ?
_exptl_transmission_factor_min   ?
_diffrn_reflns_av_R_equivalents  0.0453
_diffrn_reflns_av_unetI/netI     0.0297
_diffrn_reflns_Laue_measured_fraction_full 0.992
_diffrn_reflns_Laue_measured_fraction_max 0.983
_diffrn_reflns_limit_h_max       11
_diffrn_reflns_limit_h_min       -11
_diffrn_reflns_limit_k_max       11
_diffrn_reflns_limit_k_min       -6
_diffrn_reflns_limit_l_max       12
_diffrn_reflns_limit_l_min       -12
_diffrn_reflns_number            15120
_diffrn_reflns_point_group_measured_fraction_full 0.992
_diffrn_reflns_point_group_measured_fraction_max 0.983
_diffrn_reflns_theta_full        67.686
_diffrn_reflns_theta_max         72.884
_diffrn_reflns_theta_min         4.625
_diffrn_ambient_temperature      150
_diffrn_detector                 'EIGER2 1M'
_diffrn_detector_area_resol_mean 13.33
_diffrn_detector_type            ?
_diffrn_measured_fraction_theta_full 0.992
_diffrn_measured_fraction_theta_max 0.983
_diffrn_measurement_details      
;
 3675 frames, detector distance = 40 mm
;
_diffrn_measurement_device       'Eulerian 4-circle diffractometer'
_diffrn_measurement_device_type  'STOE STADIVARI Cu'
_diffrn_measurement_method       'rotation method, \w scans'
_diffrn_radiation_collimation    '1.2 0.6 mm diameter'
_diffrn_radiation_monochromator  'Graded multilayer mirror'
_diffrn_radiation_polarisn_norm  270
_diffrn_radiation_probe          x-ray
_diffrn_radiation_type           'Cu K\a'
_diffrn_radiation_wavelength     1.54186
_diffrn_source                   'Axo Cu'
_diffrn_source_current           1.00
_diffrn_source_power             0.050
_diffrn_source_voltage           50
_reflns_Friedel_coverage         0.000
_reflns_Friedel_fraction_full    .
_reflns_Friedel_fraction_max     .
_reflns_number_gt                3038
_reflns_number_total             3380
_reflns_special_details          
;
 Reflections were merged by SHELXL according to the crystal
 class for the calculation of statistics and refinement.
 
 _reflns_Friedel_fraction is defined as the number of unique
 Friedel pairs measured divided by the number that would be
 possible theoretically, ignoring centric projections and
 systematic absences.
;
_reflns_threshold_expression     'I > 2\s(I)'
_computing_cell_refinement       'X-Area Recipe 1.37.0.0 (STOE, 2021)'
_computing_data_collection       'X-Area Pilatus3_SV 1.31.186.0 (STOE, 2022)'
_computing_data_reduction        
;
X-Area Integrate 2.5.3.0 (STOE, 2021)
X-Area LANA 2.7.5.0 (STOE, 2022)
;
_computing_molecular_graphics    'Olex2 1.5 (Dolomanov et al., 2009)'
_computing_publication_material  'Olex2 1.5 (Dolomanov et al., 2009)'
_computing_structure_refinement  'SHELXL 2018/3 (Sheldrick, 2015)'
_computing_structure_solution    'SHELXT 2018/2 (Sheldrick, 2018)'
_refine_diff_density_max         0.716
_refine_diff_density_min         -0.720
_refine_diff_density_rms         0.105
_refine_ls_extinction_coef       0.0137(14)
_refine_ls_extinction_expression Fc^*^=kFc[1+0.001xFc^2^\l^3^/sin(2\q)]^-1/4^
_refine_ls_extinction_method     'SHELXL-2018/3 (Sheldrick 2018)'
_refine_ls_goodness_of_fit_ref   0.916
_refine_ls_hydrogen_treatment    constr
_refine_ls_matrix_type           full
_refine_ls_number_parameters     206
_refine_ls_number_reflns         3380
_refine_ls_number_restraints     0
_refine_ls_R_factor_all          0.0925
_refine_ls_R_factor_gt           0.0832
_refine_ls_restrained_S_all      0.916
_refine_ls_shift/su_max          0.000
_refine_ls_shift/su_mean         0.000
_refine_ls_structure_factor_coef Fsqd
_refine_ls_weighting_details     
'w=1/[\s^2^(Fo^2^)+(0.0800P)^2^+3.0000P] where P=(Fo^2^+2Fc^2^)/3'
_refine_ls_weighting_scheme      calc
_refine_ls_wR_factor_gt          0.1865
_refine_ls_wR_factor_ref         0.1991
_refine_special_details          ?
_olex2_refinement_description    
;
1. Fixed Uiso
 At 1.2 times of:
  All C(H) groups
2.a Aromatic/amide H refined with riding coordinates:
 C2(H2), C8(H8), C6(H6), C12(H12), C14(H14), C11(H11), C3(H3), C18(H18),
 C10(H10), C4(H4), C5(H5), C9(H9), C17(H17), C15(H15), C16(H16)
;
_atom_sites_solution_hydrogens   geom
_atom_sites_solution_primary     dual
_atom_sites_solution_secondary   ?
loop_
_atom_site_label
_atom_site_type_symbol
_atom_site_fract_x
_atom_site_fract_y
_atom_site_fract_z
_atom_site_U_iso_or_equiv
_atom_site_adp_type
_atom_site_occupancy
_atom_site_site_symmetry_order
_atom_site_calc_flag
_atom_site_refinement_flags_posn
_atom_site_refinement_flags_adp
_atom_site_refinement_flags_occupancy
_atom_site_disorder_assembly
_atom_site_disorder_group
Ti1 Ti 0.500000 0.000000 0.000000 0.0600(4) Uani 1 2 d S . P . .
Cl1 Cl 0.67875(15) -0.14125(14) 0.09759(14) 0.0685(4) Uani 1 1 d . . . . .
Cl2 Cl 0.36050(15) -0.05037(15) 0.13914(14) 0.0699(4) Uani 1 1 d . . . . .
P1 P 0.73325(16) 0.27127(15) 0.25831(15) 0.0654(4) Uani 1 1 d . . . . .
O005 O 0.6086(4) 0.1674(4) 0.1449(4) 0.0669(9) Uani 1 1 d . . . . .
C13 C 0.6576(6) 0.4334(6) 0.3059(6) 0.0697(13) Uani 1 1 d . . . . .
C1 C 0.8876(6) 0.3103(6) 0.2002(6) 0.0675(13) Uani 1 1 d . . . . .
C7 C 0.8042(7) 0.1987(6) 0.4085(6) 0.0703(13) Uani 1 1 d . . . . .
C2 C 0.9571(7) 0.1959(6) 0.1492(7) 0.0751(15) Uani 1 1 d . . . . .
H2 H 0.920049 0.099657 0.143085 0.090 Uiso 1 1 calc R U . . .
C8 C 0.7043(7) 0.1157(7) 0.4451(6) 0.0779(15) Uani 1 1 d . . . . .
H8 H 0.601746 0.092503 0.387282 0.093 Uiso 1 1 calc R U . . .
C6 C 0.9425(7) 0.4506(6) 0.2090(7) 0.0770(15) Uani 1 1 d . . . . .
H6 H 0.894079 0.528945 0.240707 0.092 Uiso 1 1 calc R U . . .
C12 C 0.9572(7) 0.2280(6) 0.4907(6) 0.0783(15) Uani 1 1 d . . . . .
H12 H 1.026470 0.281856 0.464368 0.094 Uiso 1 1 calc R U . . .
C14 C 0.5587(7) 0.4843(6) 0.1997(7) 0.0750(15) Uani 1 1 d . . . . .
H14 H 0.531099 0.431163 0.105270 0.090 Uiso 1 1 calc R U . . .
C11 C 1.0057(8) 0.1763(7) 0.6123(6) 0.0837(18) Uani 1 1 d . . . . .
H11 H 1.108830 0.193799 0.668680 0.100 Uiso 1 1 calc R U . . .
C3 C 1.0769(7) 0.2216(7) 0.1087(7) 0.0804(16) Uani 1 1 d . . . . .
H3 H 1.121932 0.143078 0.071823 0.096 Uiso 1 1 calc R U . . .
C18 C 0.6965(7) 0.5105(7) 0.4445(7) 0.0789(16) Uani 1 1 d . . . . .
H18 H 0.761544 0.474370 0.517097 0.095 Uiso 1 1 calc R U . . .
C10 C 0.9034(8) 0.1002(7) 0.6499(7) 0.0843(18) Uani 1 1 d . . . . .
H10 H 0.936472 0.070179 0.735113 0.101 Uiso 1 1 calc R U . . .
C4 C 1.1349(8) 0.3620(7) 0.1205(7) 0.0864(17) Uani 1 1 d . . . . .
H4 H 1.220327 0.378990 0.093325 0.104 Uiso 1 1 calc R U . . .
C5 C 1.0693(8) 0.4757(7) 0.1711(8) 0.0898(19) Uani 1 1 d . . . . .
H5 H 1.109964 0.571627 0.180377 0.108 Uiso 1 1 calc R U . . .
C9 C 0.7565(8) 0.0668(7) 0.5681(7) 0.0842(17) Uani 1 1 d . . . . .
H9 H 0.689207 0.010328 0.594310 0.101 Uiso 1 1 calc R U . . .
C17 C 0.6395(8) 0.6418(7) 0.4771(8) 0.0882(18) Uani 1 1 d . . . . .
H17 H 0.666258 0.696166 0.571020 0.106 Uiso 1 1 calc R U . . .
C15 C 0.5003(8) 0.6130(6) 0.2322(8) 0.0830(17) Uani 1 1 d . . . . .
H15 H 0.431333 0.646867 0.160140 0.100 Uiso 1 1 calc R U . . .
C16 C 0.5421(8) 0.6900(7) 0.3669(8) 0.0892(19) Uani 1 1 d . . . . .
H16 H 0.504227 0.779272 0.387176 0.107 Uiso 1 1 calc R U . . .

loop_
_atom_site_aniso_label
_atom_site_aniso_U_11
_atom_site_aniso_U_22
_atom_site_aniso_U_33
_atom_site_aniso_U_23
_atom_site_aniso_U_13
_atom_site_aniso_U_12
Ti1 0.0627(8) 0.0585(7) 0.0634(8) 0.0202(6) 0.0216(6) 0.0205(6)
Cl1 0.0686(8) 0.0678(8) 0.0744(8) 0.0266(6) 0.0218(6) 0.0261(6)
Cl2 0.0715(8) 0.0753(8) 0.0731(8) 0.0271(6) 0.0298(6) 0.0222(6)
P1 0.0684(8) 0.0609(8) 0.0684(8) 0.0173(6) 0.0219(6) 0.0190(6)
O005 0.072(2) 0.061(2) 0.067(2) 0.0185(16) 0.0199(17) 0.0161(16)
C13 0.070(3) 0.067(3) 0.077(3) 0.024(3) 0.026(3) 0.015(2)
C1 0.067(3) 0.063(3) 0.071(3) 0.017(2) 0.018(2) 0.018(2)
C7 0.076(3) 0.061(3) 0.077(3) 0.017(3) 0.028(3) 0.020(3)
C2 0.070(3) 0.069(3) 0.089(4) 0.025(3) 0.025(3) 0.020(3)
C8 0.082(4) 0.083(4) 0.072(3) 0.020(3) 0.028(3) 0.020(3)
C6 0.083(4) 0.066(3) 0.088(4) 0.021(3) 0.033(3) 0.019(3)
C12 0.080(4) 0.069(3) 0.079(4) 0.019(3) 0.013(3) 0.018(3)
C14 0.082(4) 0.071(3) 0.074(3) 0.025(3) 0.023(3) 0.020(3)
C11 0.088(4) 0.080(4) 0.072(4) 0.020(3) 0.006(3) 0.032(3)
C3 0.082(4) 0.076(4) 0.094(4) 0.023(3) 0.040(3) 0.029(3)
C18 0.085(4) 0.071(3) 0.077(4) 0.014(3) 0.023(3) 0.021(3)
C10 0.107(5) 0.076(4) 0.071(4) 0.026(3) 0.024(3) 0.030(4)
C4 0.083(4) 0.084(4) 0.099(5) 0.020(3) 0.041(4) 0.013(3)
C5 0.105(5) 0.075(4) 0.102(5) 0.018(3) 0.054(4) 0.008(3)
C9 0.105(5) 0.084(4) 0.077(4) 0.034(3) 0.035(4) 0.029(3)
C17 0.092(4) 0.081(4) 0.095(5) 0.016(3) 0.035(4) 0.030(3)
C15 0.094(4) 0.060(3) 0.101(5) 0.028(3) 0.031(4) 0.029(3)
C16 0.091(4) 0.067(4) 0.120(6) 0.025(4) 0.045(4) 0.030(3)

_geom_special_details            
;
 All esds (except the esd in the dihedral angle between two l.s. planes)
 are estimated using the full covariance matrix.  The cell esds are taken
 into account individually in the estimation of esds in distances, angles
 and torsion angles; correlations between esds in cell parameters are only
 used when they are defined by crystal symmetry.  An approximate (isotropic)
 treatment of cell esds is used for estimating esds involving l.s. planes.
;
loop_
_geom_bond_atom_site_label_1
_geom_bond_atom_site_label_2
_geom_bond_distance
_geom_bond_site_symmetry_2
_geom_bond_publ_flag
Ti1 Cl1 2.3276(11) 2_655 ?
Ti1 Cl1 2.3276(11) . ?
Ti1 Cl2 2.3361(13) . ?
Ti1 Cl2 2.3361(13) 2_655 ?
Ti1 O005 1.932(4) . ?
Ti1 O005 1.932(4) 2_655 ?
P1 O005 1.510(4) . ?
P1 C13 1.780(6) . ?
P1 C1 1.791(6) . ?
P1 C7 1.789(6) . ?
C13 C14 1.394(8) . ?
C13 C18 1.393(8) . ?
C1 C2 1.397(8) . ?
C1 C6 1.388(8) . ?
C7 C8 1.391(8) . ?
C7 C12 1.405(8) . ?
C2 H2 0.9500 . ?
C2 C3 1.351(8) . ?
C8 H8 0.9500 . ?
C8 C9 1.403(8) . ?
C6 H6 0.9500 . ?
C6 C5 1.395(9) . ?
C12 H12 0.9500 . ?
C12 C11 1.401(8) . ?
C14 H14 0.9500 . ?
C14 C15 1.394(8) . ?
C11 H11 0.9500 . ?
C11 C10 1.377(10) . ?
C3 H3 0.9500 . ?
C3 C4 1.390(9) . ?
C18 H18 0.9500 . ?
C18 C17 1.408(8) . ?
C10 H10 0.9500 . ?
C10 C9 1.359(10) . ?
C4 H4 0.9500 . ?
C4 C5 1.368(9) . ?
C5 H5 0.9500 . ?
C9 H9 0.9500 . ?
C17 H17 0.9500 . ?
C17 C16 1.401(9) . ?
C15 H15 0.9500 . ?
C15 C16 1.358(10) . ?
C16 H16 0.9500 . ?

loop_
_geom_angle_atom_site_label_1
_geom_angle_atom_site_label_2
_geom_angle_atom_site_label_3
_geom_angle
_geom_angle_site_symmetry_1
_geom_angle_site_symmetry_3
_geom_angle_publ_flag
Cl1 Ti1 Cl1 180.0 2_655 . ?
Cl1 Ti1 Cl2 90.11(5) . 2_655 ?
Cl1 Ti1 Cl2 90.11(5) 2_655 . ?
Cl1 Ti1 Cl2 89.89(5) . . ?
Cl1 Ti1 Cl2 89.89(5) 2_655 2_655 ?
Cl2 Ti1 Cl2 180.0 2_655 . ?
O005 Ti1 Cl1 90.19(11) 2_655 2_655 ?
O005 Ti1 Cl1 89.81(11) . 2_655 ?
O005 Ti1 Cl1 89.81(11) 2_655 . ?
O005 Ti1 Cl1 90.19(11) . . ?
O005 Ti1 Cl2 89.98(11) 2_655 2_655 ?
O005 Ti1 Cl2 89.98(11) . . ?
O005 Ti1 Cl2 90.02(11) 2_655 . ?
O005 Ti1 Cl2 90.02(11) . 2_655 ?
O005 Ti1 O005 180.0 2_655 . ?
O005 P1 C13 107.8(2) . . ?
O005 P1 C1 111.7(2) . . ?
O005 P1 C7 110.9(2) . . ?
C13 P1 C1 109.4(3) . . ?
C13 P1 C7 109.3(3) . . ?
C7 P1 C1 107.8(3) . . ?
P1 O005 Ti1 162.3(2) . . ?
C14 C13 P1 118.2(5) . . ?
C18 C13 P1 121.9(4) . . ?
C18 C13 C14 120.0(5) . . ?
C2 C1 P1 118.6(4) . . ?
C6 C1 P1 121.8(4) . . ?
C6 C1 C2 119.5(5) . . ?
C8 C7 P1 118.7(5) . . ?
C8 C7 C12 120.4(6) . . ?
C12 C7 P1 120.8(5) . . ?
C1 C2 H2 119.9 . . ?
C3 C2 C1 120.3(6) . . ?
C3 C2 H2 119.9 . . ?
C7 C8 H8 120.4 . . ?
C7 C8 C9 119.3(6) . . ?
C9 C8 H8 120.4 . . ?
C1 C6 H6 120.2 . . ?
C1 C6 C5 119.5(6) . . ?
C5 C6 H6 120.2 . . ?
C7 C12 H12 120.7 . . ?
C11 C12 C7 118.7(6) . . ?
C11 C12 H12 120.7 . . ?
C13 C14 H14 120.0 . . ?
C13 C14 C15 120.0(6) . . ?
C15 C14 H14 120.0 . . ?
C12 C11 H11 120.1 . . ?
C10 C11 C12 119.9(6) . . ?
C10 C11 H11 120.1 . . ?
C2 C3 H3 119.7 . . ?
C2 C3 C4 120.5(6) . . ?
C4 C3 H3 119.7 . . ?
C13 C18 H18 120.0 . . ?
C13 C18 C17 120.1(6) . . ?
C17 C18 H18 120.0 . . ?
C11 C10 H10 119.2 . . ?
C9 C10 C11 121.7(6) . . ?
C9 C10 H10 119.2 . . ?
C3 C4 H4 119.9 . . ?
C5 C4 C3 120.2(6) . . ?
C5 C4 H4 119.9 . . ?
C6 C5 H5 120.1 . . ?
C4 C5 C6 119.9(6) . . ?
C4 C5 H5 120.1 . . ?
C8 C9 H9 120.0 . . ?
C10 C9 C8 119.9(7) . . ?
C10 C9 H9 120.0 . . ?
C18 C17 H17 121.0 . . ?
C16 C17 C18 118.1(6) . . ?
C16 C17 H17 121.0 . . ?
C14 C15 H15 120.1 . . ?
C16 C15 C14 119.9(6) . . ?
C16 C15 H15 120.1 . . ?
C17 C16 H16 119.0 . . ?
C15 C16 C17 122.0(6) . . ?
C15 C16 H16 119.0 . . ?

loop_
_geom_torsion_atom_site_label_1
_geom_torsion_atom_site_label_2
_geom_torsion_atom_site_label_3
_geom_torsion_atom_site_label_4
_geom_torsion
_geom_torsion_site_symmetry_1
_geom_torsion_site_symmetry_2
_geom_torsion_site_symmetry_3
_geom_torsion_site_symmetry_4
_geom_torsion_publ_flag
P1 C13 C14 C15 -178.2(5) . . . . ?
P1 C13 C18 C17 177.1(5) . . . . ?
P1 C1 C2 C3 -177.9(5) . . . . ?
P1 C1 C6 C5 175.7(5) . . . . ?
P1 C7 C8 C9 -175.5(5) . . . . ?
P1 C7 C12 C11 176.0(4) . . . . ?
O005 P1 C13 C14 -40.9(5) . . . . ?
O005 P1 C13 C18 140.2(5) . . . . ?
O005 P1 C1 C2 -56.7(5) . . . . ?
O005 P1 C1 C6 125.6(5) . . . . ?
O005 P1 C7 C8 -35.9(5) . . . . ?
O005 P1 C7 C12 145.9(5) . . . . ?
C13 P1 O005 Ti1 174.2(8) . . . . ?
C13 P1 C1 C2 -175.9(4) . . . . ?
C13 P1 C1 C6 6.3(6) . . . . ?
C13 P1 C7 C8 82.8(5) . . . . ?
C13 P1 C7 C12 -95.4(5) . . . . ?
C13 C14 C15 C16 1.2(10) . . . . ?
C13 C18 C17 C16 0.9(10) . . . . ?
C1 P1 O005 Ti1 54.0(8) . . . . ?
C1 P1 C13 C14 80.7(5) . . . . ?
C1 P1 C13 C18 -98.2(5) . . . . ?
C1 P1 C7 C8 -158.4(5) . . . . ?
C1 P1 C7 C12 23.4(5) . . . . ?
C1 C2 C3 C4 1.7(10) . . . . ?
C1 C6 C5 C4 2.5(10) . . . . ?
C7 P1 O005 Ti1 -66.2(8) . . . . ?
C7 P1 C13 C14 -161.5(5) . . . . ?
C7 P1 C13 C18 19.6(6) . . . . ?
C7 P1 C1 C2 65.4(5) . . . . ?
C7 P1 C1 C6 -112.4(5) . . . . ?
C7 C8 C9 C10 -0.2(9) . . . . ?
C7 C12 C11 C10 -0.9(9) . . . . ?
C2 C1 C6 C5 -2.0(9) . . . . ?
C2 C3 C4 C5 -1.2(11) . . . . ?
C8 C7 C12 C11 -2.2(9) . . . . ?
C6 C1 C2 C3 -0.1(9) . . . . ?
C12 C7 C8 C9 2.7(9) . . . . ?
C12 C11 C10 C9 3.4(10) . . . . ?
C14 C13 C18 C17 -1.8(10) . . . . ?
C14 C15 C16 C17 -2.2(11) . . . . ?
C11 C10 C9 C8 -2.9(10) . . . . ?
C3 C4 C5 C6 -0.9(11) . . . . ?
C18 C13 C14 C15 0.8(9) . . . . ?
C18 C17 C16 C15 1.1(11) . . . . ?

_shelx_res_file                  
;
TITL cs148_150k_a.res in P-1
    cs148_150k.res
    created by SHELXL-2018/3 at 11:12:05 on 14-Nov-2023
REM Old TITL
REM SHELXT solution in P-1: R1 0.187, Rweak 0.006, Alpha 0.052
REM <I/s> 0.000 for 0 systematic absences, Orientation as input
REM Formula found by SHELXT: Ti Cl4 O2 P2 C36
CELL 1.54186 9.4279 9.5623 10.3638 102.086 108.255 92.847
ZERR 1 0.0003 0.0003 0.0003 0.002 0.002 0.002
LATT 1
SFAC C H Cl O P Ti
UNIT 36 30 4 2 2 1

L.S. 10
PLAN  5
SIZE 0.1 0.183 0.23
TEMP -123.15
CONF
list 4
MORE -1
BOND $H
fmap 2
acta
OMIT -7 -1 2
OMIT -6 -1 2
OMIT -5 2 7
OMIT -2 1 3
OMIT 1 1 1
OMIT 1 2 3
OMIT 6 2 0
REM <olex2.extras>
REM <HklSrc "%./CS148_150K.hkl">
REM </olex2.extras>

WGHT    0.080000    3.000000
EXTI    0.013735
FVAR       0.85583
TI1   6    0.500000    0.000000    0.000000    10.50000    0.06271    0.05854 =
         0.06335    0.02019    0.02162    0.02051
CL1   3    0.678751   -0.141254    0.097594    11.00000    0.06858    0.06782 =
         0.07437    0.02658    0.02182    0.02614
CL2   3    0.360499   -0.050373    0.139142    11.00000    0.07150    0.07534 =
         0.07305    0.02707    0.02978    0.02220
P1    5    0.733250    0.271269    0.258307    11.00000    0.06844    0.06094 =
         0.06838    0.01726    0.02188    0.01899
O005  4    0.608589    0.167405    0.144893    11.00000    0.07248    0.06108 =
         0.06711    0.01853    0.01985    0.01610
C13   1    0.657552    0.433418    0.305860    11.00000    0.06993    0.06676 =
         0.07709    0.02361    0.02553    0.01536
C1    1    0.887567    0.310280    0.200167    11.00000    0.06721    0.06297 =
         0.07095    0.01748    0.01830    0.01829
C7    1    0.804243    0.198700    0.408539    11.00000    0.07603    0.06070 =
         0.07701    0.01657    0.02753    0.02022
C2    1    0.957123    0.195888    0.149237    11.00000    0.07000    0.06946 =
         0.08900    0.02499    0.02499    0.01952
AFIX  43
H2    2    0.920049    0.099657    0.143085    11.00000   -1.20000
AFIX   0
C8    1    0.704265    0.115737    0.445061    11.00000    0.08241    0.08267 =
         0.07227    0.02013    0.02831    0.01978
AFIX  43
H8    2    0.601746    0.092503    0.387282    11.00000   -1.20000
AFIX   0
C6    1    0.942479    0.450567    0.209029    11.00000    0.08271    0.06603 =
         0.08778    0.02074    0.03270    0.01907
AFIX  43
H6    2    0.894079    0.528945    0.240707    11.00000   -1.20000
AFIX   0
C12   1    0.957243    0.228038    0.490715    11.00000    0.07975    0.06869 =
         0.07854    0.01930    0.01268    0.01761
AFIX  43
H12   2    1.026470    0.281856    0.464368    11.00000   -1.20000
AFIX   0
C14   1    0.558676    0.484250    0.199700    11.00000    0.08184    0.07141 =
         0.07440    0.02510    0.02272    0.02008
AFIX  43
H14   2    0.531099    0.431163    0.105270    11.00000   -1.20000
AFIX   0
C11   1    1.005654    0.176328    0.612287    11.00000    0.08818    0.08007 =
         0.07183    0.02041    0.00622    0.03243
AFIX  43
H11   2    1.108830    0.193799    0.668680    11.00000   -1.20000
AFIX   0
C3    1    1.076947    0.221590    0.108687    11.00000    0.08205    0.07644 =
         0.09396    0.02292    0.04009    0.02923
AFIX  43
H3    2    1.121932    0.143078    0.071823    11.00000   -1.20000
AFIX   0
C18   1    0.696475    0.510474    0.444481    11.00000    0.08526    0.07114 =
         0.07726    0.01431    0.02294    0.02132
AFIX  43
H18   2    0.761544    0.474370    0.517097    11.00000   -1.20000
AFIX   0
C10   1    0.903432    0.100164    0.649856    11.00000    0.10738    0.07620 =
         0.07097    0.02552    0.02362    0.02999
AFIX  43
H10   2    0.936472    0.070179    0.735113    11.00000   -1.20000
AFIX   0
C4    1    1.134902    0.361969    0.120481    11.00000    0.08345    0.08410 =
         0.09893    0.01985    0.04133    0.01292
AFIX  43
H4    2    1.220327    0.378990    0.093325    11.00000   -1.20000
AFIX   0
C5    1    1.069278    0.475715    0.171088    11.00000    0.10473    0.07517 =
         0.10199    0.01818    0.05383    0.00770
AFIX  43
H5    2    1.109964    0.571627    0.180377    11.00000   -1.20000
AFIX   0
C9    1    0.756499    0.066772    0.568136    11.00000    0.10483    0.08365 =
         0.07655    0.03386    0.03497    0.02857
AFIX  43
H9    2    0.689207    0.010328    0.594310    11.00000   -1.20000
AFIX   0
C17   1    0.639484    0.641821    0.477096    11.00000    0.09193    0.08064 =
         0.09516    0.01621    0.03538    0.03031
AFIX  43
H17   2    0.666258    0.696166    0.571020    11.00000   -1.20000
AFIX   0
C15   1    0.500277    0.613019    0.232161    11.00000    0.09358    0.06001 =
         0.10084    0.02810    0.03084    0.02931
AFIX  43
H15   2    0.431333    0.646867    0.160140    11.00000   -1.20000
AFIX   0
C16   1    0.542119    0.690005    0.366938    11.00000    0.09084    0.06671 =
         0.12018    0.02455    0.04452    0.03002
AFIX  43
H16   2    0.504227    0.779272    0.387176    11.00000   -1.20000
AFIX   0
HKLF 4


REM  cs148_150k_a.res in P-1
REM wR2 = 0.1991, GooF = S = 0.916, Restrained GooF = 0.916 for all data
REM R1 = 0.0832 for 3038 Fo > 4sig(Fo) and 0.0925 for all 3380 data
REM 206 parameters refined using 0 restraints

END

WGHT      0.1366      0.8006

REM Highest difference peak  0.716,  deepest hole -0.720,  1-sigma level  0.105
Q1    1   0.4985  0.1298  0.1056  11.00000  0.05    0.72
Q2    1   0.5002  0.2372  0.1000  11.00000  0.05    0.59
Q3    1   0.5330 -0.1421  0.0322  11.00000  0.05    0.56
Q4    1   0.6450  0.0848  0.0402  11.00000  0.05    0.55
Q5    1   0.4324  0.0645  0.0972  11.00000  0.05    0.55
;
_shelx_res_checksum              79137
loop_
_refln_intensity_net
_refln_intensity_u
0.06 0.60
76.87 1.63
2.62 0.65
2.36 0.62
11.22 0.46
113.46 1.63
10.70 0.77
49.62 1.33
5.51 0.82
0.22 0.29
1.14 0.18
0.27 0.10
17.00 0.52
233.87 3.29
127.84 2.51
3.35 0.61
19.75 1.02
2.33 0.77
40.35 0.85
77.06 1.78
113.43 2.06
0.43 0.09
0.01 0.68
3.75 0.32
17.34 1.12
0.71 0.21
94.25 1.59
36.54 1.31
2.00 0.16
0.40 0.65
78.55 1.99
217.48 2.87
1.74 0.71
5.48 0.26
54.28 1.34
1.70 0.21
90.68 1.88
18.33 1.25
170.02 2.98
2.24 0.62
-0.10 0.71
18.57 0.61
1.78 0.31
0.68 0.12
64.68 1.75
120.07 2.35
1.31 0.47
0.72 0.57
81.31 1.77
11.56 1.10
149.09 2.47
318.11 3.69
4.91 0.35
52.69 0.91
0.05 0.08
6.43 0.41
1.86 0.59
2.12 0.84
1.43 0.16
-0.04 0.04
2.04 0.28
61.55 1.71
36.06 1.04
2.74 0.77
14.24 0.45
14.63 0.59
16.21 0.81
32.51 1.29
11.28 0.98
0.03 0.16
0.51 0.56
103.43 2.02
5.84 0.75
184.26 2.46
0.55 0.75
0.06 0.08
49.38 1.37
15.30 0.81
1.10 0.13
0.69 0.21
88.61 2.11
7.40 0.74
0.79 0.42
32.50 1.18
7.01 0.29
432.89 4.26
29.66 0.65
384.24 4.15
21.26 0.87
90.17 1.47
1.50 0.22
250.87 2.99
144.86 2.29
112.97 2.08
63.82 1.76
3.74 0.83
13.62 0.70
1.98 0.24
0.05 0.11
0.48 0.23
5.39 0.27
0.48 0.39
3.69 0.53
15.17 1.00
-0.04 0.07
0.01 0.04
244.40 3.43
0.90 0.19
42.99 1.32
1.21 0.25
28.97 0.93
27.81 1.14
220.35 3.02
177.52 2.77
24.08 0.93
81.32 1.78
0.87 0.18
12.60 0.85
0.01 0.05
-0.03 0.03
130.72 2.38
10.86 0.40
0.55 0.67
384.82 3.75
16.30 0.56
809.43 6.12
0.23 0.10
0.10 0.06
300.06 3.84
-0.16 0.30
2.39 0.48
190.41 2.99
16.16 0.60
1.60 0.35
292.48 3.57
10.67 0.70
51.30 1.68
40.47 1.69
10.92 0.83
0.27 0.26
0.02 0.16
184.94 2.80
-0.20 0.24
7.13 0.38
5.51 0.73
-0.32 0.43
118.26 2.68
5.79 0.80
0.78 0.16
-0.12 0.14
2.20 0.47
196.17 2.87
137.47 2.84
130.32 2.34
0.25 0.24
0.93 0.57
13.76 1.02
111.43 2.15
87.34 2.09
-0.02 0.06
15.16 0.89
55.06 1.63
9.69 0.90
58.56 1.40
158.46 2.89
326.30 3.99
340.65 4.29
12.16 0.68
5.19 0.71
2.05 0.54
287.24 3.21
1.65 0.18
0.11 0.21
0.75 0.31
1.44 0.60
20.49 0.68
33.62 1.09
7.09 0.98
28.96 1.47
0.68 0.68
0.30 0.20
335.04 3.75
3.56 0.49
60.70 1.83
18.07 1.14
9.44 0.94
1.40 0.35
99.03 2.34
14.65 1.07
104.18 2.33
217.22 3.17
27.02 0.99
51.09 1.32
22.54 0.89
228.36 3.07
87.72 2.27
-0.10 0.05
47.61 1.44
17.22 1.07
0.10 0.14
4.87 0.69
119.48 2.15
206.52 3.32
227.46 2.94
5.46 0.94
58.99 1.99
31.49 1.45
43.28 1.28
10.82 0.72
1.10 0.37
157.20 2.57
0.92 0.23
0.53 0.15
5.78 0.40
16.13 0.59
108.26 2.64
7.64 0.68
19.75 1.24
32.75 0.94
11.66 1.17
9.44 1.02
36.47 1.56
13.21 1.15
154.54 2.96
603.06 5.25
40.48 1.63
43.29 1.14
101.05 2.04
13.73 0.57
-0.18 0.07
0.14 0.14
2.66 0.23
4.75 0.79
77.71 1.65
83.93 2.21
369.67 4.64
15.81 1.28
109.89 2.15
7.03 0.75
1.88 0.39
25.46 1.29
47.40 1.50
10.58 0.83
16.34 0.76
3.81 0.90
99.23 2.33
500.46 5.47
0.43 0.10
2.39 0.41
239.66 3.01
25.76 0.98
28.45 1.45
93.20 2.31
19.21 1.39
202.74 3.48
0.43 0.94
21.95 1.28
235.85 3.47
2.71 0.82
22.55 1.45
138.45 3.01
178.53 3.38
108.72 2.56
118.17 2.22
32.52 1.53
6.77 1.09
412.36 4.76
33.95 1.50
0.07 0.18
0.84 0.64
23.18 1.45
13.16 0.55
20.93 0.64
111.37 2.37
38.24 1.06
5.24 1.14
0.45 0.26
7.81 1.23
4.60 0.67
5.89 0.41
0.84 0.20
6.88 0.62
3.00 0.42
14.76 1.11
1.94 0.32
-0.21 0.11
6.66 0.73
16.03 1.43
28.03 0.96
191.59 3.60
1.72 0.97
29.61 1.61
1.82 0.35
0.90 0.23
-0.18 0.64
147.27 3.03
131.63 2.80
86.87 2.15
10.19 1.38
341.73 4.50
5.10 1.23
49.10 1.37
12.35 1.20
28.07 0.93
124.80 2.69
40.44 1.27
158.03 3.45
470.93 5.50
0.04 0.17
13.83 1.47
7.06 0.85
1.48 0.99
2.61 0.38
86.58 2.05
172.42 3.44
0.26 1.09
121.76 3.07
3.49 0.40
10.56 1.35
12.92 1.61
3.13 0.96
3.23 0.63
16.52 1.62
134.97 2.13
8.71 1.00
18.47 1.31
1000.82 8.92
6.55 1.31
32.96 1.53
186.84 4.09
-0.29 1.15
2.01 0.70
6.74 0.48
0.41 0.22
0.71 1.45
13.63 1.64
53.84 2.24
105.57 3.15
5.36 0.83
433.07 5.56
123.49 3.55
139.27 3.13
-0.12 0.24
699.39 7.83
46.21 2.30
42.54 1.76
1.58 0.27
2.13 1.44
1.30 0.39
17.42 0.79
27.74 1.48
2.96 0.38
1.26 1.51
10.14 0.64
4.48 1.62
160.64 4.19
22.91 1.61
0.09 0.14
3.84 1.42
7.05 1.37
18.73 2.13
34.10 1.97
211.17 4.60
0.73 0.43
0.10 0.24
85.13 3.29
0.04 0.44
385.83 6.55
18.59 1.75
59.00 2.53
56.51 2.33
0.44 0.41
0.30 0.26
6.07 0.60
132.16 3.85
13.02 1.43
15.59 1.26
0.64 1.07
9.15 1.48
231.08 4.91
2.47 1.28
17.35 0.90
29.58 1.12
1.66 0.36
20.81 1.83
26.87 2.00
18.03 1.34
120.13 3.73
1.53 0.78
2.90 1.38
-0.04 0.21
-0.03 0.12
0.83 1.46
4.69 1.34
21.66 1.69
82.27 2.80
9.38 1.37
727.42 7.65
11.35 0.71
58.81 2.70
23.65 1.38
2.78 1.23
0.66 1.24
0.87 0.83
3.42 1.34
81.77 2.93
1.01 1.11
1.36 0.52
49.98 2.29
6.39 0.59
9.60 0.67
138.52 3.73
40.59 1.51
1.64 0.85
50.39 1.55
326.43 5.20
0.62 0.90
0.57 1.33
-0.03 0.18
50.65 1.94
1.15 0.60
4.45 1.32
1.37 1.10
179.94 4.21
160.69 3.82
2.99 1.29
55.97 2.29
107.96 2.71
0.43 0.38
170.37 4.08
1.32 0.77
6.23 0.61
0.96 0.27
13.78 1.51
12.07 1.52
0.60 0.90
1.77 0.73
3.34 0.42
147.35 3.74
3.82 1.41
0.95 0.45
5.05 1.10
10.30 1.47
0.06 0.21
98.12 2.92
1.85 0.40
0.24 1.02
146.36 3.71
66.87 2.36
63.44 2.65
78.08 2.81
6.61 0.51
1.98 0.49
18.16 1.14
10.32 0.66
0.57 0.29
212.33 4.09
85.64 2.47
1.06 1.03
1.20 0.97
219.77 4.53
173.62 3.34
150.63 3.77
100.90 2.88
8.24 1.32
33.77 2.05
8.44 1.00
13.90 0.97
0.31 0.43
0.10 0.27
19.70 1.47
56.82 2.21
30.84 1.87
36.63 1.95
16.62 1.07
12.80 0.80
64.94 2.43
80.05 2.66
0.65 0.48
37.68 1.99
12.49 1.14
56.31 1.85
1.90 0.37
23.22 1.70
1.87 0.97
61.25 1.96
67.70 2.56
61.82 1.94
15.41 1.52
42.79 1.96
-0.02 0.21
0.03 0.26
0.10 0.16
0.08 0.17
243.88 4.52
39.65 1.55
154.40 3.60
56.17 2.23
10.05 1.42
18.01 1.03
13.55 0.78
72.93 2.54
37.15 1.68
9.15 0.70
7.89 0.60
2.89 0.38
0.46 0.23
0.34 0.15
46.17 1.77
1.01 0.93
56.80 2.28
13.12 0.70
14.85 0.84
4.13 0.53
0.41 1.02
29.60 1.33
-0.49 0.73
33.02 1.28
0.32 0.78
0.57 0.53
76.19 2.43
1.86 0.35
0.41 0.21
43.21 1.74
0.88 0.96
1.16 0.89
24.65 1.57
207.12 3.98
0.90 0.94
144.53 3.26
16.73 1.30
8.63 0.99
0.02 0.61
30.21 1.68
270.39 4.37
256.22 4.17
13.86 0.82
2.07 0.44
0.68 0.26
15.71 1.25
2165.47 8.86
89.70 1.90
33.09 1.83
123.15 1.65
308.28 4.27
125.98 1.67
260.99 2.66
585.85 4.34
37.31 1.53
104.60 2.14
129.45 2.15
41.23 1.43
73.84 1.94
10.85 0.81
145.40 3.03
17.75 1.43
711.12 4.83
0.86 0.93
93.64 2.51
224.55 2.27
10.94 0.77
135.57 2.21
136.89 2.35
706.61 5.16
1592.12 8.25
115.25 2.01
169.82 2.92
14.37 1.16
7.96 0.99
19.39 1.26
183.55 2.71
7.34 1.05
40.24 1.67
461.00 4.10
153.61 2.88
4.11 0.52
283.71 2.72
2.42 0.66
142.90 2.58
408.11 4.82
3.67 0.48
68.57 2.18
644.23 5.31
272.29 4.29
260.11 4.15
139.21 2.68
2421.77 7.40
268.41 3.35
38.47 1.18
23.71 1.04
3.87 0.65
14.27 1.18
1528.50 6.06
2.28 0.67
2.86 0.97
87.47 2.41
17.14 0.96
140.17 2.15
3.48 0.80
12.59 1.36
3.33 0.74
181.61 3.17
1052.14 4.45
21.69 1.24
5.38 0.55
1774.08 7.30
865.63 5.83
177.13 3.03
51.27 1.86
238.98 3.21
63.77 1.51
3.59 0.76
2345.36 8.70
711.86 4.54
11.10 1.09
104.62 2.12
212.38 3.53
48.11 1.23
27.03 0.97
-0.05 0.56
8.80 1.13
8.36 0.62
13.31 1.16
30.59 1.24
312.00 3.31
159.35 2.66
107.82 2.18
1.61 0.77
280.69 4.05
561.53 5.36
1.47 0.52
40.28 1.35
14.57 1.24
70.97 2.28
196.76 2.23
55.32 1.47
0.80 0.88
30.33 1.76
16.38 0.80
73.61 1.58
16.83 0.94
4.91 1.26
66.14 2.03
127.76 2.56
3.17 0.81
0.99 0.62
91.48 1.20
24.47 1.57
57.35 1.89
4.14 0.65
7.42 0.62
12.49 0.70
66.94 1.41
369.53 4.38
32.13 1.54
219.70 2.72
3.20 0.51
103.14 1.54
232.33 2.65
1316.29 5.09
83.07 2.21
702.37 4.08
76.30 2.32
11.21 0.83
3.01 0.68
918.48 4.34
3124.48 7.40
8.52 0.64
25.43 1.66
349.11 3.95
119.15 3.07
404.30 3.40
91.20 1.87
305.06 3.01
58.51 1.56
6.55 1.10
354.56 4.04
3.43 0.50
571.90 3.65
2333.16 8.55
4.89 0.60
730.02 4.33
6.73 0.50
1.05 0.58
2.93 0.79
1.64 0.44
100.16 2.02
7.49 0.82
537.39 4.06
21.24 0.95
172.23 2.11
6.73 0.59
14.07 0.84
668.42 4.86
532.10 3.60
241.38 3.67
23.01 1.38
10.11 0.91
80.66 1.99
0.67 0.53
242.79 3.61
30.90 1.00
8.90 1.34
665.21 5.13
29.94 1.12
3.11 0.70
41.55 1.45
4.01 0.40
382.13 2.52
43.05 1.27
1831.44 8.67
29.79 0.96
139.12 2.50
1.95 0.49
3.53 0.55
39.88 1.70
0.81 0.38
71.94 1.42
26.25 0.98
206.99 2.84
130.44 1.88
2030.47 6.56
966.68 4.67
191.42 3.52
229.03 2.71
1.53 0.61
0.81 0.30
371.17 3.69
2264.39 5.57
161.18 2.32
326.98 2.85
299.73 3.75
0.49 0.56
4.05 0.78
0.18 0.44
183.92 2.17
142.33 1.67
3.14 0.50
87.22 1.60
170.02 2.49
6.97 0.87
53.82 1.20
39.79 1.07
213.25 2.19
113.10 2.39
2.74 0.75
9.38 1.10
144.57 2.97
147.89 2.21
291.49 3.45
152.78 2.15
4195.28 8.03
60.48 1.28
67.07 1.84
133.12 2.16
145.07 2.27
4.29 0.59
483.95 3.09
17.85 0.83
201.41 1.64
112.87 1.78
53.47 1.21
153.05 1.90
1.14 0.51
1.07 0.43
12.33 1.04
2.45 0.47
303.14 3.34
11.44 0.55
5.48 0.80
20.18 0.92
0.76 0.27
1.33 0.35
80.49 1.24
16.37 0.75
1.99 0.55
1445.88 7.02
0.61 0.50
48.05 1.24
-0.15 0.44
151.80 1.92
211.68 2.77
124.05 1.89
11.59 0.83
382.79 2.43
9.55 0.66
8.97 0.70
26.82 0.92
13.25 1.02
122.39 1.93
953.56 4.18
9.01 0.53
2.36 0.35
153.25 1.88
15.19 0.85
15.01 0.74
279.28 3.14
-0.03 0.10
41.03 0.97
1379.44 6.72
163.57 2.60
44.34 1.02
7.20 0.76
24.19 1.09
24.73 1.02
9.69 0.43
110.49 2.12
450.36 3.77
770.31 4.31
132.22 1.85
0.72 0.37
2.32 0.77
7.05 0.61
2145.81 8.12
777.90 5.46
0.62 0.51
3.14 0.33
444.20 4.11
21.30 0.76
3.62 0.70
61.55 1.36
3.82 0.69
0.66 0.44
0.67 0.52
1415.47 6.63
7.77 0.52
818.41 4.68
32.82 1.04
38.07 0.86
29.96 0.69
66.63 1.11
458.81 4.14
74.99 1.68
14.79 0.87
123.19 2.28
163.80 2.49
169.45 2.44
1725.11 6.72
3.71 0.33
51.58 1.15
9.59 0.52
8.97 0.78
74.29 1.27
77.03 1.61
154.50 2.20
769.74 5.18
371.82 3.79
6.69 0.62
3.00 0.67
519.21 4.33
138.58 2.20
11.47 0.60
12.61 0.58
695.46 4.65
-0.49 0.36
14.93 0.67
1.68 0.24
291.98 2.98
7.19 0.71
28.34 1.05
6.34 0.49
0.18 0.27
1.47 0.58
260.02 2.90
0.87 0.50
1.19 0.45
34.28 1.25
72.87 1.61
529.44 4.01
14.72 0.85
36.01 0.86
53.77 1.20
25.00 0.62
114.70 2.13
0.96 0.55
81.16 1.77
5.48 0.36
602.37 4.46
2.94 0.66
212.48 2.22
12.15 0.78
110.14 2.10
0.43 0.26
168.45 2.13
0.51 0.64
9.88 0.47
-0.05 0.08
0.64 0.55
16.00 0.92
192.01 2.77
30.84 0.87
691.34 4.34
25.56 0.71
0.15 0.25
124.76 1.95
258.32 2.65
35.23 1.27
0.90 0.43
44.75 1.32
32.30 1.18
18.92 0.85
37.88 1.20
96.91 1.78
59.71 1.33
173.41 2.25
0.71 0.51
30.64 1.01
173.96 2.45
41.32 1.08
73.29 1.72
5.91 0.75
1.84 0.34
117.56 2.12
6.34 0.45
0.54 0.35
14.17 0.63
29.01 1.15
10.98 0.52
47.89 1.03
33.31 1.16
1.49 0.51
49.41 1.52
5.71 0.58
21.06 1.14
0.00 0.60
1.50 0.52
53.58 1.33
38.95 1.27
17.57 0.66
1.95 0.23
19.64 0.91
2.04 0.45
143.11 2.19
0.97 0.53
9.07 0.55
230.13 2.89
1.98 0.60
70.15 1.72
58.37 1.36
4.75 0.61
53.84 1.56
130.65 2.27
131.68 2.40
2.81 0.66
1.65 0.24
10.28 0.89
25.53 0.82
65.03 1.43
0.12 0.42
2.90 0.28
0.68 0.16
75.49 1.55
0.13 0.80
55.83 1.33
3.53 0.51
13.54 0.66
0.85 0.59
11.76 0.80
71.59 1.74
23.37 1.02
37.25 1.15
-0.04 0.35
3.16 0.57
21.59 1.03
39.16 1.04
5.60 0.40
72.49 1.81
111.34 2.19
16.57 0.57
0.36 0.49
0.46 0.42
20.55 0.99
14.18 0.73
10.25 0.79
2.99 0.28
2.85 0.66
23.24 0.96
168.78 2.42
263.47 3.29
234.35 2.70
740.42 5.15
305.78 3.52
27.65 1.21
163.80 2.52
5.40 0.48
0.11 0.31
35.98 1.31
1.81 0.31
25.20 0.96
35.87 0.98
13.07 1.03
4.18 0.68
0.02 0.22
0.65 0.26
0.10 0.15
1.53 0.65
826.18 5.38
19.75 1.11
706.39 5.44
158.68 2.24
0.03 0.35
24.06 0.94
10.73 0.97
351.62 3.33
109.06 2.21
21.51 0.98
0.90 0.28
1.29 0.32
237.10 2.56
602.98 4.22
6.40 0.43
234.65 3.19
223.43 3.15
1.37 0.51
37.64 1.18
2.76 0.54
303.19 2.78
24.91 1.01
1429.99 6.54
1.86 0.60
2.07 0.56
18.07 0.73
204.75 2.67
6.11 0.47
69.90 1.58
375.67 3.65
0.15 0.25
1.35 0.59
12.10 0.92
83.16 1.95
24.71 0.87
2.06 0.27
566.69 4.83
134.38 2.53
27.74 1.01
2.13 0.38
119.77 1.92
1.41 0.61
5.50 0.38
132.25 2.29
42.35 1.29
18.44 1.01
11.21 0.94
85.89 1.67
0.75 0.64
19.78 0.96
318.59 3.65
22.32 0.73
156.60 2.77
36.92 1.32
364.38 4.08
126.44 1.97
67.90 1.81
12.73 0.84
119.25 2.37
17.45 0.86
0.22 0.72
7.77 0.75
25.71 1.28
478.07 4.83
1.86 0.28
187.92 3.09
4.47 0.56
110.33 2.20
320.18 3.64
9.63 0.57
16.87 1.01
383.28 3.47
431.24 3.90
88.45 1.92
0.49 0.37
572.58 4.38
23.17 0.80
0.87 0.26
76.44 1.71
42.82 1.25
30.72 0.97
349.79 3.37
2.99 0.70
18.03 0.68
2498.57 9.32
34.06 1.30
83.17 1.61
763.10 4.71
14.94 0.98
-0.32 0.46
9.11 0.61
26.23 1.29
34.72 1.37
91.89 1.94
11.71 0.81
1.41 0.36
8.33 0.83
2167.31 9.23
5.42 0.59
63.00 1.58
129.67 2.45
33.47 0.95
235.32 3.33
11.51 1.05
23.18 1.18
21.15 1.01
16.70 1.01
16.79 1.12
1.66 0.57
16.23 0.77
13.85 0.64
6.25 0.61
166.15 2.91
98.29 1.79
71.95 1.77
6.05 0.87
50.85 1.59
63.05 1.58
0.12 0.18
0.05 0.11
0.81 0.46
9.95 0.86
371.54 4.21
1.39 0.69
0.56 0.62
1.81 0.32
7.79 0.88
0.32 0.51
207.71 2.79
20.82 1.19
1.20 0.46
6.59 0.98
2.39 0.62
-0.15 0.28
87.67 2.29
2.89 0.36
284.25 3.12
2.85 0.75
1.39 0.76
104.93 2.31
4.76 0.56
27.96 1.19
2.55 0.82
10.34 1.02
0.71 0.37
62.98 1.58
6.34 0.78
0.07 0.35
27.85 1.23
1.88 0.49
1.42 0.37
0.17 0.18
3.91 0.95
5.67 0.84
26.61 1.44
8.19 0.82
4.08 0.63
125.77 2.54
172.58 3.00
5.12 0.48
1.43 0.65
5.39 0.65
2.80 0.38
0.53 0.24
260.83 3.40
53.75 1.51
8.26 0.62
130.06 2.19
26.63 1.37
32.22 1.41
152.94 2.38
6.88 0.81
32.62 1.52
79.33 2.03
69.73 1.74
5.46 0.75
41.18 1.52
3.78 0.47
6.10 0.57
14.11 0.99
12.05 0.78
49.53 1.63
24.07 1.21
22.58 0.99
29.27 1.22
52.89 1.80
3.36 0.49
151.62 2.72
37.79 1.25
181.13 2.86
14.94 1.06
32.82 1.13
233.67 3.28
5.42 0.91
339.86 3.39
8.56 0.82
74.81 1.98
16.55 0.78
108.94 2.38
1.38 0.54
1.37 0.69
6.41 0.57
0.01 0.25
23.44 1.26
16.19 1.15
78.45 2.01
52.17 1.72
26.46 1.32
22.68 1.00
25.52 0.90
11.58 0.65
26.05 1.02
49.55 1.62
1490.10 7.97
120.78 2.14
87.80 1.72
92.78 2.20
60.90 1.83
19.53 0.95
16.19 0.94
650.25 4.68
2134.72 8.94
5.12 0.62
14.01 1.05
78.85 2.03
230.92 2.66
131.83 2.35
1.08 0.77
16.57 0.79
35.78 1.45
11.48 0.63
0.40 0.69
1.47 0.45
183.07 2.60
967.12 6.65
255.79 3.49
23.69 1.12
2.62 0.69
0.12 0.51
0.55 0.79
5.17 0.46
78.97 2.10
0.75 0.63
30.66 1.45
1.80 0.51
65.52 1.79
12.91 1.01
52.67 1.54
0.35 0.28
4.85 0.58
-0.06 0.95
1440.22 7.19
258.58 3.39
180.72 2.71
154.38 2.64
271.48 3.57
0.66 0.37
0.02 0.16
0.01 0.10
6.45 0.96
187.45 2.69
23.84 0.95
-0.05 0.26
0.09 0.17
1.20 0.21
2.87 0.83
1.17 0.71
76.11 1.74
69.93 1.27
0.39 0.18
5.63 0.69
60.38 1.51
50.49 1.38
117.53 2.26
2.79 0.55
44.90 1.00
4.29 0.44
14.77 0.54
10.46 0.58
84.05 1.92
180.21 2.54
2.10 0.35
29.77 1.23
163.71 2.12
133.24 1.66
161.96 2.58
83.17 2.01
226.38 2.80
7.69 0.82
15.52 0.91
4.85 0.47
-0.13 0.26
28.96 1.21
41.36 1.23
625.73 4.04
477.07 3.47
28.50 1.19
216.91 2.59
3.09 0.67
5.77 0.35
122.41 2.11
3.21 0.80
579.19 4.35
4.74 0.68
331.24 3.10
121.19 1.94
2.93 0.30
135.44 2.22
278.71 3.29
0.82 0.51
7.88 0.55
71.55 1.13
1.11 0.23
1.08 0.29
104.48 1.92
276.99 3.29
16.37 0.95
1.24 0.45
50.39 1.05
22.92 0.64
12.19 0.83
12.31 0.65
0.99 0.18
159.47 2.18
0.19 0.61
4.20 0.52
-0.03 0.17
49.39 1.41
634.33 4.44
13.57 0.77
25.42 0.94
36.78 0.99
0.60 0.18
41.92 0.99
156.50 2.32
5.10 0.82
87.56 1.66
0.79 0.54
617.27 4.15
318.72 2.66
1.44 0.33
162.82 2.42
72.18 1.40
2.00 0.55
262.82 2.33
7.75 0.39
2.70 0.24
0.39 0.17
11.94 0.56
402.58 3.55
59.99 1.35
0.37 0.43
179.29 2.07
0.74 0.51
3.23 0.62
7.45 0.59
0.81 0.32
211.30 2.86
277.03 2.98
81.21 1.57
13.78 0.75
61.77 1.49
10.77 0.75
154.27 1.77
24.40 0.72
8.54 0.54
33.54 1.15
21.79 0.70
1.51 0.26
378.08 3.45
31.14 1.18
253.95 2.54
22.21 0.69
5.97 0.40
6.09 0.31
10.67 0.70
3.22 0.46
712.60 3.94
0.96 0.44
3.01 0.32
6.58 0.40
0.98 0.17
18.40 0.75
31.82 0.81
19.96 0.59
16.11 0.49
25.35 1.06
50.91 1.14
115.77 1.65
11.56 0.67
4.01 0.34
421.16 3.53
24.95 0.88
617.36 4.01
10.25 0.43
3.93 0.29
1082.46 5.13
571.86 4.14
126.78 1.94
206.06 2.34
165.20 1.81
31.92 1.05
486.54 3.64
138.82 2.08
26.87 0.80
17.71 0.74
1.44 0.34
6.64 0.52
151.97 1.85
88.23 1.40
247.36 2.12
1100.65 5.18
84.04 1.48
43.89 0.91
14.37 0.45
57.31 1.47
3.78 0.51
157.63 1.96
60.26 1.15
21.64 0.75
5.89 0.45
1.55 0.33
247.02 2.41
8.14 0.49
20.82 0.64
3.65 0.40
3.49 0.34
1783.67 6.70
48.76 1.32
8.10 0.69
196.14 2.21
31.62 0.81
30.02 0.75
6.99 0.43
2.22 0.28
249.82 2.65
646.72 3.95
14.18 0.70
4.14 0.43
5.75 0.32
19.77 0.80
1506.27 5.99
8.03 0.66
40.47 1.12
106.79 1.59
529.40 3.69
4.28 0.55
2.32 0.50
121.00 1.57
0.65 0.37
25.35 0.74
32.80 0.89
0.58 0.21
175.30 1.73
156.51 2.07
160.25 1.95
22.75 0.79
154.40 1.79
1.47 0.30
-0.04 0.16
0.67 0.38
6.13 0.36
315.97 3.07
350.44 3.21
237.95 2.62
239.74 2.15
0.21 0.34
26.13 0.81
44.55 1.03
80.39 1.28
10.99 0.50
53.41 1.01
0.21 0.21
32.24 0.93
6.36 0.57
1.16 0.42
44.58 0.96
2.47 0.30
131.25 1.77
23.38 0.89
315.21 2.56
6.53 0.66
8.99 0.62
0.29 0.26
25.36 0.78
166.01 1.74
73.23 1.16
431.01 3.42
182.56 2.24
5.66 0.36
115.40 1.65
0.02 0.31
28.45 0.96
90.09 1.46
744.77 4.24
24.20 0.88
35.49 1.00
19.55 0.61
205.72 2.55
1155.81 4.57
0.52 0.27
55.30 1.17
5.15 0.39
87.48 1.66
133.89 2.06
218.79 2.23
30.19 0.93
0.03 0.16
7.02 0.61
1.13 0.39
4.00 0.27
6.55 0.41
12.86 0.62
17.82 0.82
40.31 1.16
16.15 0.72
12.00 0.53
86.58 1.49
458.15 3.55
20.20 0.83
87.78 1.45
8.46 0.48
6.68 0.48
22.47 0.69
13.03 0.48
217.88 2.23
116.50 1.97
6.24 0.59
238.95 2.29
42.19 1.08
279.33 3.01
2.32 0.52
47.72 0.99
11.65 0.48
0.86 0.27
277.37 2.58
237.88 2.15
131.31 1.83
102.56 1.74
18.56 0.75
33.55 1.04
9.33 0.60
50.10 1.07
0.70 0.21
0.54 0.15
9.21 0.50
145.39 1.75
2.99 0.56
0.30 0.42
127.79 1.75
60.26 1.21
39.95 1.11
0.22 0.19
62.54 1.14
0.83 0.46
0.22 0.37
0.97 0.40
6.56 0.41
391.78 3.39
132.92 1.90
4.21 0.32
1.54 0.38
534.63 4.45
2578.54 6.64
9.29 0.62
0.55 0.39
209.71 2.26
4.83 0.44
32.04 0.83
685.90 3.91
17.11 0.80
1.66 0.46
225.05 2.70
1.54 0.20
0.64 0.13
33.84 0.97
13.93 0.73
17.46 0.72
58.96 1.24
105.84 1.66
0.04 0.16
19.99 0.75
1.18 0.29
45.57 1.05
0.11 0.21
54.76 1.22
67.22 1.38
25.23 0.99
16.92 0.58
12.52 0.78
5.89 0.39
13.54 0.84
216.45 2.95
27.55 0.81
9.58 0.62
2.80 0.35
4.29 0.29
26.23 1.06
30.47 1.15
366.34 2.60
6.91 0.57
80.99 1.23
8.70 0.58
0.50 0.17
0.16 0.11
2.57 0.26
1.26 0.17
1.44 0.56
3.99 0.49
0.88 0.59
19.24 0.87
273.88 2.30
1.68 0.53
1.54 0.20
53.35 1.50
6.30 0.64
0.67 0.63
7.43 0.60
22.27 0.74
164.53 1.93
1.59 0.44
1.99 0.26
2.27 0.56
13.78 0.73
131.07 1.69
16.26 0.73
28.82 0.77
3.72 0.30
0.70 0.47
45.35 1.10
50.96 1.06
2.28 0.50
6.60 0.38
143.60 2.37
132.85 1.75
4.69 0.35
0.18 0.27
0.87 0.29
13.94 0.74
2.16 0.31
160.72 1.97
8.67 0.43
4.39 0.30
0.00 0.16
26.92 0.86
19.63 0.91
0.21 0.29
5.99 0.54
0.23 0.19
12.04 0.72
0.26 0.23
1.14 0.68
37.14 1.15
91.48 1.44
18.10 0.63
155.24 1.99
95.67 1.51
73.00 1.36
81.75 1.59
2.50 0.34
0.70 0.20
8.80 0.66
1.79 0.36
2.57 0.33
785.43 4.58
2.87 0.40
5.19 0.44
27.87 0.83
828.78 4.40
1.44 0.53
46.45 1.17
13.09 0.59
150.65 1.97
101.23 1.79
12.19 0.50
150.89 2.19
96.59 1.68
0.75 0.21
2.02 0.31
5.84 0.33
7.64 0.43
103.59 1.91
535.12 3.78
128.38 1.75
0.97 0.34
25.91 0.93
0.90 0.26
-0.31 0.34
3.20 0.28
194.97 2.47
317.92 3.12
73.71 1.40
-0.03 0.16
0.39 0.53
33.85 1.50
1.38 0.95
-0.12 0.14
0.04 0.19
101.42 2.69
10.01 1.04
20.13 1.37
0.28 0.30
0.13 0.16
-0.11 0.08
27.38 1.33
0.90 0.37
13.67 1.34
39.55 1.82
0.08 0.31
0.47 0.30
3.89 0.97
1.13 1.10
2.75 0.89
29.82 1.34
264.66 3.98
106.20 2.70
281.49 4.65
2.79 0.86
17.33 1.20
-0.06 0.39
-0.21 0.80
30.58 1.86
5.64 1.01
0.48 0.31
-0.19 0.20
41.03 1.85
31.04 1.61
26.58 1.62
95.12 2.31
-0.24 0.26
117.52 2.72
8.39 1.12
7.19 0.81
-0.05 0.41
2.40 1.35
13.82 1.19
146.02 3.44
80.56 2.54
67.47 2.55
7.20 1.15
26.02 1.54
4.91 0.82
2.36 0.56
71.86 2.44
9.94 1.25
5.11 0.66
0.05 0.31
0.03 0.54
0.17 0.14
0.09 0.15
0.00 0.09
5.25 1.00
7.47 0.82
67.35 2.25
0.03 0.12
0.40 0.43
0.53 0.28
0.15 0.17
15.25 1.51
154.68 3.45
501.47 5.74
1.13 0.98
118.39 2.97
0.00 0.73
0.23 0.23
11.80 1.42
0.05 0.26
17.26 1.40
0.08 0.12
14.61 1.17
4.63 1.00
45.79 2.07
25.69 1.49
203.78 3.93
1.09 0.56
-0.22 0.23
-0.02 0.13
-0.05 0.07
0.80 0.26
0.41 0.15
3.87 1.13
0.67 0.31
136.93 2.95
102.34 2.90
-0.08 0.78
0.32 0.40
-0.10 0.29
30.18 1.76
-0.19 0.82
5.21 1.13
7.42 1.02
329.10 4.69
3.77 0.88
8.32 1.09
3.29 0.47
3.50 0.46
1.92 0.64
433.04 5.36
139.67 3.40
9.85 1.11
0.15 0.18
3.89 0.54
0.26 0.30
15.03 0.97
15.69 0.89
9.78 0.97
-0.10 0.16
26.41 1.55
29.04 1.81
376.64 6.01
0.07 0.32
5.04 1.17
288.52 4.80
117.89 2.86
1.88 0.90
4.96 1.12
59.65 2.11
0.23 0.21
0.96 0.34
236.07 4.28
81.83 2.53
69.84 2.35
155.80 3.25
0.25 0.26
5.18 0.62
0.02 0.13
162.05 3.63
254.66 4.40
0.38 0.55
2.27 0.29
1.91 0.87
0.05 0.35
6.40 0.55
35.72 1.58
4.13 0.41
1.84 0.28
2.53 0.49
472.51 5.27
0.13 0.15
0.80 0.96
81.38 2.43
69.83 2.22
19.27 1.05
103.84 2.43
25.62 1.21
197.18 3.39
342.69 4.98
0.06 0.28
30.41 1.65
1.13 0.57
79.26 2.63
4.06 0.44
2.56 0.31
0.97 0.21
2.86 0.44
805.08 7.94
44.74 1.75
-0.01 0.20
-0.03 0.13
10.77 0.86
0.25 0.23
0.27 0.14
5.85 0.56
75.38 2.32
24.44 1.34
0.18 0.13
0.14 0.08
0.05 0.42
66.22 2.23
179.65 3.73
0.72 0.16
0.33 0.10
15.24 0.73
0.54 0.32
55.49 1.76
0.56 0.21
0.15 0.11
117.04 2.63
1.14 0.20
0.46 0.12
0.85 0.81
2.25 0.79
2.80 0.90
14.09 1.12
18.01 1.20
0.48 0.18
11.64 1.49
115.94 2.50
13.95 0.89
2.73 0.45
0.72 0.83
0.08 0.10
169.33 3.76
-0.25 0.33
10.97 0.59
517.94 5.59
1.19 0.47
154.47 3.22
130.68 3.23
45.18 1.93
0.54 0.48
11.41 0.84
0.01 0.47
29.99 1.41
51.80 1.90
5.42 0.52
2.09 0.81
1.72 0.35
1.20 0.26
166.69 3.63
58.08 2.32
2.30 0.74
7.78 0.87
1.97 0.26
4.05 0.47
1.30 0.90
2.09 0.25
17.80 0.71
1.07 0.86
57.89 1.93
0.21 0.48
14.67 1.29
53.39 1.90
20.96 1.36
1.41 0.75
1.35 0.44
155.62 3.20
1.55 0.82
84.30 2.53
0.41 0.28
0.39 0.16
3.84 0.41
1.86 0.27
22.46 1.25
12.36 0.82
619.55 6.46
5.11 0.58
41.14 1.68
3.42 0.40
0.99 0.42
0.53 0.15
3.45 0.33
0.73 0.21
0.80 0.35
0.93 0.83
41.24 1.53
79.03 1.98
-0.15 0.81
727.99 6.99
75.37 1.89
2.57 0.29
0.68 0.29
7.89 0.64
3.01 0.90
0.18 0.66
25.56 1.54
-0.05 0.17
32.69 1.09
51.87 1.95
83.81 2.15
-0.30 0.66
4.68 0.61
0.83 0.49
76.04 2.32
16.70 1.32
11.90 0.65
47.08 1.93
54.31 2.08
7.58 1.04
0.08 0.18
-0.06 0.10
1.52 0.56
56.14 1.58
59.61 1.97
33.47 1.68
26.64 1.54
0.24 0.35
1.37 0.76
43.46 1.68
2.09 0.82
9.71 0.90
-0.02 0.11
0.06 0.07
2.62 0.47
33.50 1.62
1.40 0.20
0.25 0.11
0.48 0.20
0.78 0.21
1.37 0.29
10.73 0.62
0.64 0.28
0.42 0.32
86.19 2.37
3.71 0.39
521.32 5.33
2.60 0.69
1.28 0.85
53.94 2.01
0.96 0.23
0.56 0.16
6.59 0.68
0.82 0.66
47.56 1.76
1.49 0.33
44.52 1.27
189.80 3.26
56.88 1.90
8.64 1.02
1.52 0.86
0.06 0.08
1.03 0.19
0.09 0.58
61.84 2.04
1.11 0.77
18.82 1.31
0.72 0.21
26.02 0.99
0.99 0.43
3.52 0.90
5.52 0.71
1.77 0.85
0.05 0.13
10.17 0.61
-0.18 0.29
-0.15 0.30
1.04 0.51
2.24 0.74
84.11 2.17
177.08 3.41
3.63 0.38
68.97 1.85
32.17 1.11
6.23 0.61
0.83 0.28
1.39 0.31
17.94 1.11
18.20 1.30
267.47 4.14
21.76 0.93
587.48 5.16
43.22 1.62
4.37 0.84
16.05 1.28
0.08 0.12
0.72 0.19
75.10 1.80
41.73 1.57
80.23 2.12
5.80 0.38
1.61 0.29
0.27 0.33
0.26 0.41
2.11 1.00
227.44 3.70
0.33 0.15
0.18 0.10
67.82 2.06
38.07 1.70
21.61 0.84
43.16 1.22
4.96 0.46
4.73 0.52
7.80 0.72
7.78 0.87
150.82 2.94
53.52 1.78
24.11 1.31
1.22 0.20
8.79 1.01
32.19 1.54
1.69 0.25
4.45 0.46
73.99 2.06
79.48 2.03
0.30 0.13
0.10 0.08
27.83 1.06
43.53 1.47
11.78 1.16
4.15 0.30
1.28 0.17
40.74 1.32
20.87 0.97
10.46 1.04
75.97 2.21
0.46 0.15
1.86 1.01
96.50 2.29
0.45 0.71
-0.05 0.11
4.80 0.54
10.29 0.65
0.41 0.58
147.03 2.97
157.79 3.16
10.93 0.64
105.55 2.36
2.50 0.31
35.92 1.03
29.52 1.10
38.50 1.30
0.30 0.60
50.33 1.64
22.75 1.34
0.13 0.12
0.01 0.07
59.95 1.55
5.75 0.79
61.79 1.94
0.15 0.12
25.68 1.33
-0.54 0.74
1.65 0.41
3.89 0.86
0.02 0.09
0.02 0.05
13.76 0.98
0.75 0.76
10.37 1.03
14.50 0.92
2.67 0.68
18.22 0.66
1.70 0.29
7.50 0.70
0.66 0.36
4.08 0.58
28.10 1.29
0.19 0.30
6.47 0.70
14.02 0.95
2.32 0.65
0.89 0.68
5.49 0.88
39.66 1.36
0.09 0.26
1.39 0.46
13.42 0.77
105.25 2.51
0.86 0.74
230.23 3.65
6.59 0.38
3.14 0.44
1.84 0.57
1.22 0.65
2.67 0.77
3.08 0.70
55.63 1.81
146.74 2.74
143.77 2.92
4.69 0.33
4.19 0.39
59.78 1.75
8.49 0.95
0.45 0.11
38.98 1.30
0.17 0.56
100.83 2.25
25.21 0.89
-0.50 0.64
22.02 1.25
44.20 1.67
69.89 2.15
0.10 0.74
39.13 1.42
11.14 0.47
1.28 0.23
0.37 0.14
3.14 0.42
0.53 0.40
2.71 0.55
252.32 2.85
77.50 1.98
1.84 0.60
34.84 1.51
1.85 0.41
13.37 1.16
573.19 5.50
0.21 0.13
0.56 0.19
1.77 0.28
0.15 0.22
0.07 0.12
57.86 1.35
25.80 0.95
14.10 0.96
43.09 1.38
19.94 1.11
46.15 1.54
263.69 3.61
25.47 1.15
38.29 1.12
240.12 3.68
86.69 2.19
1.52 0.78
2.38 0.28
0.09 0.14
0.14 0.09
17.67 0.72
38.37 1.05
351.03 4.16
1.41 0.64
1.87 0.37
21.24 0.87
0.11 0.98
215.50 3.33
0.58 0.12
0.15 0.06
0.14 0.18
0.03 0.11
3.67 0.57
21.11 1.03
461.53 4.37
0.03 0.17
0.06 0.06
-0.00 0.03
1.54 0.39
0.19 0.15
139.30 2.32
0.82 0.52
1.27 0.43
0.01 0.14
16.10 0.49
0.09 0.38
0.15 0.15
0.15 0.10
7.96 0.69
99.73 1.97
163.02 2.33
6.72 0.28
3.07 0.67
2.37 0.48
135.15 2.27
168.48 2.51
68.74 1.54
0.31 0.49
2.39 0.41
1.02 0.47
4.37 0.70
103.97 2.00
38.88 0.86
424.27 3.99
5.77 0.64
52.05 1.08
64.38 1.43
23.89 0.92
10.79 0.39
11.35 0.93
85.31 1.36
10.76 0.34
21.23 0.71
148.55 2.43
3.95 0.64
0.91 0.47
7.04 0.38
9.56 0.64
0.21 0.19
0.74 0.09
0.03 0.09
0.38 0.50
1.11 0.38
180.94 2.59
135.76 2.30
152.78 2.28
69.96 1.57
1.05 0.12
2.56 0.68
2.70 0.60
163.70 2.35
18.51 0.89
0.47 0.09
0.20 0.06
0.24 0.39
56.18 0.98
8.03 0.81
54.49 1.15
78.89 1.10
370.37 3.81
10.49 0.78
10.31 0.59
10.45 0.63
5.52 0.46
6.90 0.31
433.70 4.05
28.96 1.11
9.93 0.48
6.76 0.58
6.33 0.56
10.76 0.36
926.78 6.07
144.88 2.07
25.97 0.70
1.77 0.56
0.66 0.51
28.92 1.01
0.20 0.06
3.10 0.30
82.66 1.87
0.53 0.30
111.88 2.13
36.63 1.29
158.17 2.43
1.94 0.57
7.24 0.68
2.52 0.22
69.82 1.56
43.86 1.02
234.10 2.74
1.46 0.15
0.66 0.10
11.65 0.81
3.32 0.61
166.89 2.62
20.48 0.95
11.71 0.39
3.73 0.24
282.18 2.86
1.22 0.17
57.90 1.66
16.92 0.94
8.18 0.50
-0.22 0.17
46.15 1.49
80.90 1.71
4.40 0.46
51.78 1.20
0.09 0.16
1.91 0.53
1.35 0.13
4.06 0.76
1.02 0.43
30.08 0.73
163.33 2.46
70.31 1.75
0.72 0.39
63.70 1.24
35.18 1.22
59.42 1.45
0.67 0.22
28.21 1.27
106.55 2.29
31.43 1.22
42.53 1.13
0.06 0.25
111.38 2.13
0.02 0.13
180.75 2.22
21.53 1.15
50.85 1.56
6.88 0.47
0.19 0.47
2.39 0.23
0.41 0.54
0.45 0.56
0.38 0.54
210.18 2.90
1.24 0.52
54.74 1.36
-0.13 0.68
1.42 0.17
3.25 0.70
7.74 0.49
0.09 0.07
88.86 1.88
5.95 0.90
1.89 0.25
9.59 0.86
52.00 1.57
9.10 0.54
140.31 2.41
19.39 0.94
3.77 0.33
57.69 1.55
0.59 0.19
0.02 0.10
2.50 0.72
1.53 0.32
0.26 0.23
0.06 0.14
48.71 1.59
1.55 0.24
13.29 0.83
1.06 0.57
0.28 0.13
14.47 0.69
0.53 0.30
262.81 3.58
27.61 0.68
11.00 0.85
111.47 2.31
22.12 1.01
40.50 1.20
0.30 0.30
0.06 0.18
3.54 0.74
0.92 0.55
31.44 1.39
24.59 1.01
0.15 0.09
1.64 0.40
0.59 0.48
3.26 0.58
10.01 0.64
223.99 3.30
2.53 0.68
461.49 4.77
0.52 0.12
0.13 0.41
57.46 1.50
102.08 1.99
2.47 0.44
10.81 1.08
13.01 0.84
35.75 1.01
2.60 0.76
47.04 1.25
1.30 0.78
10.45 1.00
206.64 3.21
182.45 2.83
6.29 0.44
-0.05 0.19
62.98 1.75
357.62 3.97
0.22 0.21
140.68 2.16
39.01 1.41
4.53 0.23
18.94 1.00
-0.01 0.38
93.47 2.17
1.06 0.41
19.68 1.05
0.52 0.33
2.39 0.63
5.80 0.32
338.69 4.13
9.99 0.99
212.56 3.44
124.14 2.57
1.55 0.14
32.53 0.90
0.88 0.17
152.15 2.90
0.48 0.24
2.09 0.42
51.08 1.41
0.72 0.23
3.02 0.71
2.84 0.56
0.37 0.13
106.51 2.32
0.21 0.13
1.68 0.67
20.94 1.03
0.89 0.57
0.21 0.18
4.43 0.54
7.54 0.45
47.80 1.39
423.05 3.88
335.69 3.58
129.79 2.53
306.65 3.65
33.09 1.35
442.91 4.29
90.66 2.09
107.01 2.20
9.17 1.02
-0.13 0.77
7.66 0.80
646.76 5.35
1.07 0.74
0.23 0.38
0.08 0.10
0.04 0.16
0.16 0.11
-0.01 0.10
0.06 0.07
0.08 0.07
-0.02 0.04
2.63 0.40
447.88 4.79
10.20 0.96
12.39 0.83
14.44 0.67
2.69 0.77
15.42 0.86
0.62 0.19
0.26 0.11
15.86 1.13
0.90 0.16
-0.02 0.07
40.18 1.43
-0.01 0.16
-0.01 0.10
210.00 3.39
18.88 1.03
25.86 1.24
137.08 2.68
9.90 0.70
16.83 0.78
8.31 0.66
184.37 3.31
55.62 1.93
1.61 0.43
0.18 0.23
0.73 0.13
12.07 1.07
2.92 0.88
64.44 2.09
21.51 1.21
5.92 0.65
1.19 0.29
3.21 0.26
0.35 0.48
1.89 0.46
48.94 1.63
11.96 0.87
208.12 3.02
245.84 3.29
4.43 0.35
3.27 0.76
6.72 0.91
4.26 0.85
0.23 0.14
0.14 0.09
24.75 1.48
0.45 0.28
0.38 0.71
1.90 0.62
16.80 0.83
0.25 0.27
0.44 0.46
0.92 0.80
3.64 0.34
44.81 1.85
0.20 0.71
0.26 0.30
18.65 0.78
0.31 0.26
0.92 0.53
-0.00 0.13
0.03 0.08
80.15 2.25
15.18 1.16
2.75 0.37
34.18 1.58
0.66 0.65
0.54 0.23
2.68 0.25
2.84 0.88
27.71 1.37
0.11 0.31
4.77 0.73
82.56 2.43
3.70 0.46
2.80 0.36
42.46 1.79
106.55 2.59
35.54 1.27
4.91 0.89
7.30 0.61
193.36 3.58
8.76 1.01
1.58 0.43
0.58 0.20
0.14 0.13
-0.05 0.07
141.71 2.83
0.10 0.23
0.09 0.15
132.91 2.87
37.31 1.44
-0.08 0.43
5.26 0.92
163.30 2.68
183.84 3.26
0.73 0.17
33.91 1.42
2.96 0.69
0.26 0.27
12.58 0.87
8.05 0.91
5.17 0.67
2.06 0.48
0.50 0.38
89.13 2.22
211.54 3.54
1.03 0.19
0.28 0.10
0.46 0.19
8.69 0.62
25.81 1.42
7.69 0.83
0.52 0.62
5.17 0.46
3.87 0.88
1.41 0.50
-0.16 0.15
-0.00 0.07
28.21 1.42
0.20 0.29
8.71 1.00
26.16 1.28
53.72 1.91
6.90 0.55
0.15 0.23
2.53 0.26
0.36 0.12
14.03 1.28
4.20 0.54
2.41 0.33
4.26 0.80
26.54 1.03
15.46 1.22
35.44 1.31
78.51 2.05
7.25 0.62
-0.19 0.74
30.96 1.54
49.19 1.87
32.48 1.45
218.44 3.42
9.25 1.10
4.14 0.34
0.22 0.16
0.81 0.19
44.63 1.25
0.82 0.21
121.41 2.63
4.05 0.44
4.29 0.67
1.61 0.37
100.84 2.01
87.43 2.25
11.18 0.72
71.88 2.01
16.14 0.88
110.87 2.32
53.54 1.38
8.87 0.51
0.99 0.19
26.43 1.28
113.26 2.63
0.76 0.80
0.20 0.27
14.70 1.21
29.16 1.05
216.53 3.51
6.79 0.66
0.26 0.33
193.35 2.97
2.27 0.47
64.65 2.03
1.13 0.26
20.30 0.97
0.94 0.82
42.65 1.53
2.06 0.59
57.14 1.94
21.83 0.98
3.72 0.46
0.45 0.17
0.35 0.11
5.18 0.40
0.59 0.79
16.67 0.73
39.25 1.75
21.75 1.30
0.05 0.22
10.72 0.69
4.24 0.36
0.25 0.18
152.04 2.82
-0.10 0.74
34.41 1.62
3.66 0.36
276.86 4.13
2.21 0.65
0.89 0.38
0.07 0.61
229.92 3.66
74.16 1.83
224.54 3.75
2.19 0.33
62.68 1.88
4.27 0.83
41.41 1.27
16.70 0.74
12.56 1.24
0.05 0.11
5.00 0.70
1.87 0.36
45.36 1.76
118.93 2.74
19.95 1.20
19.68 1.51
0.11 0.44
-0.04 0.10
1.80 0.91
0.03 0.11
6.91 0.86
16.23 1.20
0.28 0.25
0.04 0.15
60.97 1.96
0.16 0.20
3.99 0.66
0.32 0.60
-0.20 0.39
0.22 0.12
182.00 3.07
2.74 0.83
2.48 0.77
19.91 0.84
0.78 0.26
11.14 0.67
4.03 1.09
222.91 3.84
1.00 0.49
1.20 0.26
6.96 1.14
28.52 2.49
469.67 5.59
0.35 0.17
336.61 4.53
0.21 0.28
0.27 0.18
6.57 0.55
3.81 0.86
5.89 0.69
2.47 0.42
723.94 6.53
1.41 0.33
23.59 1.14
93.00 2.67
0.60 0.23
151.31 2.60
-0.05 1.01
1.36 0.47
3.16 0.49
-0.01 0.17
0.02 0.10
7.15 0.77
0.11 0.25
2.52 0.74
7.29 0.49
96.78 2.46
35.95 1.87
30.00 1.53
43.73 1.94
31.31 1.96
2.36 1.14
0.65 0.67
15.28 1.11
267.45 3.50
174.80 3.00
1.08 0.36
1.36 0.54
0.29 0.22
49.22 1.54
96.09 2.24
0.83 0.43
14.04 0.86
0.13 0.09
54.16 1.23
393.23 3.65
1.07 0.62
13.48 0.73
21.53 0.96
28.47 0.67
4.50 0.28
1.79 0.63
54.55 1.75
14.88 1.01
11.92 0.92
0.12 0.09
0.06 0.06
0.05 0.08
75.43 1.79
286.66 3.58
72.45 1.42
-0.04 0.20
-0.03 0.12
742.24 5.16
59.36 1.22
0.67 0.21
40.33 1.36
29.88 0.87
2.10 0.49
144.71 1.59
0.01 0.59
36.25 1.42
2.23 0.45
20.65 0.96
0.01 0.07
0.01 0.04
-0.01 0.10
-0.15 0.61
0.14 0.51
104.66 2.41
84.18 1.53
1.72 0.54
42.53 1.30
0.25 0.29
15.75 0.71
0.42 0.13
4.47 0.83
770.23 6.17
4.81 0.70
32.51 1.15
0.09 0.08
35.05 1.40
42.55 1.52
3.25 0.70
0.06 0.18
30.28 1.37
149.57 2.52
62.74 1.89
198.48 3.11
0.76 0.27
0.86 0.24
-0.00 0.09
-0.01 0.05
235.96 3.30
0.58 0.42
10.95 0.72
296.52 3.24
153.16 2.15
753.41 5.86
0.09 0.55
2.48 0.69
0.06 0.24
5.23 0.72
0.57 0.44
0.74 0.22
31.75 1.19
0.12 0.20
-0.09 0.08
-0.04 0.04
124.31 2.29
-0.11 0.61
96.71 2.30
175.91 2.20
23.37 0.97
15.00 0.66
5.13 0.38
0.01 0.07
7.79 0.30
7.54 0.76
17.27 0.95
6.81 0.30
47.34 1.55
138.77 2.52
6.76 0.85
3.20 0.84
20.34 0.75
6.97 0.43
1.32 0.25
55.33 1.70
0.89 0.23
0.26 0.13
307.43 3.71
16.58 1.20
2.68 0.68
64.20 1.68
1.06 0.56
3.06 0.60
6.00 0.53
13.43 1.05
10.01 0.97
397.44 3.87
2.77 0.49
274.40 3.28
12.32 0.82
0.52 0.24
85.42 2.00
0.47 0.25
0.07 0.15
2.34 0.26
-0.12 0.18
0.44 0.11
49.62 1.56
29.87 0.78
8.74 0.42
118.78 2.21
71.83 1.83
33.75 1.36
343.96 4.05
114.44 1.99
126.89 2.18
-0.15 0.23
0.53 0.10
33.05 1.52
3.22 0.70
0.45 0.30
0.32 0.29
10.15 0.43
7.95 0.83
11.19 0.63
22.29 0.66
15.17 1.06
1.08 0.74
204.95 2.84
93.17 2.22
19.21 1.02
1.27 0.55
61.38 1.27
0.42 0.13
0.32 0.12
179.72 2.74
34.66 1.44
240.15 3.06
133.80 2.35
55.51 1.67
51.62 1.15
46.41 0.94
13.35 0.48
24.38 0.57
2.08 0.83
-0.68 0.64
134.96 2.07
0.49 0.29
1.08 0.22
-0.06 0.14
376.25 4.11
2.71 0.62
0.37 0.21
0.19 0.11
0.67 0.50
52.18 1.21
1.71 0.28
0.28 0.17
0.20 0.09
2.54 0.70
12.09 1.04
1.86 0.60
1.09 0.34
1.95 0.79
286.52 3.73
24.51 0.89
1.72 0.48
0.40 0.28
3.34 0.69
123.86 2.06
32.26 0.98
174.67 2.68
25.42 1.29
-0.23 0.29
1.84 0.25
-0.12 0.18
0.23 0.19
1.78 0.20
-0.02 0.07
0.05 0.04
82.07 2.04
68.67 1.47
88.97 2.08
8.65 0.64
146.74 2.49
104.23 1.97
10.76 0.91
21.25 1.50
0.18 0.10
11.88 1.02
2.10 0.69
0.55 0.51
281.26 3.61
426.78 3.47
5.79 0.51
0.60 0.17
0.05 0.13
0.43 0.49
38.18 1.17
3.75 0.52
21.29 0.84
4.29 0.40
1.19 0.20
0.56 0.17
1.03 0.15
0.09 0.06
0.00 0.03
16.24 0.87
5.52 0.56
11.28 0.69
272.52 3.40
8.59 0.60
4.87 0.39
2.26 0.62
0.54 0.67
6.81 1.03
-0.32 0.55
6.16 0.37
1.31 0.16
0.46 0.09
0.02 0.10
7.19 0.28
390.32 3.50
15.78 0.93
2.60 0.21
2.11 0.14
171.59 1.92
-0.05 0.08
-0.03 0.05
0.04 0.03
8.45 0.80
15.77 1.31
193.25 2.25
3.86 0.54
52.21 1.07
1.02 0.32
3.31 0.36
56.87 0.97
8.43 0.42
0.12 0.10
16.24 0.88
1.06 0.63
72.48 1.57
0.60 0.25
4.40 0.83
10.70 0.61
21.11 0.78
1.41 0.21
33.36 1.35
0.69 0.51
59.31 1.36
123.81 1.82
1.30 0.19
0.24 0.11
83.64 1.74
77.44 1.88
2.98 0.46
2.04 0.30
26.88 0.66
-0.06 0.19
0.31 0.17
0.01 0.04
68.70 1.79
25.36 1.36
81.90 1.14
-0.01 0.10
0.18 0.07
271.41 3.24
6.60 0.57
2.73 0.50
21.00 0.73
241.10 2.28
12.80 0.46
2.34 0.22
0.82 0.14
46.46 1.75
90.70 1.61
2.80 0.58
23.73 0.83
36.88 0.98
1.31 0.32
0.08 0.09
0.05 0.05
27.20 1.28
3.36 0.60
96.33 2.06
1.40 0.78
13.64 0.72
284.42 2.49
30.13 0.78
1.35 0.26
21.23 0.58
9.40 0.42
0.22 0.13
32.94 1.02
38.40 0.91
4.12 0.23
4.16 0.63
11.49 0.66
19.23 0.62
-0.02 0.07
418.57 3.98
11.58 0.73
2.10 0.29
4.37 0.30
-0.01 0.16
0.07 0.12
0.31 0.08
112.33 2.11
37.71 0.95
40.16 0.92
19.07 0.61
35.72 0.71
6.26 0.27
1.49 0.14
2.31 0.67
131.77 1.67
7.25 0.37
0.28 0.08
0.11 0.05
42.72 1.22
44.48 1.12
33.62 0.88
4.26 0.27
0.18 0.15
501.51 4.06
7.15 0.92
46.00 1.05
6.27 0.44
633.54 4.35
368.43 4.54
42.54 1.30
97.18 1.50
230.58 2.42
198.86 2.41
1.04 0.45
4.97 0.56
11.86 0.55
0.03 0.10
8.48 0.88
0.10 0.43
22.52 0.70
23.10 0.68
20.66 0.60
-0.07 0.09
1.89 0.16
0.65 0.46
89.10 1.50
8.13 0.48
47.21 1.03
6.88 0.36
1.92 0.22
0.85 0.11
34.85 1.18
259.96 3.33
51.91 1.08
604.93 4.64
1.70 0.46
95.23 1.65
23.14 0.65
0.29 0.23
17.01 0.50
1.50 0.16
130.46 2.10
144.37 1.88
49.45 0.92
6.85 0.36
-0.07 0.12
5.54 0.26
0.07 0.04
684.44 3.82
27.90 0.84
156.04 1.93
4.70 0.46
4.71 0.58
84.86 2.19
178.98 2.24
29.73 0.68
0.17 0.20
2.47 0.21
-0.05 0.11
1.72 0.17
675.76 4.29
198.61 2.70
17.54 0.73
158.24 2.04
108.03 1.77
19.71 0.75
3.48 0.31
2.91 0.23
5.61 0.63
3.61 0.65
8.73 0.65
1.91 0.34
0.94 0.23
62.01 1.21
2.34 0.33
0.97 0.13
0.07 0.07
0.04 0.04
357.27 2.73
8.44 0.53
6.86 0.27
2.22 0.16
-0.03 0.04
26.46 1.07
150.12 2.03
25.23 0.90
20.24 0.81
7.91 0.41
3.13 0.21
0.52 0.11
478.06 4.41
284.37 2.93
2.63 0.34
0.97 0.18
6.35 0.50
0.64 0.37
13.12 0.76
303.89 2.38
23.32 0.65
7.14 0.72
45.75 1.09
108.43 1.87
278.73 2.34
45.04 1.11
3.80 0.25
1.29 0.21
31.81 1.02
11.23 0.65
3.52 0.31
1.53 0.16
377.72 4.45
38.59 0.87
3.03 0.34
13.50 0.52
4.35 0.27
4.70 0.29
2.37 0.17
0.82 0.11
0.24 0.08
17.26 0.57
30.58 1.04
9.53 0.68
26.38 0.89
14.59 0.80
2.33 0.62
80.80 1.74
0.79 0.41
5.92 0.38
0.37 0.27
58.70 0.98
1.27 0.17
6.56 0.30
225.63 2.20
143.34 1.85
7.81 0.38
24.16 0.63
0.02 0.11
1.47 0.13
0.36 0.08
212.43 2.40
70.10 1.36
1.23 0.20
2.05 0.18
0.02 0.10
15.78 0.81
40.66 1.22
151.17 1.90
8.71 0.81
14.99 0.71
80.47 1.39
0.34 0.14
1.21 0.12
2.23 0.51
154.76 2.38
82.32 1.64
25.83 0.91
6.45 0.48
0.08 0.23
15.39 0.88
6.36 0.56
5.09 0.36
22.14 0.88
26.08 0.80
2.82 0.35
6.42 0.42
1.95 0.22
0.33 0.21
4.21 0.25
1.79 0.17
3.17 0.20
0.54 0.09
0.16 0.45
1.07 0.46
122.70 2.10
3.92 0.28
0.10 0.19
124.23 1.94
239.94 2.67
11.32 0.66
2.62 0.21
221.99 2.28
57.90 1.48
216.45 2.52
2.25 0.36
0.33 0.15
0.13 0.11
1.69 0.20
0.08 0.05
0.03 0.03
15.25 0.89
79.63 1.55
1.11 0.17
111.43 1.76
0.96 0.41
1.68 0.31
-0.04 0.20
1.20 0.31
0.14 0.18
29.43 0.68
3.07 0.20
195.48 2.55
125.77 1.88
2.74 0.22
1.34 0.16
14.06 0.66
21.64 0.80
2.34 0.39
11.28 0.58
10.91 0.34
18.50 0.76
2.01 0.20
8.74 0.78
57.89 1.49
197.18 2.59
0.36 0.36
32.24 1.14
85.02 1.61
44.09 0.97
58.44 1.01
2.89 0.23
0.32 0.10
0.23 0.06
11.34 0.56
0.29 0.17
5.40 0.48
15.91 0.62
0.25 0.47
0.10 0.06
0.07 0.04
1.13 0.45
43.75 0.94
2.53 0.29
15.24 0.84
1.73 0.50
20.27 0.85
4.01 0.38
28.65 0.69
14.63 0.44
76.96 1.35
1.76 0.39
258.83 2.64
1.02 0.26
0.21 0.49
0.66 0.55
1.87 0.24
2.98 0.17
6.33 0.53
109.06 1.50
0.03 0.38
157.47 2.14
35.68 0.87
12.88 0.67
135.07 1.97
169.26 2.28
4.68 0.30
1.21 0.24
3.51 0.41
2.15 0.42
12.53 0.48
14.46 0.74
93.30 1.79
0.11 0.08
17.99 0.58
0.88 0.19
154.07 1.82
7.02 0.26
11.67 0.75
2.72 0.43
5.53 0.60
-0.25 0.10
3.87 0.70
195.23 2.60
2.30 0.26
2.18 0.29
202.37 2.62
0.54 0.47
32.96 1.07
0.01 0.04
47.20 1.32
51.23 1.09
0.35 0.09
0.16 0.06
1.74 0.45
8.74 0.67
2.95 0.43
35.96 0.99
3.46 0.18
8.25 0.50
9.38 0.62
1.07 0.13
1.61 0.37
79.81 1.47
30.52 1.00
2.46 0.34
50.12 0.92
14.76 0.55
81.46 1.59
17.21 0.70
0.18 0.45
4.41 0.23
3.90 0.24
235.90 2.82
12.05 0.35
2.36 0.27
16.59 0.53
8.74 0.28
37.07 1.06
53.28 1.32
5.55 0.62
6.70 0.62
592.76 4.00
24.04 0.68
3.11 0.50
1.96 0.21
0.48 0.14
176.91 2.04
258.62 2.80
125.04 1.81
1.43 0.19
48.87 1.04
308.80 2.97
0.47 0.43
52.09 1.34
0.46 0.08
9.66 0.33
78.92 1.24
3.16 0.20
0.27 0.10
37.31 0.67
90.58 1.18
35.18 0.87
118.28 1.66
41.09 1.13
283.03 2.90
27.67 1.02
17.91 0.80
2.79 0.42
4.75 0.33
313.24 2.84
212.76 2.49
118.97 1.94
0.34 0.07
1.56 0.17
4.25 0.51
0.86 0.39
222.20 2.62
0.26 0.31
4.60 0.50
1.44 0.28
0.48 0.37
115.13 1.55
71.29 1.40
1.62 0.49
180.08 2.11
11.09 0.69
82.22 1.43
383.43 3.30
53.35 1.31
36.99 0.96
73.78 1.51
3.21 0.16
18.94 0.80
1.92 0.24
0.41 0.41
11.45 0.76
0.45 0.09
0.06 0.04
35.77 1.10
26.66 0.91
0.72 0.09
63.28 1.34
72.38 1.50
200.43 2.27
4.06 0.25
15.93 0.45
344.04 3.00
138.97 1.64
1.02 0.44
310.95 3.03
28.45 0.96
143.00 2.02
1.51 0.25
104.85 1.75
781.30 4.74
1.23 0.22
2.39 0.21
2.02 0.25
1.30 0.30
27.57 0.99
7.16 0.34
1.62 0.41
34.50 1.05
1.48 0.19
1.77 0.45
0.13 0.12
46.74 1.08
1.49 0.43
1.40 0.44
1.24 0.11
0.28 0.05
8.32 0.51
43.78 1.06
0.31 0.21
50.99 1.07
55.36 1.32
94.90 1.71
2.76 0.22
3.53 0.19
0.32 0.08
12.18 0.35
846.68 4.63
129.71 1.89
16.66 0.64
0.68 0.37
47.96 1.20
110.67 1.75
151.62 2.02
38.60 1.12
50.66 1.29
0.71 0.08
106.91 1.59
20.43 0.83
1.68 0.47
32.66 0.76
1.34 0.39
0.05 0.05
-0.00 0.03
31.83 1.01
133.79 1.99
97.96 1.73
2.13 0.48
3.94 0.24
133.85 1.99
59.49 1.31
3.00 0.16
0.03 0.12
9.07 0.39
9.45 0.38
18.74 0.58
2.55 0.49
33.52 1.09
3.17 0.43
15.08 0.80
4.24 0.56
4.62 0.38
31.23 0.89
76.41 1.55
40.94 1.18
0.48 0.23
8.03 0.34
3.87 0.32
145.14 1.69
4.62 0.29
106.50 1.36
12.38 0.67
26.95 0.99
4.87 0.31
3.01 0.17
28.63 0.99
0.02 0.04
0.01 0.02
1.07 0.16
0.48 0.48
3.49 0.53
13.14 0.74
200.05 2.49
253.97 2.79
4.07 0.19
5.85 0.24
222.81 2.22
1.65 0.44
13.15 0.55
15.01 0.48
610.26 4.26
261.59 2.81
168.77 2.33
4.19 0.34
35.73 0.84
29.38 1.03
355.51 3.12
10.56 0.71
10.40 0.71
134.34 1.95
5.13 0.23
397.75 3.42
10.52 0.57
43.33 1.20
16.15 0.55
5.48 0.59
20.52 0.83
8.98 0.65
15.87 0.84
0.19 0.33
195.79 2.47
1.79 0.21
94.19 1.70
-0.07 0.34
12.54 0.78
15.70 0.80
1.34 0.44
1.16 0.14
0.25 0.17
135.85 2.18
186.23 2.49
2.59 0.38
7.42 0.66
285.61 3.11
519.22 4.06
8.28 0.34
171.62 2.28
3.24 0.57
268.76 2.97
1.49 0.16
23.10 0.63
4.30 0.21
37.95 1.10
14.63 0.88
0.37 0.17
46.46 1.20
106.87 1.64
59.99 1.42
16.47 0.55
1.98 0.17
20.12 0.91
15.32 0.82
1.60 0.50
3.96 0.25
-0.00 0.36
6.45 0.67
0.68 0.19
0.64 0.46
0.13 0.20
3.53 0.32
11.21 0.55
-0.01 0.12
0.03 0.07
4.00 0.38
84.08 1.79
14.18 0.91
8.95 0.49
0.13 0.18
0.11 0.12
4.72 0.65
0.25 0.43
39.04 1.03
8.93 0.79
4.07 0.62
65.30 1.47
18.77 0.90
98.55 1.53
27.75 1.07
180.83 2.40
145.12 2.41
116.91 2.00
40.50 1.30
64.66 1.65
8.32 0.51
50.04 1.04
7.62 0.54
0.09 0.18
48.40 1.32
116.25 2.10
5.98 0.64
162.49 2.41
7.32 0.56
51.18 1.15
341.50 3.35
1.85 0.22
134.72 2.20
25.12 1.14
96.28 2.04
22.75 1.12
18.89 1.03
11.02 0.58
9.33 0.58
78.11 1.81
11.18 0.88
10.06 0.94
0.48 0.14
19.66 1.02
246.29 2.94
112.95 2.13
45.28 1.18
132.31 2.28
12.68 0.91
98.97 2.07
0.13 0.09
0.08 0.06
18.97 0.99
29.94 0.92
131.36 2.15
10.86 0.73
2.46 0.35
210.86 2.53
17.89 0.60
139.96 2.40
0.29 0.11
19.65 0.97
40.58 1.43
10.46 0.94
27.94 0.95
52.21 1.58
23.98 0.75
7.66 0.72
1.55 0.17
2.53 0.40
-0.10 0.15
4.19 0.74
8.59 0.93
0.20 0.13
3.18 0.70
36.21 1.41
99.29 2.12
1.50 0.63
274.27 3.49
4.04 0.23
29.33 1.29
265.40 3.37
24.32 1.08
65.75 1.57
14.38 0.68
265.33 3.59
-0.31 0.60
30.93 1.38
0.91 0.17
0.73 0.29
11.06 0.52
26.21 0.98
57.60 1.77
282.24 3.63
9.12 0.93
2.07 0.55
3.50 0.61
169.31 2.81
94.88 2.17
0.16 0.14
21.10 0.60
22.78 0.80
643.60 5.65
12.16 0.47
0.22 0.10
3.71 0.28
1.67 0.22
1.93 0.67
1.24 0.68
21.84 1.16
54.53 1.57
43.22 1.34
193.15 3.21
356.06 4.17
26.94 1.33
5.54 0.56
37.80 1.03
97.95 2.10
119.34 2.62
1.19 0.34
0.68 0.42
85.25 2.10
67.74 2.01
21.89 0.63
0.71 0.16
0.42 0.16
0.45 0.29
0.00 0.18
325.81 3.95
5.56 0.53
112.05 2.61
0.12 0.72
432.52 4.79
16.29 0.75
17.34 1.13
0.68 0.78
151.33 2.88
235.64 3.70
11.03 0.49
10.56 1.19
110.00 2.22
3.13 0.75
1.21 0.81
2.44 0.28
0.56 0.15
5.03 0.66
1.82 0.75
115.45 2.75
10.94 1.13
0.31 0.16
0.25 0.50
410.66 5.10
23.66 1.37
28.75 1.50
184.34 3.24
15.68 1.31
2.54 0.25
-0.07 0.34
37.73 1.14
5.46 0.97
4.59 0.34
-0.29 0.37
4.43 0.91
2.87 0.90
0.05 0.93
4.18 0.34
6.05 0.67
5.62 0.41
114.40 2.55
34.56 1.68
25.78 1.56
2.75 0.90
92.69 2.70
9.81 1.16
15.39 0.72
33.39 1.68
146.87 3.14
-0.24 0.81
-0.07 0.14
114.03 2.35
8.47 0.84
106.81 2.82
2.17 0.98
3.73 0.75
59.65 2.16
105.68 2.34
0.82 0.88
25.57 1.64
5.36 0.44
1.36 0.25
3.71 0.45
36.79 1.18
20.87 1.34
2.54 0.99
17.88 1.61
202.21 3.90
0.26 0.99
0.58 0.52
0.24 0.76
46.02 2.13
1.61 0.92
2.19 0.89
751.42 7.77
0.46 0.35
0.57 0.24
86.51 2.28
33.50 1.90
4.61 0.65
11.86 1.32
195.55 4.24
24.27 1.69
99.17 3.13
1.36 0.26
0.55 0.14
4.32 0.88
7.31 1.18
22.22 1.33
79.99 2.50
4.32 0.69
0.24 0.56
6.64 0.72
59.54 1.96
4.31 1.12
2.26 0.85
30.85 2.01
224.20 4.42
29.87 1.88
0.01 0.16
-0.12 0.08
13.83 0.72
4.36 0.43
46.07 2.00
10.62 1.44
66.27 2.45
28.00 1.82
327.38 5.31
194.19 4.26
228.80 4.55
1.53 0.52
30.37 1.98
65.10 2.58
14.86 1.42
20.12 1.20
39.66 1.76
115.44 2.92
195.55 4.40
14.34 1.60
97.70 3.06
1.08 0.27
4.91 0.50
3.63 1.18
4.99 1.21
35.08 2.15
3.51 0.48
0.24 0.53
-0.05 0.44
3.18 1.31
0.18 0.25
29.58 1.58
45.50 2.30
24.31 1.82
153.94 4.05
9.94 0.81
3.66 0.68
3.56 1.21
77.11 2.60
1.23 1.08
12.95 1.56
0.11 0.28
0.08 0.19
22.92 1.21
46.66 2.09
140.84 3.70
401.53 6.18
6.01 0.69
2.73 0.48
2.07 0.72
0.16 1.12
-0.20 0.92
58.18 2.23
0.04 0.11
0.35 0.17
1.22 0.34
1.41 0.75
27.20 1.26
146.72 3.35
34.31 1.94
281.23 4.75
91.31 2.68
4.32 0.98
7.11 0.93
31.22 1.40
5.28 0.86
10.18 1.02
3.12 1.15
87.10 3.03
39.70 2.17
61.16 2.16
14.39 1.27
0.56 0.41
2.17 0.87
1.24 1.11
175.62 3.82
2.47 1.24
41.99 1.68
1.96 0.64
4.67 1.04
33.06 1.71
156.94 3.90
-0.17 0.99
349.88 5.52
161.10 3.66
16.46 0.85
1.70 0.75
5.13 1.24
3.81 1.21
0.34 0.20
0.20 0.13
4.87 0.76
1.27 1.09
4.15 0.73
24.97 1.85
32.45 2.10
77.51 2.79
1.77 0.55
0.06 0.42
13.39 0.79
24.10 1.21
13.03 1.69
0.13 1.19
18.87 0.78
4.35 0.42
18.35 1.31
4.50 1.28
219.64 4.89
2.40 0.31
27.34 1.95
61.35 1.98
197.15 4.31
102.57 3.43
10.54 1.56
2.08 1.39
152.30 3.94
86.92 2.40
11.45 1.33
69.84 2.77
30.09 1.84
0.31 0.45
24.80 1.87
0.74 1.24
1.99 1.00
30.14 1.24
121.74 3.49
1.55 0.40
49.95 2.06
22.67 1.36
10.47 1.06
24.58 1.49
10.08 0.52
0.31 0.30
3.77 0.70
8.83 0.76
2.79 0.86
55.31 1.84
20.41 1.64
345.25 5.43
72.75 2.68
45.34 2.18
3.94 0.45
1.90 0.93
18.37 1.52
0.82 0.21
0.21 0.12
-0.18 0.25
43.87 2.13
744.00 7.31
0.13 0.41
188.58 3.68
1.38 0.95
1.88 0.68
21.22 1.46
6.46 1.08
2.15 1.01
57.55 2.26
113.57 3.01
20.52 1.05
3.55 0.34
4.36 0.96
7.25 1.08
7.90 0.98
-0.37 0.34
1.99 0.77
45.12 1.32
8.16 0.96
389.33 5.13
7.09 0.46
10.63 1.19
1.89 0.87
158.76 3.19
10.01 0.95
0.08 0.15
121.43 2.49
1.72 0.35
83.78 2.58
2.37 0.74
15.16 1.35
12.41 1.28
1.07 0.53
6.34 0.54
5.77 0.41
2.42 0.73
1.80 0.54
2.07 0.93
192.47 3.56
16.65 1.28
298.47 4.31
12.47 1.20
18.49 0.69
2.12 0.80
0.66 0.74
2.93 0.90
0.42 0.88
14.75 1.25
146.71 3.01
7.22 1.09
74.11 1.97
5.13 0.68
27.52 1.03
149.77 2.40
-0.23 0.22
1.57 0.79
43.89 1.84
0.44 0.23
0.31 0.16
1.12 0.42
67.82 2.11
103.69 2.59
22.97 1.37
36.96 1.46
5.31 0.65
349.07 4.41
225.08 3.22
125.73 2.69
24.06 1.31
8.02 1.12
0.57 0.35
27.11 1.25
9.47 0.53
1.65 0.76
13.60 1.16
32.69 1.45
166.75 2.91
261.79 3.94
166.11 3.20
0.92 0.29
4.04 0.56
148.29 2.67
-0.26 0.16
87.59 2.15
3.52 0.27
2.36 0.55
128.92 2.73
4.63 0.56
26.08 1.33
8.36 0.47
7.71 0.44
41.89 1.35
1.12 0.73
16.85 1.17
1.58 0.76
1.54 0.22
661.50 5.77
10.29 1.06
489.28 4.73
0.82 0.13
19.90 0.77
18.38 1.06
40.35 1.52
180.70 3.13
1.37 0.41
148.80 2.87
269.82 3.71
1.52 0.23
105.92 1.82
0.04 0.17
22.75 1.11
11.09 0.65
331.85 3.77
26.02 1.28
25.23 1.29
5.52 0.42
21.64 1.06
-0.03 0.14
44.64 1.54
1.82 0.70
12.96 0.62
0.02 0.07
68.29 1.57
33.31 1.36
1.87 0.22
27.69 0.93
0.03 0.11
0.06 0.07
75.94 1.78
29.00 0.94
17.82 1.12
385.35 4.02
367.79 4.13
98.48 2.07
132.05 2.26
24.82 1.23
103.16 2.20
102.23 2.11
18.27 0.98
16.50 0.69
90.40 2.08
49.17 1.37
34.49 0.76
73.73 1.48
2.43 0.32
222.09 2.79
213.72 2.58
11.52 0.91
1.74 0.31
12.57 0.93
4.35 0.68
150.25 2.62
0.22 0.15
9.46 0.58
115.54 2.06
20.81 0.71
10.39 0.88
26.12 0.80
18.23 0.86
58.15 1.66
0.92 0.20
0.48 0.14
5.46 0.65
92.83 1.97
110.34 2.07
9.04 0.78
13.98 0.99
241.51 3.07
0.07 0.14
0.08 0.09
-0.03 0.08
2.09 0.24
20.83 0.67
148.54 2.39
24.79 1.16
0.10 0.36
28.84 1.10
6.92 0.61
1.00 0.22
43.28 1.33
9.38 0.86
4.62 0.52
4.82 0.25
82.28 1.48
107.94 1.56
178.20 2.42
0.61 0.61
48.63 1.24
87.47 1.76
83.62 1.90
246.73 3.02
1666.84 7.08
18.86 0.95
11.85 0.55
18.88 0.92
52.76 1.20
117.25 2.02
54.70 1.26
3.90 0.57
109.72 2.17
0.23 0.35
221.33 2.75
246.59 2.97
14.60 0.87
30.51 0.64
4.88 0.36
7.59 0.72
0.10 0.08
19.63 0.54
13.97 0.92
9.51 0.78
53.66 1.36
75.43 1.53
4.05 0.40
3.11 0.64
0.16 0.26
0.33 0.33
88.72 1.76
357.87 3.71
33.04 0.94
2.80 0.37
0.07 0.13
0.06 0.08
0.73 0.25
1.31 0.48
508.42 4.03
9.49 0.73
0.12 0.08
293.09 3.15
20.73 0.65
236.83 2.70
26.32 0.99
0.05 0.15
2.19 0.21
94.80 1.70
53.35 1.44
1.26 0.43
4.57 0.21
264.90 2.69
0.03 0.11
404.75 3.41
133.08 2.17
1.07 0.25
0.15 0.14
13.95 0.78
14.25 0.87
0.12 0.13
108.61 1.87
31.12 1.03
1.25 0.16
0.42 0.36
2.80 0.17
13.91 0.45
30.87 1.03
10.46 0.75
0.02 0.38
631.95 4.29
365.35 3.19
23.39 0.75
5.24 0.60
0.09 0.20
-0.00 0.12
194.04 2.54
50.79 1.35
11.63 0.76
16.21 0.43
49.23 1.13
199.41 2.48
3.04 0.55
849.65 5.40
72.99 1.49
9.72 0.55
0.10 0.41
2.69 0.51
1.62 0.47
13.70 0.78
133.52 2.07
5.42 0.39
31.98 0.91
0.77 0.17
29.19 0.74
1.98 0.45
142.66 1.96
31.16 1.04
-0.02 0.06
46.50 1.26
14.08 0.67
27.74 0.98
229.47 2.65
0.12 0.29
63.71 1.35
239.84 2.86
135.76 2.18
0.67 0.46
3.40 0.23
3.48 0.47
150.38 2.27
30.56 0.74
1.10 0.34
35.25 1.10
32.87 1.04
111.95 1.90
0.10 0.16
-0.00 0.15
80.86 1.41
0.11 0.13
0.06 0.08
50.44 1.30
11.17 0.44
433.45 3.70
61.99 1.46
1.56 0.35
3.58 0.51
13.62 0.36
118.79 1.73
0.26 0.20
0.46 0.44
14.38 0.64
0.37 0.15
364.45 3.37
2.72 0.22
43.65 0.98
1.52 0.45
2.12 0.15
48.00 1.28
21.52 0.67
4.44 0.64
1.38 0.28
7.39 0.24
59.39 1.42
93.29 1.79
5.35 0.53
2.06 0.44
0.91 0.53
1.60 0.12
0.44 0.07
37.31 1.10
31.96 1.02
133.82 1.64
1.05 0.43
29.93 0.79
814.49 5.14
2.58 0.53
3.66 0.55
310.32 3.14
0.09 0.06
30.65 1.03
18.29 0.48
8.26 0.33
36.73 1.12
28.99 0.93
0.77 0.10
84.13 1.46
12.58 0.43
33.01 1.01
73.56 1.57
201.03 2.30
7.10 0.33
20.27 0.40
20.88 0.43
6.97 0.26
30.42 0.77
71.37 1.49
1.87 0.13
0.88 0.08
18.60 0.82
1.75 0.23
0.35 0.42
11.31 0.78
10.52 0.67
80.45 1.41
46.19 0.69
6.81 0.22
125.05 2.07
40.92 1.22
0.19 0.08
5.28 0.53
1.24 0.25
0.53 0.40
1.58 0.52
61.32 1.21
27.40 0.75
2.11 0.22
16.64 0.50
229.24 2.77
6.19 0.36
33.52 0.81
115.82 1.58
42.30 1.10
280.18 2.87
234.26 2.70
110.60 1.94
1.56 0.19
0.72 0.13
4.81 0.52
0.53 0.43
29.99 1.10
14.97 0.81
19.18 0.95
0.34 0.09
84.47 1.27
86.93 1.49
79.69 1.66
33.90 0.64
13.06 0.40
4.22 0.24
1.33 0.14
7.71 0.29
0.16 0.46
78.59 1.27
52.39 1.35
122.65 1.85
1.34 0.19
47.09 1.27
3.45 0.51
217.86 2.29
2.74 0.52
0.41 0.13
264.29 2.78
125.30 2.06
0.00 0.04
0.03 0.02
24.06 0.68
55.54 1.42
6.18 0.67
10.29 0.39
16.52 0.54
0.25 0.50
10.31 0.30
3.95 0.25
38.64 1.11
241.35 2.93
13.06 0.38
80.22 1.54
15.97 0.69
27.43 0.97
56.23 1.02
1.56 0.13
199.02 2.45
1.21 0.24
2.19 0.37
139.06 2.04
0.32 0.06
80.14 1.41
7.78 0.48
0.27 0.42
11.76 0.36
112.37 1.27
2.04 0.48
9.04 0.75
13.76 0.68
10.11 0.64
22.09 0.88
4.97 0.21
35.21 1.15
6.74 0.25
50.10 1.45
75.27 1.14
50.23 1.05
35.20 0.95
6.98 0.44
0.45 0.10
0.22 0.06
0.01 0.04
14.30 0.34
0.84 0.15
200.99 2.74
22.16 0.66
4.23 0.66
188.31 2.69
1.07 0.10
2.39 0.26
1.08 0.23
0.76 0.16
21.52 0.87
2.31 0.59
0.27 0.18
88.78 2.21
13.01 0.59
0.33 0.46
-0.01 0.09
2.78 0.66
0.85 0.47
1.22 0.41
1.32 0.15
119.87 2.64
707.37 5.45
8.83 0.31
29.64 1.11
73.20 1.40
12.77 0.92
0.59 0.47
2.01 0.68
0.68 0.09
-0.03 0.02
2.22 0.14
315.90 3.11
23.10 0.54
16.05 1.04
7.44 0.29
0.14 0.13
51.36 1.34
1.36 0.17
0.89 0.55
2.45 0.47
10.21 0.37
0.22 0.81
1.29 0.13
1.67 0.17
23.60 0.92
2.14 1.00
2.69 0.48
6.06 0.78
402.30 4.19
1.47 0.30
110.48 2.61
6.71 0.39
23.35 0.52
2.23 0.24
1.03 0.12
2.78 0.65
2.98 0.68
0.50 0.09
27.15 1.00
182.48 2.52
1.39 0.51
10.24 0.83
15.88 0.59
0.06 0.11
517.58 4.77
1.28 0.42
3.00 0.84
4.66 0.59
35.33 0.97
0.07 0.63
1.05 0.12
10.79 0.68
5.63 0.27
283.98 3.75
130.57 2.49
22.14 1.31
83.77 2.03
7.90 0.43
88.01 1.49
2.66 0.36
12.25 1.00
2.21 0.80
21.83 0.90
415.94 4.10
0.79 0.32
15.59 0.45
1.11 0.67
0.71 0.70
10.82 0.33
-0.27 0.53
0.92 0.19
0.11 0.11
4.51 0.59
-0.19 0.59
163.03 2.16
158.14 2.62
0.94 0.19
0.73 0.14
0.28 0.20
1.99 0.14
0.99 0.25
2.35 0.72
10.11 0.96
6.65 0.35
263.62 3.74
2.46 0.80
2.52 0.29
13.06 0.77
3.00 0.74
10.14 0.87
1.73 0.16
36.34 1.22
3.97 0.66
180.01 2.74
198.09 2.84
108.44 2.27
158.66 2.71
-0.05 0.05
-0.02 0.03
52.65 1.60
1.84 0.31
76.50 1.96
145.95 2.52
32.82 1.05
50.02 0.88
10.00 0.35
15.48 0.96
9.70 0.96
0.15 0.22
19.69 0.82
131.75 2.30
99.65 2.26
71.66 1.98
9.64 0.64
19.47 0.67
25.70 1.21
0.09 0.08
0.34 0.11
4.50 0.78
7.46 0.92
131.04 1.57
17.53 1.12
4.80 0.22
7.91 0.84
3.76 0.59
139.43 2.67
13.96 1.06
73.95 1.87
0.03 0.07
-0.14 0.13
324.96 3.67
0.50 0.09
2.18 0.28
21.58 0.56
1.63 0.18
38.66 1.37
0.47 0.09
0.64 0.22
43.19 1.09
0.80 0.44
4.15 0.45
3.73 0.52
204.35 2.50
110.84 1.54
30.44 0.79
31.95 1.25
8.49 0.35
46.33 1.40
2.32 0.37
17.59 0.98
227.02 3.19
38.67 1.48
1.15 0.12
-0.01 0.04
24.08 0.53
3.19 0.64
1.01 0.70
13.28 0.93
0.97 0.21
11.06 0.90
156.05 2.38
0.26 0.30
10.87 0.46
121.19 2.14
25.06 1.08
6.35 0.50
0.21 0.42
213.68 2.99
97.44 2.11
0.00 0.04
23.25 1.19
44.28 0.74
9.98 0.35
0.66 0.09
-0.06 0.02
1.58 0.69
6.19 0.80
148.02 2.43
7.72 0.45
0.64 0.14
6.90 0.30
394.55 3.94
28.39 1.14
5.04 0.78
93.76 2.11
135.11 2.39
5.29 0.30
29.81 0.91
781.26 5.71
27.87 0.61
0.23 0.31
18.30 1.08
140.94 2.43
22.97 0.85
223.45 3.06
34.00 0.91
252.74 3.30
39.55 0.83
363.64 3.75
0.82 0.25
28.18 1.18
95.95 2.09
-0.01 0.04
38.17 1.41
127.75 2.07
1009.24 6.47
0.48 0.51
622.97 4.81
3.55 0.42
0.20 0.12
13.36 0.41
1.61 0.50
0.23 0.13
0.97 0.62
0.40 0.18
139.67 2.45
172.03 2.63
152.37 2.57
21.23 1.10
173.21 2.73
32.53 1.06
130.00 2.41
33.78 0.97
35.33 1.20
237.26 3.18
223.30 2.93
258.91 3.28
97.82 1.85
107.84 2.07
213.71 3.04
55.32 1.61
418.97 4.06
7.08 0.34
46.06 1.37
100.28 2.14
13.24 0.78
27.36 1.26
47.15 1.46
0.09 0.09
0.86 0.29
0.14 0.17
0.46 0.23
1.61 0.37
755.92 5.64
-0.09 0.13
10.00 0.84
7.14 0.83
320.41 3.40
13.42 0.60
189.04 2.81
5.16 0.28
16.48 1.02
37.54 0.82
119.41 2.26
85.79 1.96
37.33 1.35
31.61 1.32
0.14 0.08
0.00 0.04
119.21 2.20
31.82 1.36
23.78 0.71
124.61 2.28
34.92 1.09
114.64 2.20
28.53 1.26
0.10 0.11
181.19 2.77
1.97 0.40
1.08 0.53
292.86 3.56
0.15 0.54
175.23 2.76
0.48 0.22
1.69 0.23
214.18 3.14
201.04 2.97
46.03 1.51
15.69 1.16
139.73 2.32
83.16 2.04
4.00 0.28
0.41 0.12
48.14 1.53
15.13 1.07
46.98 1.57
158.93 2.27
609.44 4.78
1.24 0.54
51.91 1.64
88.38 1.95
88.88 2.07
109.25 2.11
0.31 0.42
55.16 1.73
23.37 1.14
4.87 0.30
0.72 0.19
126.28 2.46
1.90 0.33
0.05 0.16
23.84 0.85
15.86 1.07
4.88 0.76
0.44 0.27
25.43 1.13
18.97 0.63
-0.11 0.17
6.96 0.57
215.35 3.16
1.54 0.25
34.34 1.00
14.99 0.93
3.35 0.73
0.13 0.14
4.91 0.60
60.83 1.82
508.30 4.89
0.33 0.36
0.31 0.26
7.78 1.02
18.13 1.06
244.61 3.43
154.94 2.84
266.60 3.43
79.24 1.37
0.77 0.38
13.90 1.17
9.25 0.67
159.65 2.68
1.49 0.73
1.70 0.68
13.44 1.13
17.05 0.93
74.80 1.91
8.84 1.06
18.03 0.64
8.01 0.90
64.57 1.51
45.48 1.27
-0.01 0.05
0.79 0.84
267.02 3.49
14.54 1.21
7.81 0.79
46.51 1.09
468.84 4.43
9.87 0.95
14.93 0.58
186.97 2.79
108.97 2.29
39.49 1.30
44.81 1.44
-0.00 0.08
1.85 0.38
135.11 2.73
5.79 0.95
-0.14 0.49
27.04 0.80
8.90 1.06
4.53 0.87
26.43 1.52
5.23 0.57
32.11 1.43
8.32 0.76
295.23 3.80
98.91 2.50
17.88 1.25
6.60 0.41
170.23 2.90
1.94 0.93
5.08 1.02
228.74 3.46
2.33 0.44
1.87 0.44
104.02 2.02
14.59 1.07
80.97 2.22
6.92 1.09
5.88 0.78
23.49 1.50
91.88 2.29
24.95 1.51
6.54 0.66
-0.28 0.50
7.88 1.18
16.15 1.25
4.12 0.55
5.91 1.08
9.52 0.48
30.75 1.61
25.48 1.44
28.58 0.87
13.82 1.29
4.04 0.65
237.48 3.80
112.86 2.24
550.40 5.56
168.35 3.41
143.87 2.84
1033.18 7.07
118.90 2.01
-0.24 0.23
0.15 0.15
139.62 3.12
10.60 1.36
11.13 0.87
83.98 2.09
271.23 4.37
351.98 4.78
13.86 1.33
22.92 1.10
15.36 1.43
5.58 0.63
9.48 1.33
35.75 0.97
3.38 0.30
13.00 0.56
0.27 1.16
18.25 1.59
128.57 2.92
41.22 1.42
1.84 0.31
2.42 0.83
11.35 1.35
51.10 1.85
797.94 6.66
92.47 2.24
183.14 3.68
1.43 1.06
37.11 1.87
-0.05 0.29
37.60 1.58
2.29 0.58
46.79 1.48
1.90 1.00
2.09 0.38
0.43 1.12
0.70 0.39
0.77 0.26
12.05 0.53
194.97 2.97
0.74 0.32
37.55 1.72
128.81 2.97
349.67 5.23
252.46 4.54
46.11 2.14
5.49 1.14
170.17 3.46
399.11 4.88
141.83 2.30
62.02 2.43
120.82 3.17
2.25 1.02
84.30 2.41
3.77 0.60
1.36 0.31
2.16 1.19
0.84 1.17
22.38 1.19
26.46 1.38
26.47 1.71
19.70 1.59
5.71 0.39
189.90 3.77
8.67 0.93
-0.37 0.37
1.78 0.40
133.33 3.02
1.17 0.24
7.94 1.14
27.73 1.48
18.08 0.94
85.86 2.58
136.97 3.04
6.41 0.53
4.77 0.35
1.18 0.19
19.34 1.41
222.92 3.94
-0.06 0.20
107.85 2.97
101.40 2.93
342.48 5.12
85.56 2.69
10.22 1.28
4.41 0.87
0.85 1.13
18.19 1.46
30.35 1.21
265.84 4.54
754.01 7.49
64.84 2.28
0.00 0.88
30.97 1.04
40.18 1.85
10.64 1.00
4.89 0.69
44.92 2.05
2.26 0.93
65.57 2.27
1.31 0.81
17.89 1.39
47.20 1.47
2.14 0.34
1.27 0.23
341.00 4.94
0.52 0.72
1.54 0.42
54.74 2.22
180.09 3.71
3.68 0.39
1.55 0.23
5.81 0.82
0.42 0.15
0.23 0.09
44.51 1.49
3.93 1.13
1.33 0.98
43.45 1.18
7.98 0.57
2.92 0.32
3.66 0.79
24.75 1.54
33.44 1.50
1.56 0.46
13.68 1.37
1.63 0.97
27.58 1.74
168.09 3.38
30.15 1.76
60.74 2.67
90.00 2.73
-0.11 0.17
0.00 0.52
0.18 0.13
60.44 2.86
0.28 0.42
16.18 1.41
31.73 2.05
149.63 4.13
28.22 1.46
0.21 0.29
-0.01 0.17
245.94 5.42
212.32 4.15
5.39 1.42
41.69 1.77
3.11 0.66
0.42 0.44
229.60 5.37
5.28 1.21
0.77 1.15
-0.08 0.17
25.79 2.05
0.54 0.35
0.42 0.41
0.33 0.29
0.10 0.17
73.00 2.94
7.83 1.48
2.14 0.57
28.06 1.94
-0.06 0.11
-0.09 0.05
-0.07 0.13
213.03 4.82
0.87 0.81
3.67 1.06
96.68 3.02
0.37 1.10
5.06 1.26
0.05 0.61
0.25 0.36
4.28 0.80
-0.03 0.20
16.57 1.51
65.78 2.47
3.38 0.96
52.31 1.77
1.07 0.65
0.07 0.19
-0.04 0.10
-0.02 0.06
719.74 8.81
83.52 3.00
145.48 4.00
12.56 1.57
2.30 0.64
1.15 1.02
0.12 0.31
0.08 0.14
167.23 4.19
0.38 1.22
51.99 2.32
864.92 9.55
-0.01 0.28
1.82 0.49
0.75 0.52
0.28 0.45
-0.07 0.11
-0.00 0.06
0.68 0.84
28.88 1.96
88.76 2.81
0.13 0.14
0.59 0.49
1.93 0.95
0.12 0.27
0.25 0.34
2.00 0.44
19.92 1.51
266.00 4.53
204.38 4.39
11.74 1.34
2.14 0.92
54.82 1.98
467.14 6.55
0.21 0.25
60.48 2.69
9.32 0.84
6.82 0.75
-0.03 0.17
1.39 0.49
10.69 1.08
1.35 0.45
1.99 1.06
13.28 0.97
-0.44 0.22
-0.06 0.12
13.63 1.49
3.51 0.68
119.56 3.54
1.78 0.60
6.78 1.07
105.24 2.82
4.20 0.50
-0.38 0.50
0.47 0.97
1.27 0.94
2.92 0.90
2.09 0.97
0.60 0.53
31.64 1.87
52.27 2.16
7.80 0.72
0.04 0.12
-0.09 0.27
2.44 0.37
0.09 0.75
47.21 1.87
108.28 3.09
3.15 0.44
1.46 0.40
1.28 0.50
-0.08 0.36
0.04 0.22
1.66 0.67
0.91 0.22
516.31 6.59
4.40 0.84
0.15 0.37
17.39 1.01
12.84 0.91
25.04 1.54
8.02 0.98
1.16 0.73
0.91 0.63
0.19 0.75
42.41 1.88
0.44 0.83
25.23 1.55
0.81 0.24
12.32 0.84
2.75 0.47
14.72 1.22
0.83 0.89
3.04 0.99
18.54 0.93
22.05 1.59
0.46 0.25
0.29 0.18
1.38 0.75
43.87 2.00
0.59 0.31
37.80 1.57
241.59 4.27
41.72 1.74
0.08 0.10
0.91 0.30
4.37 0.53
15.79 1.02
0.09 0.21
1.99 0.42
12.11 1.18
0.94 0.25
13.36 1.00
49.63 1.82
69.40 2.25
16.87 1.33
0.04 0.10
2.32 0.40
0.70 0.26
0.33 0.40
6.54 0.87
2.50 0.88
141.38 3.25
57.33 2.09
0.05 0.20
49.67 1.82
37.97 1.79
0.66 0.85
1.04 0.22
-0.07 0.46
6.30 0.72
64.67 1.96
10.87 1.31
56.04 2.08
0.26 0.76
0.46 0.16
1.17 0.30
35.15 1.21
2.51 0.97
165.53 3.03
224.32 3.88
0.95 0.79
2.87 0.41
5.90 0.56
100.56 2.22
0.53 0.13
0.11 0.07
15.88 0.86
29.40 1.09
1.56 0.78
17.80 1.25
4.87 0.84
0.16 0.15
4.05 0.40
0.72 0.80
53.46 1.95
2.13 0.31
0.51 0.64
29.93 1.67
43.47 1.46
16.75 1.09
1.17 0.25
8.01 0.52
57.49 1.43
33.82 1.50
26.59 1.11
13.27 0.97
9.70 1.01
83.29 2.30
13.82 1.14
17.14 0.75
4.12 0.46
9.11 0.63
12.66 0.84
10.17 1.05
100.92 2.40
3.98 0.95
17.51 1.32
17.10 1.25
0.40 0.16
15.19 0.63
2.00 0.31
8.31 0.70
194.19 3.33
80.60 2.32
86.77 1.95
29.80 1.53
9.33 0.45
7.64 0.54
0.33 0.54
10.21 0.49
0.16 0.22
7.00 0.81
63.17 1.87
4.85 0.75
8.82 0.88
0.15 0.63
38.68 1.69
0.30 0.12
41.43 1.11
49.05 1.40
10.26 0.74
71.57 1.95
10.80 1.04
1.01 0.79
5.09 0.49
49.52 1.48
11.53 0.97
159.40 3.07
2.76 0.78
0.12 0.13
0.13 0.08
46.70 1.22
43.97 1.45
0.89 0.57
44.05 1.77
5.88 0.58
1.32 0.66
48.18 1.41
57.33 1.89
0.17 0.80
-0.68 0.63
111.53 2.61
23.44 1.26
64.40 2.05
0.39 0.14
0.17 0.08
6.25 0.69
161.60 3.11
9.28 0.72
12.88 0.80
28.42 1.20
9.80 0.95
1.17 0.60
1.68 0.35
0.64 0.80
140.87 2.41
153.11 3.05
5.40 0.55
0.77 0.53
0.37 0.57
27.60 1.30
1.75 0.27
1.16 0.27
62.30 1.58
7.83 0.80
183.37 3.15
3.60 0.81
152.45 3.06
15.25 0.85
15.36 0.87
0.06 0.47
2.75 0.63
1.90 0.33
1014.27 7.57
0.04 0.24
0.17 0.16
95.84 2.18
5.73 0.37
4.96 0.59
3.09 0.73
9.56 0.90
181.77 3.14
149.80 2.86
20.90 0.62
0.03 0.14
4.75 0.38
1.90 0.25
7.81 0.71
0.42 0.62
5.22 0.79
1.74 0.89
222.11 3.35
136.13 2.61
0.13 0.19
0.05 0.11
26.99 1.21
6.01 0.38
0.34 0.32
1.54 0.52
40.44 1.53
0.73 0.63
146.63 2.96
132.61 2.83
11.24 0.89
1.68 0.50
785.99 6.85
3.83 0.40
106.84 2.41
270.74 3.37
8.53 1.05
37.82 1.52
1.03 0.68
-0.02 0.13
27.02 0.85
2.55 0.47
11.30 0.74
56.17 1.88
0.28 0.27
30.90 0.99
3.86 0.45
13.24 0.79
8.45 0.72
76.65 1.92
5.63 0.95
97.12 2.18
3.52 0.29
25.05 0.73
34.70 1.04
2.35 0.41
2.89 0.59
150.13 2.34
1.92 0.61
23.87 1.24
12.56 1.00
67.86 1.93
4.30 0.32
22.02 1.19
1.75 0.65
38.92 1.01
0.25 0.25
2.65 0.94
0.32 0.63
0.05 0.13
0.03 0.08
0.11 0.16
0.08 0.10
1.62 0.87
231.79 3.42
7.82 0.80
173.66 2.61
207.03 3.09
468.17 4.77
1.39 0.18
0.47 0.09
23.08 0.56
3.01 0.26
44.31 1.01
34.63 0.90
10.09 0.86
28.53 0.75
3.73 0.57
3.72 0.64
23.12 1.34
192.61 2.85
163.81 2.73
0.67 0.26
8.64 0.61
1.74 0.79
0.02 0.52
0.66 0.69
4.99 0.29
9.89 0.41
27.18 0.83
24.18 0.88
13.58 0.64
38.13 0.99
3.82 0.55
37.51 1.37
9.60 1.08
3.14 0.58
4.43 0.31
2.34 0.30
206.18 2.73
0.93 0.18
0.65 0.33
26.46 1.05
21.70 1.04
69.36 1.68
5.27 0.25
11.73 0.53
23.25 1.05
30.76 1.11
109.29 2.20
-0.03 0.09
6.78 0.62
13.87 0.72
14.00 1.02
31.96 1.13
7.13 0.38
83.60 1.59
0.97 0.59
1.57 0.23
11.18 0.71
2.61 0.56
4.30 0.29
1.28 0.23
0.19 0.23
44.98 1.09
24.36 1.18
22.44 1.18
9.11 0.80
3.61 0.30
61.19 1.14
2.95 0.40
4.60 0.44
-0.28 0.68
82.52 1.39
183.19 2.42
17.91 0.83
10.46 0.85
73.59 1.42
2.08 0.53
84.54 1.63
0.20 0.25
188.02 2.93
7.60 0.94
40.17 1.24
2.48 0.56
0.13 0.06
0.03 0.03
2.86 0.19
0.91 0.09
5.96 0.30
0.16 0.16
38.34 1.26
17.15 0.93
54.30 1.36
1.46 0.47
40.40 1.41
0.96 0.35
20.63 0.77
33.24 0.91
0.99 0.11
0.30 0.15
5.85 0.23
0.82 0.09
69.81 1.38
1.13 0.15
0.43 0.34
23.16 0.56
0.51 0.09
0.01 0.04
4.32 0.39
7.56 0.53
0.09 0.12
-0.01 0.07
1.77 0.16
0.13 0.25
5.42 0.27
-0.02 0.19
0.13 0.07
5.66 0.54
-0.07 0.06
-0.05 0.03
4.28 0.49
12.18 0.65
97.52 1.56
3.23 0.32
33.48 1.06
31.86 0.91
68.43 1.35
52.98 1.32
6.88 0.61
1.17 0.42
3.42 0.50
40.30 0.85
0.51 0.31
1.84 0.28
30.08 1.12
0.32 0.37
88.77 1.59
5.25 0.33
2.06 0.20
0.75 0.11
59.39 1.36
3.44 0.49
17.38 0.74
6.00 0.55
9.53 0.68
6.84 0.43
1.33 0.30
33.41 1.00
3.36 0.35
0.01 0.07
0.10 0.41
23.21 0.83
9.25 0.49
1.61 0.33
47.10 0.94
23.30 0.87
150.93 1.97
2.57 0.17
0.03 0.06
34.21 0.98
0.71 0.37
11.98 0.68
9.19 0.64
92.08 1.61
4.35 0.27
27.61 0.66
46.07 1.23
22.57 0.84
12.14 0.67
14.64 0.72
1.92 0.35
2.12 0.16
-0.04 0.05
-0.02 0.02
120.88 1.83
9.49 0.62
42.33 0.93
0.23 0.38
53.61 1.29
2.81 0.48
31.36 1.01
33.73 0.88
2.20 0.21
0.03 0.08
-0.05 0.16
1.93 0.36
58.02 1.06
0.17 0.08
0.00 0.05
-0.03 0.38
29.63 0.99
0.88 0.42
1.70 0.35
15.17 0.76
71.32 1.06
4.91 0.26
9.16 0.64
0.31 0.18
64.60 1.32
13.49 0.41
69.79 1.50
90.40 1.62
6.98 0.32
12.26 0.69
247.64 2.54
0.78 0.30
0.30 0.16
0.06 0.10
13.40 0.58
111.37 1.83
114.14 1.75
2.71 0.45
124.15 1.65
1.66 0.17
119.03 1.80
50.13 1.19
22.33 0.85
104.90 1.69
0.55 0.41
53.97 1.24
28.26 0.70
198.38 2.31
2.16 0.39
69.18 1.19
0.02 0.03
223.88 2.48
2.98 0.40
223.02 2.44
1.44 0.42
29.52 0.96
97.23 1.65
137.53 1.91
5.22 0.29
2.26 0.20
2.62 0.48
22.78 0.90
6.40 0.55
4.41 0.52
48.59 1.29
0.74 0.41
6.67 0.48
0.16 0.25
0.12 0.09
0.07 0.10
65.25 1.09
3.18 0.22
26.58 0.91
51.68 1.18
2.72 0.41
3.84 0.47
4.54 0.26
15.77 0.77
310.31 2.75
30.96 0.98
491.67 3.64
79.29 1.49
163.42 2.00
1.88 0.41
0.03 0.30
3.03 0.36
1.57 0.23
6.56 0.42
0.14 0.12
156.76 2.08
69.46 1.40
9.48 0.64
31.84 0.85
0.84 0.33
19.13 0.86
0.97 0.14
126.27 1.91
126.43 1.76
0.11 0.29
29.06 0.99
226.12 2.53
0.18 0.45
10.38 0.66
37.51 1.07
9.49 0.39
-0.00 0.05
57.90 1.09
4.21 0.33
0.36 0.10
0.12 0.06
0.77 0.10
188.13 2.24
40.43 1.13
4.40 0.30
0.24 0.09
31.32 1.06
12.56 0.70
58.66 1.23
42.90 1.03
16.62 0.64
0.75 0.13
1.80 0.37
2.24 0.33
40.22 0.86
2.32 0.26
-0.03 0.10
7.05 0.61
49.17 1.24
0.40 0.47
282.03 2.67
31.10 0.97
95.73 1.48
-0.03 0.17
0.28 0.20
48.82 1.22
319.11 2.89
4.04 0.47
5.60 0.40
1.37 0.20
294.27 2.88
2.55 0.35
8.43 0.43
1.28 0.48
146.75 2.03
327.10 2.98
24.94 0.85
118.18 1.78
0.90 0.17
0.29 0.12
41.10 1.12
69.02 1.39
1.49 0.39
21.08 0.62
4.78 0.23
0.27 0.16
6.01 0.38
16.61 0.82
143.61 2.06
14.53 0.75
4.79 0.59
4.06 0.33
4.50 0.37
657.87 4.35
115.25 1.74
3.59 0.38
2.74 0.27
2.90 0.22
2.18 0.21
27.47 0.95
168.59 2.15
13.48 0.45
0.77 0.46
176.52 2.23
54.20 1.29
3.80 0.39
7.62 0.42
0.75 0.11
0.80 0.15
4.06 0.59
145.67 1.97
7.87 0.50
1.57 0.21
9.58 0.66
23.76 0.71
11.43 0.61
8.20 0.52
4.80 0.51
6.82 0.51
0.01 0.03
35.55 1.06
4.10 0.46
50.87 0.91
0.49 0.07
231.91 2.66
87.86 1.63
1.20 0.20
1.47 0.46
0.98 0.46
0.84 0.39
78.61 1.37
209.95 2.30
0.36 0.20
0.28 0.16
0.09 0.07
-0.02 0.04
35.89 1.10
140.25 1.98
41.80 1.10
141.86 1.90
67.46 1.24
-0.02 0.24
0.85 0.21
0.02 0.07
-0.04 0.04
190.06 2.39
227.73 2.44
31.03 0.92
1.89 0.15
5.42 0.58
3.70 0.50
87.89 1.54
6.10 0.43
5.76 0.38
11.28 0.40
4.25 0.22
137.14 1.76
3.12 0.30
29.43 0.61
-0.00 0.09
2.13 0.14
469.88 3.30
-0.02 0.18
29.42 0.74
34.48 1.07
36.57 1.01
89.09 1.55
1.33 0.30
86.05 1.27
0.13 0.10
23.23 0.91
89.97 1.71
2.70 0.54
0.88 0.46
75.69 1.45
34.35 0.98
23.99 0.65
93.28 1.80
0.52 0.38
3.29 0.20
11.45 0.39
114.55 1.99
3.18 0.55
30.09 0.97
289.33 2.57
13.43 0.67
1.70 0.18
107.65 1.84
59.53 1.16
38.85 0.82
0.39 0.11
12.46 0.31
1.03 0.11
17.96 0.78
4.53 0.45
71.01 1.15
12.39 0.45
22.00 0.54
0.30 0.12
-0.01 0.07
0.13 0.09
7.29 0.24
6.91 0.36
1.50 0.44
2.55 0.16
392.36 3.71
162.35 2.12
6.38 0.53
2.45 0.38
15.07 0.49
5.32 0.32
0.01 0.09
0.07 0.06
7.10 0.32
193.53 2.48
27.46 1.00
2.74 0.44
11.09 0.66
69.41 1.27
24.32 0.83
0.35 0.08
27.13 1.07
6.11 0.63
0.66 0.49
1.81 0.45
0.10 0.18
0.10 0.12
4.06 0.26
-0.07 0.16
3.42 0.35
57.00 1.34
67.49 1.41
395.87 3.76
15.79 0.96
18.17 0.87
34.31 0.72
1.15 0.35
2.83 0.31
0.38 0.12
55.79 1.32
0.89 0.17
0.17 0.09
22.33 0.62
7.06 0.28
1.29 0.19
258.43 2.98
0.28 0.63
7.88 0.60
468.18 3.65
164.97 2.04
44.59 1.07
0.53 0.10
-0.02 0.03
0.00 0.02
2.57 0.51
0.38 0.42
3.03 0.47
6.94 0.57
0.24 0.23
0.01 0.05
0.00 0.03
1.58 0.12
28.57 0.86
4.23 0.37
39.78 0.82
77.11 1.08
501.70 4.18
195.49 2.64
67.80 1.59
1.23 0.52
13.39 0.66
246.04 2.03
1.04 0.16
0.09 0.07
2.89 0.71
186.05 2.51
29.71 0.99
32.61 0.92
41.59 0.84
98.09 1.80
4.34 0.21
418.38 3.76
16.51 0.87
1.74 0.28
-0.02 0.03
0.43 0.09
115.35 2.10
48.21 1.23
0.86 0.38
3.50 0.20
130.47 2.19
56.88 1.32
55.09 1.29
464.74 3.68
5.94 0.55
39.39 0.82
24.61 0.63
12.49 0.53
1.71 0.19
3.92 0.21
0.81 0.10
33.03 1.15
656.22 4.82
182.91 2.45
199.94 2.59
132.14 2.01
0.81 0.27
72.38 1.11
0.03 0.04
0.41 0.67
27.99 0.61
2.70 0.61
5.34 0.26
0.12 0.11
166.88 2.25
69.69 1.47
51.49 0.92
0.04 0.05
323.42 3.30
24.58 0.88
16.63 0.43
86.36 1.80
12.98 0.79
2.08 0.46
0.18 0.21
40.42 0.97
41.72 0.90
-0.05 0.07
3.14 0.71
258.74 2.95
1.84 0.52
10.51 0.69
34.43 0.87
10.59 0.44
8.01 0.39
0.05 0.13
40.53 1.10
130.92 2.15
9.61 0.74
2.96 0.59
2.55 0.46
0.50 0.41
39.63 0.80
0.24 0.19
18.86 0.97
92.27 1.75
4.61 0.46
0.23 0.23
7.21 0.33
1.64 0.14
592.81 4.45
15.59 0.82
29.02 0.57
3.99 0.31
3.33 0.55
99.04 1.78
16.65 0.76
0.00 0.06
51.29 1.35
55.91 1.36
56.43 1.27
0.39 0.34
25.25 0.69
382.31 3.65
2.21 0.50
9.86 0.68
0.77 0.27
6.23 0.34
12.26 0.37
0.09 0.08
26.09 1.06
12.94 0.78
81.48 1.61
5.70 0.56
55.26 1.24
0.16 0.26
1.75 0.24
7.59 0.67
270.61 3.08
84.59 1.62
5.10 0.37
14.50 0.38
3.59 0.23
301.24 3.28
108.51 1.82
553.24 4.39
39.84 1.29
0.08 0.09
0.01 0.06
1.34 0.47
16.56 0.85
22.43 0.92
80.52 1.57
15.64 0.65
3.97 0.57
7.20 0.44
1.99 0.25
1.73 0.20
2.29 0.53
23.45 0.99
2.05 0.60
16.64 0.65
0.10 0.22
1.68 0.15
98.16 1.70
0.33 0.19
84.95 1.66
15.39 0.64
75.61 1.41
0.62 0.09
54.60 1.44
156.98 2.12
9.72 0.46
2.12 0.23
2.13 0.19
81.52 1.65
123.77 1.85
9.19 0.56
11.17 0.37
-0.49 0.50
0.55 0.54
3.43 0.53
84.50 1.57
9.42 0.44
17.84 0.48
4.68 0.27
0.08 0.10
59.11 2.00
15.90 1.25
59.05 2.40
2.14 0.82
28.18 1.85
322.94 5.28
194.86 4.24
7.34 1.10
-0.07 0.25
0.08 0.16
1.32 1.05
33.27 2.04
126.14 2.94
0.33 0.48
7.44 1.19
77.06 2.51
4.04 0.84
0.68 0.37
7.65 1.19
97.48 3.12
0.01 0.37
73.78 2.27
49.75 2.29
1.18 0.94
2.24 0.96
5.08 1.17
0.44 0.55
1.40 0.83
41.82 2.10
15.61 1.43
194.49 3.96
4.41 0.45
59.11 2.17
20.83 1.41
2.42 1.08
0.05 0.12
0.02 0.07
109.65 2.42
10.99 0.90
19.35 1.09
7.45 0.96
20.72 0.81
139.12 3.18
2.53 0.33
26.18 1.10
114.85 2.71
32.05 1.65
24.70 1.54
99.82 2.78
1.70 0.83
6.22 0.68
3.46 1.02
2.96 0.32
0.63 0.15
0.15 0.44
10.95 0.75
5.19 0.99
1.82 0.27
0.08 0.40
5.52 1.11
3.03 0.96
389.82 5.10
17.21 1.33
41.57 1.82
13.24 1.32
16.93 0.77
6.59 0.50
0.21 0.56
3.11 0.77
1.51 0.80
187.41 3.06
187.53 3.44
272.40 4.12
0.22 0.23
0.20 0.14
3.25 0.82
127.06 2.90
10.45 1.13
10.20 0.52
118.61 2.39
153.99 3.09
0.73 0.80
17.03 0.62
0.41 0.16
0.79 0.54
129.27 2.67
11.13 1.04
6.54 0.63
0.39 0.35
5.59 0.56
1.07 0.83
431.06 4.90
1.37 0.46
130.06 2.63
30.49 0.99
0.67 0.24
10.04 0.47
0.29 0.12
42.40 1.36
355.07 4.24
21.40 1.32
-0.02 0.14
0.05 0.07
2.00 0.69
40.50 1.50
0.89 0.72
18.30 0.55
15.95 0.79
11.29 0.69
30.18 1.41
631.49 5.48
642.93 5.80
1.37 0.56
21.98 0.81
0.80 0.17
0.87 0.14
18.68 0.88
8.88 0.50
26.31 1.03
26.91 1.31
163.81 2.90
5.56 0.28
13.56 0.74
30.79 1.37
147.79 2.71
0.88 0.55
60.39 1.85
101.05 2.24
271.75 3.62
6.59 0.87
18.97 1.12
64.09 1.59
274.59 3.78
0.02 0.60
25.82 1.18
131.30 2.49
277.44 3.58
1.98 0.17
32.07 1.38
98.24 2.14
1.05 0.63
36.44 1.47
0.33 0.11
2.96 0.43
0.04 0.14
-0.07 0.08
1.11 0.28
137.34 2.31
28.50 0.98
6.71 0.71
1.18 0.65
5.25 0.77
1.83 0.43
31.00 0.97
10.00 0.78
16.70 0.63
46.02 1.57
1.64 0.20
0.44 0.12
191.31 2.50
143.84 2.48
21.41 1.09
19.86 1.03
15.80 0.56
36.68 1.44
13.45 0.64
0.49 0.22
0.69 0.52
137.43 2.37
246.59 3.01
77.76 1.89
10.85 0.93
131.11 2.35
13.03 0.93
100.52 2.08
9.08 0.61
0.51 0.15
107.48 2.10
47.73 1.21
10.03 0.93
0.33 0.19
0.10 0.12
1.78 0.21
0.88 0.54
98.76 2.09
8.42 0.50
0.06 0.20
48.91 1.37
6.70 0.55
8.35 0.76
44.20 1.02
18.53 0.91
157.79 2.42
1.65 0.16
1.18 0.19
99.13 1.56
-0.10 0.20
29.15 1.14
193.64 2.52
118.73 2.06
3.53 0.34
8.68 0.49
4.34 0.61
44.27 1.07
60.05 1.59
0.08 0.20
10.67 0.55
241.53 3.08
241.11 3.01
5.51 0.68
0.28 0.17
5.41 0.31
0.10 0.41
20.65 0.95
5.73 0.67
0.69 0.50
82.42 1.80
250.24 2.96
1.55 0.16
16.02 0.55
1.99 0.16
38.56 1.13
30.44 0.68
5.24 0.37
15.37 0.87
0.02 0.15
1674.91 7.40
17.92 0.54
46.61 1.27
108.29 1.67
70.72 1.47
1.61 0.47
1.26 0.14
6.21 0.31
23.78 0.56
58.30 1.44
176.86 2.43
1.19 0.49
3.83 0.60
2.52 0.48
2.63 0.39
7.56 0.66
14.07 0.92
0.10 0.09
286.15 3.16
259.28 2.95
20.61 0.84
19.77 0.67
16.90 0.88
1.75 0.19
44.86 1.26
231.69 2.75
0.87 0.14
24.94 1.02
13.04 0.79
142.98 2.21
15.90 0.82
4.63 0.37
0.11 0.32
9.64 0.53
0.49 0.34
3.28 0.21
11.39 0.61
16.74 0.57
20.18 0.71
378.10 3.44
29.95 1.05
4.59 0.57
855.20 5.16
36.20 0.85
340.74 3.11
9.55 0.70
4.47 0.20
6.26 0.25
224.46 2.22
11.80 0.70
68.88 1.47
128.05 1.92
138.03 1.65
4.90 0.63
28.79 1.03
1.76 0.51
3.13 0.49
13.30 0.36
4.50 0.22
8.51 0.38
4.72 0.29
106.84 1.36
0.04 0.05
0.82 0.15
12.17 0.74
12.17 0.39
85.34 1.64
14.43 0.61
196.33 2.44
240.18 2.68
3.55 0.54
20.83 0.85
6.18 0.39
-0.05 0.05
37.17 1.15
29.09 0.99
3.19 0.16
32.35 1.06
0.80 0.25
3.81 0.42
99.94 1.53
2.46 0.48
151.48 2.11
16.15 0.80
20.12 0.81
0.04 0.37
150.59 2.06
0.04 0.13
142.04 2.00
1.45 0.44
0.95 0.38
193.89 2.36
136.32 2.02
27.73 0.70
35.13 1.09
34.00 1.03
103.63 1.78
64.52 1.39
8.42 0.48
3.95 0.19
0.13 0.10
0.04 0.06
128.51 1.86
0.04 0.05
0.01 0.03
48.72 1.25
847.12 4.66
426.20 3.48
368.00 3.14
0.17 0.12
48.94 1.09
0.41 0.37
0.29 0.12
1.10 0.23
2.40 0.30
0.08 0.20
50.13 1.05
19.69 0.67
99.18 1.66
2.80 0.24
2.03 0.26
46.66 1.06
1.24 0.46
2.11 0.14
1.60 0.25
285.80 2.73
98.52 1.71
8.56 0.27
24.30 0.94
1.33 0.43
1.61 0.40
57.89 1.33
8.48 0.35
0.70 0.10
34.25 1.05
0.49 0.09
0.68 0.38
1.56 0.18
9.40 0.30
137.94 1.60
315.12 3.01
810.96 4.71
2.18 0.45
3.48 0.49
34.41 1.08
30.38 0.96
0.05 0.06
32.12 0.98
170.85 2.02
34.40 0.57
31.37 0.99
0.87 0.09
79.60 1.32
71.19 1.47
186.35 2.18
148.67 2.03
0.40 0.18
0.60 0.29
48.25 0.72
32.26 0.78
68.88 1.45
3.23 0.16
0.99 0.41
62.85 1.33
3.83 0.25
10.84 0.66
83.37 1.40
77.00 1.43
1.99 0.23
9.80 0.70
2.56 0.43
311.25 2.79
4.64 0.30
4.51 0.45
0.22 0.34
2.21 0.47
5.90 0.19
384.18 3.25
39.69 0.57
124.01 1.65
40.00 1.12
112.79 1.50
0.53 0.07
59.71 1.15
53.78 1.28
0.33 0.09
278.54 2.83
204.04 2.39
108.73 1.85
126.27 1.87
1.62 0.19
5.01 0.52
0.66 0.42
205.80 2.47
0.51 0.13
0.71 0.41
41.35 0.68
29.92 1.02
15.04 0.73
611.51 3.90
48.71 1.28
260.24 2.76
3.59 0.22
92.57 1.21
11.90 0.41
23.23 0.65
119.76 1.72
117.43 1.89
1.47 0.19
54.45 1.06
46.16 1.20
1.25 0.22
1.43 0.34
17.32 0.53
270.88 2.76
1.77 0.13
82.09 1.42
17.33 0.66
0.38 0.39
3.74 0.23
35.08 1.02
30.91 1.05
3.50 0.50
2.81 0.37
30.76 0.94
51.50 1.25
209.27 2.63
5.94 0.59
9.33 0.59
2.71 0.35
2.51 0.15
13.75 0.37
5.26 0.58
0.00 0.04
49.84 1.02
32.60 0.61
0.47 0.09
0.23 0.39
1.58 0.12
11.87 0.70
22.44 0.81
0.11 0.05
0.03 0.03
0.00 0.02
0.31 0.06
2.60 0.28
0.13 0.49
6.32 0.23
48.23 1.26
1.05 0.09
1.31 0.50
8.38 0.65
7.03 0.29
12.31 0.45
11.23 0.70
5.44 0.57
21.21 0.63
3.49 0.60
47.24 1.28
31.81 0.77
12.08 0.59
147.47 1.94
183.47 2.49
3.97 0.39
13.72 0.69
90.27 1.67
5.32 0.29
18.45 0.58
116.34 1.44
161.81 2.11
0.80 0.20
76.54 1.26
2.35 0.38
40.24 0.95
-0.03 0.31
156.17 2.02
1.19 0.22
10.39 0.29
2.52 0.15
1.16 0.40
0.90 0.15
4.90 0.55
0.22 0.51
0.93 0.47
1.93 0.23
18.30 0.99
19.70 0.89
2.46 0.60
1.93 0.25
20.80 0.73
20.41 0.50
0.90 0.08
2.71 0.17
0.18 0.18
2.49 0.35
0.07 0.10
86.92 1.37
266.04 3.09
119.48 2.00
5.15 0.22
0.16 0.13
0.44 0.08
41.76 1.10
6.66 0.29
2.69 0.19
19.90 0.43
99.96 1.36
132.02 1.79
130.37 2.00
77.10 1.62
3.18 0.46
3.13 0.15
87.96 1.35
1.27 0.46
8.73 0.50
29.11 0.83
378.48 3.17
1.51 0.29
17.44 0.72
422.36 3.26
624.72 4.15
6.74 0.68
2.90 0.65
2.77 0.35
0.18 0.06
5.88 0.33
49.68 1.09
31.96 0.91
269.61 2.60
418.87 3.97
17.65 0.83
8.17 0.56
3.18 0.60
127.17 2.07
3.52 0.47
7.28 0.26
50.24 1.31
0.84 0.30
46.44 1.22
0.21 0.23
160.35 2.25
50.96 1.19
0.17 0.14
0.51 0.36
0.29 0.22
52.05 1.17
8.69 0.50
2.05 0.42
33.61 0.73
0.08 0.06
57.40 1.33
62.44 1.35
3.92 0.57
0.32 0.54
1.09 0.45
0.80 0.11
0.31 0.07
22.52 0.64
1.03 0.51
40.67 1.05
1.55 0.47
6.73 0.26
5.72 0.31
98.41 1.73
632.27 4.21
76.68 1.47
74.69 1.32
177.53 2.31
532.36 4.02
2.64 0.51
0.10 0.14
22.27 0.87
0.84 0.26
144.17 1.88
27.14 0.71
393.05 3.27
243.90 2.44
155.22 1.93
333.39 3.10
48.67 1.17
48.42 1.14
16.37 0.72
259.49 2.92
33.38 1.03
1.92 0.16
12.87 0.74
51.06 1.33
42.72 1.19
111.67 1.90
0.68 0.23
18.05 0.79
2.44 0.34
0.02 0.11
0.01 0.07
3.71 0.27
160.40 2.00
97.90 1.62
0.56 0.26
0.86 0.20
37.73 0.83
-0.08 0.16
182.95 2.19
36.75 1.07
4.69 0.51
10.84 0.63
453.00 3.56
100.87 1.59
11.05 0.40
0.81 0.10
143.60 1.99
49.32 0.86
76.72 1.64
10.60 0.71
124.24 1.99
2.63 0.50
2.19 0.30
14.82 0.67
7.98 0.64
12.35 0.63
10.86 0.69
1.94 0.45
5.11 0.44
0.23 0.18
8.64 0.32
2.55 0.30
130.92 1.96
9.43 0.57
225.32 2.72
8.78 0.56
1.37 0.47
29.77 0.57
1.87 0.42
0.02 0.04
0.06 0.31
0.78 0.43
55.97 1.23
0.13 0.25
2.05 0.19
40.61 1.21
20.72 0.82
145.42 1.82
78.84 1.43
0.00 0.16
0.39 0.43
58.09 1.35
37.64 1.06
9.57 0.28
8.84 0.60
1.72 0.31
0.21 0.15
0.12 0.10
2.82 0.20
2.52 0.27
7.46 0.60
1.08 0.39
9.67 0.30
151.12 1.91
4.36 0.50
19.43 0.74
1.01 0.48
21.46 0.63
12.44 0.76
0.05 0.11
24.93 0.93
0.43 0.09
0.54 0.38
146.33 2.11
2.91 0.25
48.02 0.93
238.80 2.74
12.10 0.62
6.25 0.50
43.59 1.06
0.11 0.04
74.81 1.22
62.54 1.27
216.77 2.36
81.44 1.53
180.72 2.16
23.62 0.87
14.71 0.72
4.58 0.33
45.32 1.19
-0.01 0.08
0.03 0.05
2.59 0.18
11.06 0.65
3.43 0.28
2.59 0.47
12.19 0.54
17.16 0.70
9.54 0.47
0.41 0.41
115.93 1.73
120.44 1.66
1.07 0.39
0.93 0.10
351.63 3.17
2.22 0.51
0.12 0.18
0.53 0.21
179.74 2.15
1.37 0.13
0.27 0.07
48.61 1.23
66.30 1.31
0.06 0.09
0.06 0.05
2.96 0.44
86.34 1.50
0.44 0.26
42.59 1.07
52.32 1.16
33.25 0.96
23.02 0.76
44.64 0.95
3.65 0.21
0.99 0.12
77.95 1.47
133.43 1.94
-0.24 0.19
0.64 0.12
0.22 0.36
5.98 0.52
13.07 0.67
31.00 0.93
90.68 1.46
15.45 0.68
6.27 0.52
15.32 0.73
-0.00 0.14
0.01 0.09
1.33 0.15
6.81 0.57
3.52 0.46
10.68 0.61
1.54 0.31
4.23 0.25
40.47 1.00
0.75 0.32
150.90 1.69
2.95 0.18
19.71 0.77
9.89 0.58
81.96 1.39
7.72 0.52
0.31 0.16
1.12 0.41
92.91 1.53
21.14 0.78
236.05 2.36
232.28 2.42
2.05 0.20
30.64 0.88
6.03 0.47
8.59 0.57
210.85 2.16
0.23 0.14
4.63 0.52
43.63 0.94
1.08 0.42
1.12 0.12
103.72 1.59
3.12 0.48
0.28 0.07
144.88 1.91
4.72 0.48
0.12 0.10
0.02 0.06
121.56 1.66
0.13 0.05
5.57 0.41
12.04 0.42
7.00 0.58
13.89 0.69
-0.04 0.12
-0.01 0.07
67.08 1.00
3.58 0.29
22.94 0.80
3.09 0.18
0.22 0.07
23.32 0.80
42.71 0.98
0.89 0.15
13.22 0.65
11.04 0.62
0.18 0.13
3.52 0.52
115.97 1.70
21.21 0.79
68.47 1.32
1.71 0.33
3.39 0.23
0.68 0.13
42.21 1.12
139.87 1.92
93.38 1.49
0.76 0.43
-0.00 0.04
-0.03 0.03
131.62 1.83
0.72 0.43
0.56 0.14
0.05 0.07
41.09 0.89
1.76 0.15
0.85 0.18
4.12 0.50
0.96 0.43
1.45 0.32
68.49 1.21
136.65 1.94
0.08 0.24
0.14 0.20
5.24 0.51
0.09 0.18
50.94 1.15
18.82 0.65
0.48 0.08
1.44 0.15
-0.07 0.11
0.08 0.07
103.06 1.74
5.86 0.50
7.19 0.55
2.12 0.18
97.20 1.66
20.08 0.78
49.22 1.00
4.16 0.36
38.03 1.11
19.71 0.70
94.15 1.55
5.56 0.37
0.83 0.12
3.58 0.52
2.24 0.34
552.23 4.05
175.38 2.29
10.17 0.68
145.84 2.00
10.33 0.36
1.78 0.17
217.65 2.46
66.90 1.38
451.11 3.37
76.85 1.43
16.25 0.82
0.30 0.17
3.87 0.38
2.03 0.23
160.95 2.20
39.58 0.90
6.62 0.40
43.18 1.14
12.25 0.67
6.88 0.63
271.54 2.66
3.19 0.23
228.53 2.59
352.56 3.16
0.46 0.12
41.22 1.00
3.57 0.34
59.09 1.47
3.31 0.58
0.51 0.53
20.00 0.70
27.49 1.06
0.21 0.15
22.75 0.77
20.88 0.64
279.67 3.07
9.47 0.77
80.69 1.57
208.63 2.67
1.10 0.33
691.33 4.68
14.59 0.81
1.31 0.15
36.23 1.17
7.32 0.41
31.50 1.11
7.73 0.60
157.97 2.08
29.67 0.81
7.29 0.63
306.47 2.88
403.17 3.80
3.25 0.66
85.04 1.78
41.99 1.20
0.45 0.12
0.73 0.36
23.86 0.81
1.21 0.55
0.47 0.55
59.22 1.49
33.75 1.09
-0.00 0.20
0.25 0.13
5.10 0.32
1.83 0.59
311.90 3.02
1.67 0.38
11.54 0.78
54.29 1.22
32.74 0.89
1.51 0.26
9.05 0.80
11.35 0.79
0.66 0.58
0.38 0.27
10.38 0.45
0.55 0.60
14.41 0.84
58.66 1.51
4.56 0.55
26.27 1.13
4.88 0.38
38.85 1.28
31.66 1.12
43.09 1.25
0.02 0.07
0.05 0.05
-0.05 0.26
10.17 0.68
-0.07 0.12
0.39 0.16
0.05 0.09
0.02 0.10
-0.03 0.06
2.02 0.56
43.28 1.06
30.57 0.82
80.29 1.64
6.55 0.48
11.38 0.44
1.55 0.69
75.45 1.73
4.50 0.62
1.24 0.40
13.58 0.71
113.39 2.24
4.67 0.78
9.96 0.78
0.68 0.27
3.84 0.82
3.00 0.69
6.16 0.69
3.31 0.34
54.62 1.16
1.03 0.18
15.02 0.91
83.24 1.76
0.28 0.10
387.44 4.19
5.46 0.48
0.02 0.10
47.57 1.57
194.53 3.12
5.82 0.53
154.87 2.51
0.54 0.56
120.01 1.96
0.38 0.19
0.16 0.26
2.20 0.85
1.32 0.70
1.00 0.69
3.19 0.65
2.15 0.40
198.20 2.54
3.26 0.30
-0.03 0.14
-0.07 0.09
380.51 4.47
6.68 0.87
39.51 0.97
0.17 0.09
0.07 0.05
92.19 2.24
86.88 2.16
70.25 1.60
130.34 2.31
0.93 0.25
0.12 0.13
0.19 0.35
6.10 0.39
2.09 0.19
2.14 0.70
3.79 0.61
558.66 5.37
30.82 0.73
109.72 2.59
9.50 0.91
17.32 1.04
0.37 0.29
0.36 0.14
0.06 0.07
25.24 1.08
0.34 0.37
22.98 1.07
13.98 0.63
13.76 0.60
2.22 0.84
14.21 0.99
2.13 0.45
0.44 0.42
58.23 1.54
73.88 1.43
253.19 3.90
0.85 0.75
53.69 1.60
1.69 0.33
33.83 1.60
16.79 0.75
4.00 0.85
0.26 0.66
27.93 1.41
70.33 1.92
136.40 2.98
12.51 0.93
2.53 0.51
61.20 2.12
56.58 1.79
27.19 1.21
39.47 1.13
54.49 2.08
0.54 0.19
0.14 0.30
-0.02 0.05
22.59 1.52
13.16 1.04
0.91 0.56
2.88 0.45
2.91 0.22
403.05 5.12
0.01 0.12
0.06 0.08
185.97 3.65
0.51 0.39
24.72 0.90
4.05 0.91
28.49 1.41
3.47 0.30
-0.02 0.04
3.36 1.02
120.16 2.66
42.87 1.24
-0.04 0.05
49.11 1.80
2.03 1.10
0.66 0.91
3.77 0.80
3.71 1.05
13.71 1.38
2.56 0.72
276.66 4.98
118.48 2.98
19.13 1.36
0.31 0.49
-0.05 0.31
-0.05 0.18
3.75 0.64
0.02 0.08
0.00 0.04
3.30 1.22
1.60 0.39
154.32 2.95
0.46 0.37
42.36 3.15
11.40 1.29
1.74 0.80
224.81 3.77
0.25 0.69
20.71 1.42
72.40 2.09
1.75 0.53
92.47 2.71
0.63 0.33
0.05 0.10
1.12 0.58
11.32 0.78
9.56 1.01
22.55 1.23
179.14 3.71
-0.02 0.23
107.01 2.74
24.17 1.65
7.19 0.83
57.47 1.58
14.19 1.16
106.14 2.65
72.99 2.47
3.61 0.95
12.69 1.26
3.25 0.96
1.00 0.80
65.26 1.84
-0.10 0.39
0.08 0.36
1.57 0.80
216.06 3.62
24.07 1.05
4.22 0.48
-0.07 0.22
10.63 0.69
0.72 0.68
-0.22 0.17
1.75 0.40
0.29 0.33
248.86 4.20
33.77 1.72
-0.10 0.22
6.02 0.88
15.08 0.94
1.16 0.39
0.21 0.30
-0.09 0.16
79.34 2.63
9.51 1.26
-0.02 0.27
3.58 0.99
23.49 1.31
1.68 0.64
85.76 2.28
31.56 1.72
8.97 0.92
18.55 1.29
30.07 1.36
16.19 1.14
22.33 1.12
17.13 1.31
27.41 1.55
18.71 0.99
42.82 1.81
7.26 1.03
9.78 0.60
-0.22 0.13
8.56 0.90
2.99 0.46
0.10 0.17
0.11 0.84
124.25 2.99
3.98 0.54
2.66 0.35
2.14 0.94
52.70 2.13
15.78 1.20
27.96 1.46
0.25 0.42
48.48 1.94
0.44 0.61
1.31 0.47
9.77 1.18
8.62 0.77
3.41 0.39
0.94 0.23
13.44 1.02
1.32 0.49
-0.06 0.33
1.50 0.32
0.07 0.17
48.06 1.56
26.44 1.45
0.90 0.28
35.34 1.35
2.03 0.50
191.96 3.49
13.66 1.30
129.81 3.20
112.46 2.85
0.96 0.22
0.16 0.13
0.08 0.16
142.54 2.83
32.86 1.77
9.16 0.74
0.40 0.16
122.20 2.83
5.51 0.86
0.39 0.22
426.88 6.00
7.71 0.75
1.34 0.32
49.46 1.83
0.36 0.19
12.41 1.13
200.93 3.62
60.20 2.28
231.30 3.92
29.24 1.77
0.97 0.81
4.29 0.59
82.95 2.24
0.36 0.48
213.81 4.11
0.62 0.38
0.10 0.26
-0.25 0.37
142.58 3.35
8.07 1.11
1.34 0.50
28.15 1.69
2.87 1.02
7.61 1.11
0.01 0.21
-0.05 0.13
2.35 0.35
7.70 1.10
14.57 1.14
4.13 0.78
-0.03 0.51
7.86 0.68
0.07 0.80
5.15 0.58
58.07 1.94
3.91 0.80
0.65 0.41
41.67 1.64
43.53 1.87
74.71 2.54
0.17 0.27
37.85 1.45
0.20 0.20
22.23 1.40
157.15 3.38
124.17 3.08
35.96 1.90
1.13 0.79
0.10 0.20
1.32 0.34
0.08 0.46
0.40 0.18
-0.16 0.10
0.41 0.32
32.29 1.01
2.43 0.96
-0.04 0.19
836.95 7.50
14.32 1.13
199.02 3.35
168.47 3.16
411.53 5.37
1.94 0.84
2.28 0.76
16.59 1.00
1.59 0.85
6.28 0.73
26.78 1.08
3.03 0.81
31.10 1.43
50.04 2.04
54.14 2.04
4.23 0.60
14.31 1.07
61.51 2.03
1.80 0.61
34.51 1.65
4.48 0.44
-0.08 0.16
1.68 0.36
10.00 0.97
15.44 0.94
76.24 1.96
9.44 0.68
19.22 1.20
0.34 0.22
19.01 0.92
77.85 2.14
2.24 0.78
38.00 1.49
24.09 1.17
120.79 2.63
1.86 0.42
-0.18 0.23
46.58 1.22
9.27 1.08
1.19 0.85
9.76 1.06
64.86 2.24
6.48 0.58
4.53 0.42
32.15 0.96
0.09 0.14
147.72 2.97
0.18 0.14
1.35 0.28
12.16 0.84
77.53 1.77
2.13 0.33
20.01 1.09
0.97 0.21
11.69 1.04
8.60 0.61
128.49 2.85
80.03 2.14
1.44 0.73
2.48 0.37
2.10 0.53
115.35 2.31
21.29 0.97
0.05 0.39
232.45 3.90
1.98 0.82
42.01 1.66
0.34 0.49
0.52 0.65
0.80 0.18
0.36 0.10
0.11 0.10
3.76 0.31
3.05 0.32
-0.20 0.30
2.00 0.70
92.69 2.08
2.24 0.58
0.88 0.35
40.99 1.56
19.85 1.09
0.13 0.20
218.45 3.45
8.90 0.52
1.80 0.69
0.49 0.31
20.35 1.15
5.23 0.35
1.73 0.29
11.21 1.12
0.17 0.30
151.71 2.61
1.59 0.67
12.16 0.90
0.96 0.39
1.40 0.18
3.82 0.29
1.74 0.18
0.07 0.43
3.05 0.45
2.68 0.48
1.60 0.72
12.67 0.62
2.88 0.25
509.58 5.16
0.94 0.67
12.99 0.68
55.41 1.76
42.02 1.48
0.87 0.22
17.71 0.72
630.13 5.82
0.39 0.45
153.76 2.90
0.35 0.56
13.51 0.54
32.02 1.49
4.25 0.42
264.68 3.77
41.03 1.58
0.90 0.62
3.02 0.66
14.89 0.65
0.75 0.15
0.38 0.09
319.43 3.96
6.73 0.54
28.19 1.15
15.01 0.94
49.32 1.72
12.82 0.78
115.83 2.56
24.01 1.19
35.86 1.34
10.50 0.50
19.94 1.07
20.85 0.71
79.01 2.07
32.00 0.89
0.03 0.07
2.93 0.37
0.05 0.07
4.89 0.87
0.23 0.12
0.15 0.08
0.15 0.20
1.90 0.31
36.69 1.15
52.65 1.69
63.80 1.68
0.34 0.16
0.44 0.10
2.54 0.70
8.60 0.94
84.14 1.77
1.94 0.23
102.28 1.87
8.65 0.59
48.54 1.47
54.46 1.64
0.18 0.10
0.74 0.62
0.21 0.57
27.79 1.11
1.20 0.56
10.75 0.58
19.85 1.03
0.91 0.70
0.74 0.14
12.76 0.83
175.84 2.30
10.23 0.91
6.13 0.53
2.60 0.56
1.11 0.61
17.30 0.97
4.52 0.27
3.89 0.33
161.73 2.73
0.64 0.29
51.65 1.65
7.52 0.61
182.59 2.56
127.12 2.34
-0.04 0.06
0.05 0.04
0.18 0.30
75.17 1.57
101.69 2.25
16.21 0.60
1.36 0.15
0.32 0.08
5.12 0.66
104.07 2.25
30.57 0.86
29.69 1.29
0.57 0.47
55.90 1.59
0.09 0.43
0.19 0.21
5.91 0.44
98.85 2.02
0.10 0.16
10.54 0.42
161.97 2.61
5.13 0.74
83.21 1.90
44.45 1.20
17.20 0.71
28.87 0.99
34.12 1.42
3.82 0.55
279.76 3.25
7.20 0.51
46.01 1.51
16.75 0.84
14.69 0.95
14.36 0.47
59.55 1.68
16.55 0.98
72.99 1.53
0.36 0.13
-0.09 0.06
-0.19 0.35
-0.11 0.57
11.47 0.80
3.29 0.71
261.89 3.17
35.09 1.20
2.05 0.30
164.01 2.62
51.60 1.22
1.92 0.69
7.06 0.79
5.01 0.29
145.16 2.52
30.73 1.14
9.09 0.39
68.14 1.17
9.50 0.54
11.59 0.76
36.35 0.90
0.97 0.60
0.47 0.12
12.75 0.41
8.79 0.61
71.64 1.61
13.38 0.91
0.49 0.12
17.39 0.55
40.78 0.95
1.52 0.64
908.34 6.10
19.26 0.66
52.34 1.21
10.60 0.85
85.93 1.56
9.75 0.70
458.59 4.36
92.49 1.62
-0.00 0.51
64.80 1.66
0.39 0.08
14.75 0.70
382.78 4.04
3.56 0.75
160.15 2.55
0.08 0.08
-0.06 0.04
3.53 0.41
6.91 0.42
25.81 0.73
165.33 2.69
0.49 0.12
0.66 0.46
22.41 0.80
7.31 0.89
0.31 0.53
53.19 1.23
-0.03 0.09
40.96 0.97
22.04 1.02
28.75 1.13
6.32 0.61
57.12 1.48
3.80 0.61
1.91 0.29
0.27 0.14
2.56 0.27
110.91 2.21
4.47 0.67
0.47 0.48
1.64 0.27
463.51 4.21
15.49 0.54
8.16 0.59
4.80 0.65
3.03 0.52
12.70 0.66
185.58 2.83
61.92 1.65
0.34 0.20
13.13 0.57
0.59 0.45
700.95 5.33
128.06 2.40
150.00 2.46
0.35 0.21
4.21 0.39
13.26 0.93
103.34 2.12
2.44 0.35
3.54 0.37
1.85 0.39
5.21 0.75
11.57 0.65
8.09 0.61
5.32 0.64
5.33 0.26
0.15 0.15
1.24 0.23
1.49 0.53
1.22 0.44
1.89 0.42
24.78 1.17
482.15 4.29
253.08 3.01
3.57 0.24
0.75 0.16
3.24 0.49
0.12 0.20
2.96 0.72
62.46 1.49
61.98 1.75
156.36 2.38
7.54 0.30
20.21 0.51
4.89 0.29
1.26 0.46
1.07 0.55
8.88 0.77
123.80 2.32
11.60 0.64
58.18 1.10
42.01 1.02
41.22 1.25
178.65 2.80
64.32 1.38
1.82 0.60
0.39 0.42
27.04 1.15
143.28 1.95
107.69 1.86
0.32 0.18
0.06 0.11
6.34 0.25
0.39 0.39
24.27 0.94
36.54 1.04
0.46 0.07
100.26 2.11
39.65 1.77
44.03 1.48
4.06 0.46
43.53 1.34
13.95 0.75
7.98 0.43
60.51 1.82
1.06 0.79
11.92 0.95
1.48 0.25
4.73 0.59
1.60 0.55
11.00 1.07
46.35 1.34
4.24 0.22
12.98 0.48
25.13 1.39
0.12 0.29
795.33 5.45
6.51 0.45
18.89 0.72
15.78 1.16
12.81 0.50
2.17 0.32
20.00 1.03
0.90 0.16
16.58 0.68
11.21 0.42
3.30 0.27
97.06 1.99
126.43 2.60
35.91 1.34
16.96 1.05
46.60 1.65
22.59 0.84
1.25 0.54
227.64 3.07
6.90 0.51
0.96 0.39
21.79 1.35
180.17 2.72
29.44 0.99
211.99 2.57
0.67 0.74
3.00 0.41
120.60 2.00
3.05 0.50
0.13 0.80
177.02 2.57
0.05 0.09
23.74 0.60
9.75 0.74
8.19 0.89
339.94 3.64
153.00 3.00
3.78 0.44
76.71 2.05
3.23 0.84
239.51 3.22
729.46 5.97
5.49 0.35
0.02 0.20
2.47 0.54
127.01 2.66
0.81 0.18
34.25 0.79
86.67 2.29
2.59 0.86
1.22 0.22
-0.04 0.10
-0.03 0.19
0.12 0.12
25.19 1.21
11.65 1.24
158.63 2.78
133.23 2.09
35.58 1.38
1.35 0.56
3.25 0.26
1.40 0.30
24.29 1.36
2.00 0.52
83.34 1.75
27.03 1.18
228.40 3.65
4.65 0.89
12.27 0.95
71.50 1.84
0.01 0.20
0.08 0.13
1.57 0.47
190.28 3.15
0.01 0.07
11.44 0.60
2.80 0.64
6.78 1.04
62.94 1.78
225.48 3.67
478.35 5.14
12.77 0.55
1.17 0.21
9.01 0.60
151.45 3.07
92.64 2.15
-0.62 0.91
1.15 0.74
681.69 6.23
1.35 0.20
0.78 0.38
11.85 1.15
50.24 1.87
14.36 0.55
5.54 1.01
0.34 0.82
149.93 2.84
24.64 0.82
11.56 0.57
-0.34 0.60
123.89 2.53
0.59 0.61
-0.05 0.04
0.00 0.12
-0.04 0.41
5.21 0.54
0.99 0.38
4.89 0.64
105.15 2.50
185.86 3.42
1.73 0.41
40.87 1.20
1.37 0.57
8.00 0.59
3.79 0.73
190.04 3.44
4.18 0.30
0.91 0.16
28.81 1.09
3.90 0.96
251.78 3.03
180.63 2.77
386.36 4.73
150.12 2.59
525.12 5.34
35.87 1.42
266.79 4.02
2.58 0.27
14.82 0.75
105.71 2.48
7.79 0.45
1.80 0.29
6.64 0.67
0.01 0.67
2.96 0.73
10.41 0.41
0.31 0.17
222.26 3.12
61.90 1.89
2.07 0.76
19.05 1.30
59.19 1.32
2.14 0.49
0.77 0.53
118.55 2.77
58.88 1.97
63.43 1.64
169.15 2.83
34.11 1.47
26.81 1.17
112.23 2.67
7.67 0.55
3.93 0.38
7.44 0.59
8.96 0.84
0.49 0.87
0.34 0.76
0.64 0.15
97.72 2.39
2.36 0.80
36.40 1.53
156.85 2.75
20.14 0.71
11.87 1.12
113.33 2.63
136.85 2.43
33.81 1.58
3.84 0.93
0.19 0.18
95.43 1.82
1.47 0.40
21.33 0.86
24.65 1.42
0.61 0.33
0.92 0.54
11.04 1.15
30.65 1.57
3.05 0.81
0.07 0.17
0.08 0.10
23.06 1.04
8.10 0.99
97.29 2.44
3.03 0.36
38.83 1.11
151.58 2.88
30.19 0.86
16.66 1.44
82.10 1.81
135.67 2.98
77.43 2.25
20.73 0.98
59.26 1.68
12.24 1.26
0.48 0.27
16.73 0.74
13.04 0.92
0.78 0.54
1.81 0.80
10.47 0.96
4.94 0.85
11.45 0.54
40.18 1.41
163.57 2.52
245.26 4.02
17.05 1.28
0.34 0.15
3.08 0.88
22.51 1.39
2.32 0.93
29.51 1.70
1.28 0.83
17.42 1.11
8.81 1.05
0.99 0.80
121.18 2.85
79.32 1.97
12.02 0.63
25.25 0.94
16.11 1.02
1.13 0.53
11.42 1.13
104.74 2.20
204.98 3.81
1.14 0.22
33.83 1.21
30.85 1.72
33.07 1.50
1.29 0.28
15.72 0.76
12.08 0.75
2.04 0.49
14.07 1.01
225.80 3.79
4.32 0.41
3.58 0.34
56.15 1.50
85.39 2.52
2.47 0.83
0.58 0.79
0.62 0.30
0.97 0.56
387.88 5.54
47.56 1.66
1.65 0.75
9.87 0.54
10.73 0.60
11.42 0.62
1.42 0.49
60.31 2.11
39.59 1.84
11.13 1.18
146.75 3.23
0.27 0.15
3.51 0.46
2.78 0.71
82.15 2.70
41.28 1.76
2.55 0.74
39.24 1.38
1.11 1.00
1.93 0.30
1.02 0.36
17.13 0.84
97.07 2.59
45.30 1.62
6.57 0.59
5.71 0.48
2.18 0.38
1.31 1.27
0.11 0.68
0.18 0.72
10.38 1.31
1.40 0.96
0.23 0.18
48.77 1.80
1.29 0.65
6.52 0.73
4.06 0.49
4.85 0.80
18.10 1.21
8.92 0.68
7.05 0.58
5.79 0.60
14.06 1.70
0.76 0.28
0.97 0.90
26.30 1.56
152.06 3.70
35.39 1.62
0.25 0.89
0.40 0.21
15.01 1.06
0.44 0.30
-0.23 0.16
0.13 0.24
0.11 0.15
2.79 0.52
479.83 6.30
56.31 1.78
19.27 1.18
744.94 7.58
2.93 1.01
0.43 0.60
3.11 1.51
24.33 1.63
196.56 4.30
1.26 0.86
105.78 3.23
2.28 0.99
1.81 1.04
13.78 0.89
0.80 0.26
2.49 0.78
0.21 0.39
0.02 0.23
0.15 0.54
1.20 1.25
140.98 3.48
0.08 0.51
4.22 0.92
12.27 1.58
125.83 2.89
1.21 0.35
66.33 2.16
8.26 1.17
20.71 1.46
0.49 0.40
36.58 1.89
4.45 1.61
37.94 1.50
16.21 1.04
3.30 1.28
-0.04 0.67
1.58 0.66
2.36 0.39
0.22 0.38
2.38 0.44
4.72 0.56
10.53 1.09
8.40 0.96
307.44 5.27
36.69 1.99
3.81 0.47
1.76 1.09
1.74 0.59
457.55 6.70
1.45 1.12
10.48 1.40
0.47 0.20
0.93 0.72
1.69 0.59
614.78 7.74
45.59 2.17
13.17 1.32
0.37 0.31
51.39 2.79
50.99 2.02
1.04 0.28
31.36 1.74
107.06 2.71
2.96 0.57
0.27 0.30
6.10 0.60
0.33 0.69
118.54 3.65
5.17 1.05
2.06 0.78
-0.12 0.31
11.05 1.87
24.93 2.06
11.69 1.03
3.37 1.62
30.39 1.84
3.35 0.51
1.02 0.98
2.58 0.88
1.30 1.08
20.24 1.19
1.29 0.31
2.78 0.56
0.08 0.14
0.06 0.43
0.03 0.20
25.11 1.48
1.40 1.10
88.65 2.93
1.15 0.98
13.59 1.34
0.17 0.39
0.26 0.12
45.18 2.90
6.03 1.49
1.36 0.41
38.59 1.93
1.16 1.03
4.47 0.84
135.90 3.88
14.06 1.21
44.91 1.90
92.31 3.47
7.45 1.34
24.34 1.19
4.30 0.68
420.46 6.55
202.72 4.80
21.94 1.37
203.74 4.58
99.24 3.67
2.06 0.60
9.99 1.01
6.09 0.68
0.67 0.27
0.24 0.21
61.52 2.80
8.86 1.43
32.35 1.72
11.06 1.41
35.75 2.01
1.06 0.33
53.01 2.57
3.80 0.55
0.34 0.28
0.19 0.18
0.46 0.28
3.91 1.00
28.49 1.44
2.93 0.70
0.48 0.94
-0.23 0.62
28.47 2.26
768.43 8.39
2.10 0.44
8.05 0.88
6.18 0.77
15.52 1.73
0.52 0.21
0.06 0.11
3.85 1.20
78.37 2.87
0.59 1.27
159.79 3.87
32.62 1.69
5.96 0.77
7.92 0.92
0.65 0.37
26.65 2.11
7.66 1.25
1.33 0.68
2.51 0.52
-0.10 0.26
-0.15 0.14
131.09 3.95
9.65 1.42
2.58 0.53
0.61 0.28
84.89 2.80
10.83 0.87
14.18 1.37
82.74 2.76
14.52 1.11
0.60 0.54
347.46 6.50
30.45 2.03
0.12 0.41
-0.21 0.16
0.00 0.09
4.58 1.45
42.82 1.65
62.72 2.89
31.83 1.60
28.58 1.72
12.97 1.23
4.47 0.72
1.77 0.49
0.58 0.98
4.56 1.43
0.03 0.28
5.31 1.06
17.96 1.10
6.27 0.63
0.22 0.13
0.09 0.07
16.60 1.45
0.60 0.40
4.39 0.60
42.40 2.30
38.43 2.26
6.95 1.22
14.71 1.42
16.85 1.07
-0.00 0.21
-0.02 0.12
23.62 1.41
192.79 3.87
-0.01 0.14
0.59 0.83
143.10 4.23
3.10 1.12
1.07 0.91
0.07 0.41
-0.00 0.08
0.17 0.10
-0.06 0.08
321.51 4.99
40.73 1.96
0.34 0.63
0.20 0.31
1.05 0.23
0.55 0.70
0.88 0.84
0.75 0.89
0.12 0.38
1.78 0.93
91.43 2.82
35.25 1.90
213.31 4.19
4.21 1.13
149.05 3.36
11.65 1.32
1.46 1.03
1.66 0.38
65.84 2.41
-0.10 0.80
1.47 1.01
2.41 0.31
0.17 0.28
23.58 1.68
1.28 0.25
98.11 2.99
4.30 0.72
0.01 1.02
0.52 0.21
22.21 1.59
-0.02 0.38
3.38 0.67
2.14 0.32
1.72 0.89
6.18 1.22
70.28 2.64
7.59 0.69
145.83 3.48
2.49 1.14
11.11 1.12
87.69 2.09
186.11 4.20
96.49 2.95
1.66 0.92
165.10 3.74
1.60 1.03
22.00 1.64
28.33 1.12
352.35 5.50
25.79 1.70
43.42 2.19
137.05 3.52
35.50 1.97
1.43 0.37
0.44 0.22
54.37 2.34
82.32 2.70
366.59 5.31
5.75 0.95
801.13 8.30
19.64 1.52
2.64 0.67
3.72 0.34
101.94 3.04
0.18 0.18
101.64 2.34
7.52 1.18
10.92 1.32
0.95 0.43
45.80 1.39
16.32 1.43
0.09 0.47
3.22 0.34
298.81 4.75
165.38 3.68
9.43 1.03
202.76 3.97
5.37 1.14
804.62 7.37
31.60 1.72
25.72 1.63
335.13 4.81
118.38 3.06
16.96 1.46
0.20 0.32
7.99 0.55
1.44 0.99
99.34 2.74
128.28 3.09
2.32 0.32
36.22 1.16
3.38 0.27
0.94 0.91
47.30 1.78
2.67 0.93
23.49 1.46
7.01 0.41
2.52 0.91
5.41 0.69
191.65 3.52
2.22 0.46
44.06 1.90
12.79 1.17
15.13 1.11
208.90 3.11
121.46 2.13
2.12 0.48
0.46 0.86
1.70 0.65
0.27 0.89
1.09 0.92
3.45 0.29
253.51 4.06
11.81 0.80
4.69 0.41
40.64 1.34
8.27 0.51
130.46 2.92
35.17 1.46
13.35 1.34
20.84 0.77
-0.18 0.17
-0.04 0.11
39.74 1.04
14.24 1.22
139.12 2.79
15.37 1.20
59.47 1.79
10.51 1.06
47.74 1.73
37.07 1.50
4.60 0.60
6.89 1.03
4.33 1.00
1.91 0.50
0.61 0.81
385.99 4.33
1.05 0.77
113.37 2.22
1.36 0.27
0.79 0.19
0.22 0.12
176.68 3.20
5.21 0.89
88.28 2.04
21.78 1.27
0.01 0.15
19.29 1.07
65.26 1.58
11.23 0.71
130.19 2.67
17.88 1.15
4.84 0.55
3.50 0.29
1.50 0.20
20.53 0.57
0.60 0.77
88.95 1.93
1.68 0.75
5.71 0.86
117.77 1.87
381.32 4.11
0.09 0.15
11.91 0.99
91.54 2.07
456.52 4.32
16.86 0.76
0.24 0.11
0.10 0.06
13.83 1.13
123.76 2.42
202.75 2.59
25.70 1.32
7.94 0.93
200.09 3.08
174.81 2.74
0.66 0.70
26.11 0.91
96.94 2.16
22.74 1.26
5.96 0.62
2.50 0.36
1.55 0.18
13.51 0.88
23.72 0.81
3.74 0.64
509.99 4.66
106.21 2.14
173.34 2.48
5.08 0.59
104.86 2.10
2.55 0.36
49.12 1.38
97.00 2.12
27.42 1.16
60.35 1.66
21.09 0.71
263.77 3.28
82.86 1.93
344.76 3.90
32.62 0.57
4.25 0.31
13.23 0.43
29.93 0.82
11.04 0.92
10.37 0.87
6.12 0.51
8.86 0.85
54.62 1.48
0.89 0.15
2.86 0.75
6.42 0.38
37.74 1.47
13.23 1.01
0.36 0.19
46.40 1.28
17.56 0.86
5.59 0.77
104.97 1.76
42.63 1.35
220.29 2.77
50.98 1.22
242.81 3.10
11.26 0.44
17.74 0.51
4.90 0.69
52.40 1.63
0.07 0.09
0.07 0.06
217.67 2.82
49.52 1.42
243.12 3.04
94.17 1.78
8.64 0.80
26.28 0.84
233.44 3.05
91.09 2.02
-0.08 0.13
0.07 0.08
0.78 0.26
0.59 0.36
2.02 0.27
0.78 0.17
54.38 1.61
82.44 1.94
1.74 0.56
26.78 0.69
1.83 0.18
31.88 1.27
597.27 4.29
11.07 0.81
0.41 0.22
-0.05 0.13
14.18 0.88
89.33 1.79
103.93 1.91
-0.06 0.34
0.85 0.46
16.00 0.90
34.76 0.82
33.92 1.01
23.01 0.74
131.55 2.23
53.72 1.49
309.36 3.42
7.67 0.80
3.59 0.60
-0.05 0.11
3.69 0.58
347.02 3.71
20.25 0.83
0.84 0.14
-0.31 0.44
193.98 2.65
13.71 0.89
16.57 0.50
5.20 0.63
9.30 0.74
0.01 0.10
-0.00 0.06
0.20 0.12
0.60 0.44
0.79 0.12
0.08 0.06
86.04 1.85
11.10 0.55
2.30 0.18
33.37 1.12
-0.09 0.18
0.01 0.12
187.71 2.59
125.92 2.13
160.10 2.36
1.50 0.51
13.89 0.83
14.76 0.52
69.01 1.29
117.72 2.14
0.92 0.32
-0.04 0.07
0.20 0.20
47.30 1.33
1.08 0.17
0.54 0.11
27.93 1.05
777.40 5.27
-0.00 0.04
0.01 0.02
182.87 2.51
1.77 0.42
139.38 2.15
0.26 0.24
0.46 0.16
4.31 0.51
33.18 1.07
255.78 3.05
7.20 0.33
179.73 2.57
0.07 0.06
33.12 0.90
215.48 2.65
13.71 0.45
123.97 2.04
12.63 0.40
218.09 2.80
0.52 0.51
26.90 0.99
1.73 0.54
0.27 0.06
0.00 0.03
0.26 0.27
8.34 0.27
0.24 0.11
12.40 0.50
1.28 0.52
18.03 0.63
-0.05 0.09
441.55 3.85
67.96 1.56
142.83 2.27
1151.28 6.29
150.53 2.21
7.67 0.33
28.46 0.82
150.45 2.31
25.52 0.82
92.86 1.75
1.47 0.53
16.32 0.70
48.72 1.32
3.79 0.59
1.11 0.25
392.84 3.46
15.85 0.42
35.60 1.07
392.10 3.50
0.88 0.10
1.49 0.12
0.38 0.22
18.82 0.96
0.12 0.11
102.41 1.91
0.77 0.20
29.49 0.69
62.46 1.27
18.96 0.83
319.67 3.26
12.85 0.91
0.46 0.50
30.99 1.06
26.97 0.57
27.11 0.92
6.68 0.69
82.59 1.38
64.22 1.48
74.85 1.64
0.02 0.03
50.59 1.19
787.44 5.23
2.30 0.53
10.90 0.31
1.66 0.23
136.45 2.23
94.55 1.41
0.00 0.10
4.48 0.20
6.46 0.34
1.38 0.11
35.11 0.73
68.21 1.61
1.66 0.55
9.54 0.65
3.02 0.60
207.23 2.42
41.48 1.35
13.09 0.41
303.28 2.98
112.03 1.51
374.24 3.49
7.22 0.48
26.64 0.53
10.08 0.33
200.03 2.37
120.10 2.02
4.61 0.23
1.04 0.10
0.06 0.05
14.46 0.91
4.36 0.56
72.21 1.35
205.11 2.71
35.36 0.65
51.69 1.48
22.56 0.63
1.87 0.19
0.49 0.11
132.83 1.96
253.64 2.85
255.05 2.64
54.80 1.37
125.86 2.18
20.89 0.45
13.13 0.61
8.57 0.62
0.78 0.52
28.53 1.12
37.50 1.21
116.97 1.68
117.55 1.84
15.39 0.79
131.98 2.07
1.53 0.21
48.98 1.31
4.10 0.26
1.34 0.21
0.50 0.41
2.90 0.20
58.24 1.15
15.44 0.89
0.32 0.08
16.51 0.64
27.66 0.88
3.99 0.25
331.18 3.33
1.98 0.17
89.68 1.79
0.25 0.20
56.19 1.34
33.10 1.15
127.83 1.45
45.15 0.77
145.44 2.31
230.94 2.92
5.19 0.68
6.67 0.73
2.34 0.33
2.77 0.74
160.39 2.31
0.64 0.15
11.84 0.38
62.52 1.14
153.59 2.15
1.72 0.16
234.12 2.77
21.98 0.83
0.22 0.06
59.06 1.32
187.54 2.44
1.50 0.47
2.11 0.28
197.32 2.54
7.33 0.26
0.30 0.06
2.20 0.18
1.58 0.55
0.39 0.55
47.59 1.32
1.18 0.11
142.60 1.50
1.65 0.57
9.82 0.77
13.27 0.59
5.65 0.66
21.89 0.68
42.70 1.39
8.41 0.36
0.60 0.45
193.28 2.72
3.64 0.40
1.02 0.25
163.33 2.05
24.99 0.47
151.12 1.99
3.92 0.27
0.96 0.23
1.97 0.44
0.82 0.17
18.82 0.97
87.44 1.80
1.60 0.28
0.40 0.36
0.19 0.22
33.79 0.83
4.18 0.60
3.01 0.17
1.20 0.10
18.83 1.04
2.31 0.17
19.11 0.72
0.24 0.52
253.07 3.27
121.20 2.17
2.07 0.14
0.87 0.08
0.22 0.07
4.14 0.24
19.03 0.50
90.07 1.45
0.21 0.10
0.04 0.07
0.74 0.08
0.55 0.09
88.83 1.74
2.30 0.46
3.64 0.62
2.66 0.21
0.79 0.10
2.39 0.34
38.96 1.12
6.43 0.40
0.55 0.35
9.18 0.40
2.50 0.39
4.81 0.20
603.44 4.59
60.33 1.54
0.75 0.50
54.11 1.39
24.95 0.66
1.98 0.23
162.61 2.40
94.70 1.86
12.83 0.77
134.82 2.17
19.39 0.87
0.65 0.41
6.94 0.47
14.45 0.83
210.96 2.67
1.36 0.50
13.52 0.63
2.61 0.23
105.07 1.90
41.76 1.29
335.42 3.35
0.80 0.30
19.78 0.61
22.80 0.99
31.45 1.15
9.90 0.73
2.48 0.37
3.79 0.54
225.78 2.71
149.56 2.32
2.28 0.37
11.75 0.63
68.16 1.25
0.38 0.15
0.23 0.10
3.83 0.28
57.21 1.25
0.05 0.25
16.25 0.55
1.32 0.48
1.35 0.56
217.86 2.70
10.69 0.81
17.87 0.86
0.36 0.31
2.74 0.23
47.77 1.28
26.95 0.98
1.96 0.48
2.30 0.44
120.78 1.78
30.16 1.07
116.74 1.89
0.94 0.38
2.58 0.27
164.73 2.33
58.91 1.25
0.14 0.32
4.97 0.36
14.08 0.56
225.45 2.67
21.83 0.93
100.42 1.76
0.52 0.14
-0.04 0.12
315.76 3.14
0.30 0.44
81.29 1.62
129.37 1.77
1.73 0.31
10.43 0.48
15.06 0.82
0.50 0.23
1.68 0.26
0.37 0.12
37.25 1.17
1.64 0.49
163.55 2.13
19.41 0.74
0.41 0.35
0.52 0.13
0.18 0.08
7.06 0.65
104.32 1.87
5.32 0.38
2.04 0.57
42.20 1.24
141.06 2.09
70.06 1.47
6.26 0.33
0.03 0.11
211.54 2.52
407.43 3.50
153.90 2.14
85.27 1.55
9.08 0.50
6.52 0.44
13.83 0.62
24.85 0.75
3.87 0.61
1.93 0.45
39.88 1.05
20.77 0.56
3.89 0.22
0.63 0.10
0.02 0.11
1.19 0.46
6.60 0.64
0.88 0.46
26.83 1.01
108.06 1.81
2.05 0.27
0.74 0.17
-0.06 0.06
1.80 1.13
10.82 0.69
234.71 2.53
1.16 0.31
0.90 0.18
0.81 0.18
14.33 0.79
47.94 1.27
2.81 0.56
7.51 0.58
3.20 0.36
0.12 0.09
102.99 1.49
79.71 1.60
3.23 0.49
53.48 1.19
0.11 0.22
4.76 0.33
0.18 0.11
0.45 0.51
322.12 3.02
3.96 0.50
135.54 1.67
7.70 0.46
4.34 0.36
0.48 0.18
32.26 1.09
99.02 1.75
6.57 0.38
1.90 0.22
11.12 0.43
2.11 0.45
53.55 1.02
5.31 0.36
65.15 1.35
14.46 0.68
0.22 0.18
49.41 1.27
9.23 0.67
50.50 1.27
139.87 2.04
6.46 0.52
1.87 0.19
0.09 0.10
93.64 1.82
26.15 0.99
52.30 1.12
1.04 0.26
1.47 0.15
1.05 0.13
24.39 0.96
132.23 2.03
70.22 1.35
0.28 0.26
1.55 0.26
16.35 0.40
4.86 0.46
35.73 1.17
197.93 2.30
151.76 2.03
96.23 1.63
11.05 0.63
45.13 1.05
48.70 0.97
1.28 0.15
445.99 3.40
-0.09 0.21
0.79 0.17
0.35 0.09
3.32 0.56
38.56 1.13
9.74 0.40
11.16 0.40
3.61 0.20
0.80 0.50
0.68 0.25
-0.04 0.19
11.74 0.42
206.49 2.58
9.00 0.68
33.74 1.08
88.53 1.58
84.76 1.54
65.25 1.32
86.37 1.30
0.40 0.27
15.05 0.53
24.47 0.49
83.20 1.69
4.26 0.55
4.91 0.37
1.03 0.12
0.08 0.05
468.12 3.86
0.45 0.43
12.98 0.68
44.19 0.93
0.70 0.18
0.51 0.41
0.24 0.21
0.02 0.12
0.06 0.07
0.18 0.11
-0.25 0.43
1.16 0.46
29.18 0.88
3.92 0.44
4.27 0.32
0.43 0.09
55.11 1.41
1.08 0.42
22.39 0.82
0.31 0.32
8.93 0.44
106.31 1.86
23.41 0.97
71.66 1.42
1.39 0.30
22.93 0.59
0.28 0.13
0.48 0.11
0.23 0.08
4.10 0.41
9.93 0.35
1.03 0.51
117.07 2.10
26.52 0.99
75.24 1.52
179.12 2.26
12.37 0.68
2.51 0.38
11.10 0.56
5.27 0.36
7.82 0.35
1.76 0.16
8.14 0.28
81.57 1.77
32.07 0.95
5.82 0.54
0.35 0.16
21.28 0.53
0.83 0.15
0.28 0.10
0.50 0.14
1.22 0.12
28.06 1.09
0.62 0.43
147.73 1.83
8.29 0.52
2.10 0.23
203.22 2.53
45.34 1.13
-0.07 0.20
200.57 2.61
68.86 1.44
2.62 0.46
60.24 1.20
28.88 0.73
1.03 0.20
15.98 0.49
6.05 0.28
6.98 0.62
173.19 2.17
68.71 1.25
17.35 0.88
5.65 0.57
58.66 0.95
31.21 0.67
19.93 0.78
30.32 0.86
2.64 0.30
58.42 0.99
5.06 0.29
3.53 0.54
315.45 2.99
50.98 1.26
5.71 0.53
1.50 0.37
0.02 0.22
17.18 0.55
444.61 4.02
-0.01 0.29
2.21 0.14
0.71 0.45
0.89 0.37
26.96 0.59
0.05 0.07
1.59 0.11
431.80 4.04
2.25 0.51
28.75 0.86
53.15 0.92
28.66 0.67
26.18 0.61
0.68 0.10
0.39 0.39
33.94 0.92
22.10 0.74
0.73 0.09
1.09 0.33
41.82 0.82
3.19 0.34
4.86 0.23
157.28 2.17
16.87 1.03
50.58 0.89
36.30 0.74
5.20 0.23
0.13 0.09
4.37 0.20
61.74 1.50
180.80 2.38
423.12 3.69
1.37 0.48
5.56 0.52
39.20 0.69
1.27 0.11
551.15 4.29
74.64 1.62
3.68 0.46
46.10 1.03
35.60 1.11
209.95 2.53
71.06 1.39
2.48 0.45
26.19 0.62
0.59 0.15
198.46 2.65
25.66 0.85
0.27 0.09
0.12 0.06
17.67 0.39
0.00 0.06
-0.02 0.03
-0.05 0.07
1.20 0.49
103.89 1.47
42.69 0.89
0.01 0.09
0.26 0.09
0.04 0.05
12.32 0.72
617.60 4.40
123.59 2.03
0.09 0.41
9.42 0.65
67.40 1.00
3.33 0.33
316.88 3.07
111.47 1.96
68.09 1.36
107.53 1.70
10.55 0.58
52.71 0.87
33.42 0.69
9.09 0.36
1.48 0.41
54.71 1.20
0.36 0.14
2.18 0.15
40.05 1.01
15.08 0.48
117.29 1.89
15.63 0.65
24.12 0.72
11.31 0.47
0.30 0.18
12.64 0.35
5.77 0.24
0.01 0.02
100.42 1.65
16.23 0.76
280.59 2.84
95.67 1.87
46.25 1.08
11.13 0.43
96.53 1.65
2.12 0.44
56.27 1.18
27.30 0.69
1.74 0.46
77.68 1.61
0.64 0.30
41.42 0.75
-0.01 0.08
604.75 4.14
3.58 0.27
9.27 0.37
0.60 0.22
4.08 0.26
0.06 0.06
0.02 0.05
50.05 1.23
-0.51 0.44
3.48 0.55
20.40 0.47
1.08 0.12
527.71 3.89
80.23 1.42
5.32 0.50
14.69 0.67
87.63 1.46
24.52 0.76
12.54 0.69
2.79 0.60
2.96 0.41
0.69 0.25
34.02 0.76
8.01 0.32
7.61 0.26
2.92 0.16
2.17 0.46
54.25 1.13
19.45 0.58
23.27 0.87
2.72 0.61
96.39 1.50
45.44 0.96
76.85 1.46
53.47 1.23
4.58 0.43
0.20 0.07
-0.01 0.03
0.06 0.05
21.67 0.81
2.62 0.47
20.58 0.95
75.40 1.29
2.04 0.14
83.83 1.47
83.92 1.46
9.98 0.45
5.78 0.30
0.18 0.21
2.33 0.18
1.87 0.18
522.77 3.89
6.03 0.58
8.63 0.53
1.94 0.19
1.42 0.13
2.67 0.49
12.11 0.74
14.96 0.34
56.52 1.30
597.86 4.03
3.18 0.38
1.32 0.16
0.82 0.10
26.74 0.91
1.54 0.43
68.13 1.32
2.47 0.38
123.97 1.66
11.23 0.43
5.20 0.32
2.39 0.18
3.52 0.48
1.28 0.12
78.45 1.45
15.54 0.78
9.43 0.48
36.28 0.77
1.51 0.17
44.99 1.03
15.53 0.60
2.85 0.15
1.75 0.40
88.34 1.43
99.13 1.79
0.09 0.07
56.52 1.18
159.87 1.96
2.56 0.53
16.56 0.40
4.72 0.23
2.68 0.19
1.05 0.20
2.06 0.16
0.23 0.43
0.65 0.36
42.22 0.83
1.10 0.20
3.38 0.16
357.47 3.22
38.48 1.10
0.71 0.50
8.31 0.36
8.60 0.29
0.57 0.08
269.75 2.77
113.21 1.78
4.61 0.61
1.21 0.28
21.37 0.51
0.54 0.10
410.67 3.43
19.55 0.75
2.12 0.40
12.36 0.67
2.74 0.42
1.41 0.28
2.19 0.26
152.16 1.59
108.24 1.67
2.57 0.39
20.11 0.53
11.09 0.33
46.06 1.17
4.89 0.68
6.89 0.82
38.50 0.93
2.71 0.28
200.45 2.25
24.33 0.90
18.56 0.64
21.61 0.70
42.92 1.09
4.86 0.25
60.84 1.11
270.91 3.06
0.06 0.06
150.83 2.19
14.27 0.75
195.42 2.51
1.12 0.27
4.96 0.29
0.94 0.10
0.01 0.04
-0.07 0.36
2.71 0.43
0.20 0.43
1.16 0.29
3.99 0.47
98.37 1.43
36.74 1.05
0.82 0.41
0.31 0.55
54.45 1.29
7.84 0.62
11.56 0.43
236.63 2.75
7.31 0.48
2.54 0.37
94.10 1.50
25.47 0.93
5.49 0.34
1.03 0.12
25.93 0.49
48.40 1.08
74.74 1.48
0.92 0.45
25.68 1.10
20.68 0.70
53.94 1.31
99.47 1.59
1.41 0.25
50.96 0.78
3.99 0.22
33.00 1.10
2.56 0.30
59.77 1.20
7.68 0.59
15.04 0.79
-0.05 0.48
119.87 1.92
12.97 0.56
13.13 0.78
1.94 0.25
1.05 0.18
9.08 0.72
24.17 0.79
2.58 0.25
3.80 0.34
35.73 1.08
20.22 0.63
24.96 0.64
109.90 1.84
44.97 1.51
117.32 1.52
42.25 0.76
2.67 0.25
16.85 0.86
425.48 3.82
1.81 0.42
5.10 0.62
3.70 0.63
1.35 0.36
1.68 0.30
19.89 0.55
0.55 0.11
11.76 0.34
126.90 2.02
0.88 0.29
0.49 0.08
5.37 0.61
387.00 3.59
595.69 4.52
0.80 0.55
5.66 0.47
0.20 0.16
9.45 0.40
3.35 0.16
73.00 1.66
0.91 0.39
3.22 0.20
2.52 0.20
60.06 1.31
160.65 2.07
24.76 0.53
0.03 0.08
1.81 0.47
84.09 1.49
84.19 1.51
34.81 1.30
15.14 0.64
49.96 1.29
45.68 1.14
35.88 0.83
2.68 0.15
0.78 0.09
3.52 0.51
82.57 1.58
16.41 0.86
9.85 0.54
23.97 0.64
0.25 0.09
0.10 0.05
74.91 1.47
51.40 1.35
27.37 0.99
1.52 0.45
3.13 0.45
134.04 1.83
11.29 0.46
5.10 0.34
609.30 4.33
2.48 0.53
13.15 0.78
0.76 0.13
0.68 0.09
0.22 0.06
15.08 0.36
1.58 0.14
542.13 4.19
315.74 3.22
7.13 0.66
7.36 0.43
2.09 0.20
2.13 0.20
1.59 0.15
25.34 1.01
345.17 3.43
83.62 1.55
74.40 1.36
9.68 0.47
22.29 0.89
2.35 0.49
18.84 0.95
2.27 0.15
0.03 0.05
-0.00 0.02
19.02 0.83
75.95 1.51
52.02 1.28
103.39 1.70
20.53 0.63
0.45 0.19
0.45 0.09
57.22 1.22
1.83 0.47
1.90 0.23
11.72 0.35
3.36 0.55
4.23 0.57
80.13 1.55
15.40 0.74
2.95 0.47
0.46 0.27
30.66 0.77
11.81 0.34
531.86 4.09
9.32 0.69
81.23 1.48
1.62 0.16
-0.00 0.06
51.86 1.32
6.56 0.59
3.71 0.29
0.14 0.08
599.87 4.36
3.04 0.55
0.33 0.33
8.46 0.38
1.68 0.48
88.70 1.66
56.43 1.26
27.62 0.73
42.06 0.79
0.63 0.23
0.07 0.08
141.24 2.17
110.47 1.83
16.12 0.71
12.34 0.47
280.54 2.98
1.98 0.52
22.08 0.74
14.23 0.39
2.92 0.20
116.27 1.96
96.99 1.92
1.05 0.51
50.56 1.16
4.60 0.25
16.34 0.50
12.90 0.36
2.21 0.16
312.99 3.22
7.69 0.33
12.42 0.77
0.59 0.47
8.13 0.63
69.61 1.45
109.82 1.81
53.79 1.25
0.20 0.14
2.32 0.16
618.22 4.63
69.34 1.06
36.59 0.75
15.82 0.39
130.40 2.18
69.89 1.44
24.66 0.87
110.71 1.58
3.24 0.35
0.74 0.24
0.08 0.08
-0.04 0.05
0.03 0.07
1.03 0.49
2.98 0.53
0.21 0.42
0.11 0.06
5.10 0.21
30.01 1.10
199.15 2.77
47.66 1.10
26.32 0.66
37.40 0.72
148.26 2.22
1.69 0.13
563.91 4.55
171.61 2.47
417.96 3.88
2.92 0.50
0.36 0.14
0.17 0.08
5.65 0.25
1.66 0.54
594.14 4.32
47.66 0.92
0.14 0.09
17.80 1.03
29.25 1.03
41.31 0.87
51.44 0.95
4.07 0.21
1.76 0.14
187.33 2.70
2.47 0.53
0.88 0.44
8.59 0.63
23.29 0.80
3.32 0.37
0.33 0.27
27.82 0.70
452.43 3.95
0.44 0.41
1.85 0.38
1.91 0.20
0.65 0.10
1.11 0.11
394.68 4.03
307.78 3.12
17.64 0.86
1.10 0.40
-0.07 0.06
-0.01 0.04
400.76 4.00
53.07 1.37
15.78 0.47
2.07 0.14
3.70 0.60
0.82 0.47
30.95 0.91
17.34 0.57
63.83 1.03
6.76 0.60
2.64 0.32
25.41 0.73
30.73 0.71
12.17 0.36
15.61 0.91
212.55 2.76
6.19 0.58
202.03 2.66
207.25 2.79
7.40 0.69
0.87 0.39
66.80 1.30
66.53 1.09
5.12 0.30
1.09 0.26
70.23 1.53
158.34 2.18
45.31 1.20
62.53 1.28
143.61 1.91
1.03 0.24
51.50 1.39
6.85 0.70
0.01 0.23
15.31 0.52
2.06 0.24
-0.00 0.08
0.00 0.04
76.04 1.68
180.88 2.41
8.37 0.57
5.80 0.28
1.09 0.12
27.86 1.14
0.28 0.09
0.23 0.10
11.22 0.72
0.43 0.18
21.36 0.56
0.99 0.54
85.74 1.88
26.74 1.07
0.60 0.47
28.78 0.98
7.54 0.37
124.86 2.26
4.32 0.45
10.88 0.58
0.84 0.34
7.68 0.32
2.97 0.20
2.10 0.20
104.53 1.96
3.87 0.46
-0.11 0.15
0.04 0.10
0.23 0.08
0.02 0.04
58.23 1.55
2.34 0.53
25.73 1.03
75.58 1.53
5.68 0.31
468.51 4.11
0.10 0.14
33.86 1.12
3.75 0.58
12.79 0.73
44.57 0.99
0.68 0.13
0.17 0.55
28.79 0.94
70.66 1.43
5.38 0.38
0.72 0.31
85.53 1.82
9.45 0.72
0.61 0.52
11.44 0.47
0.61 0.16
20.91 0.46
90.88 1.71
5.36 0.42
0.78 0.20
4.80 0.62
202.10 2.70
88.21 1.67
101.64 1.79
0.64 0.32
1.01 0.12
0.27 0.07
1.35 0.56
3.32 0.58
92.49 1.78
3.79 0.57
453.90 3.65
19.42 0.70
2.85 0.35
0.12 0.24
4.12 0.23
37.28 1.20
7.67 0.60
29.61 0.68
11.78 0.41
21.94 1.01
7.47 0.42
1.22 0.20
99.67 1.95
207.90 2.51
31.25 0.89
4.54 0.28
10.91 0.36
136.30 2.17
4.54 0.52
12.11 0.69
72.45 1.46
1.10 0.28
0.13 0.07
0.11 0.04
45.53 1.38
169.85 2.28
141.51 2.20
18.71 0.83
2.14 0.48
2.26 0.18
0.44 0.10
154.14 2.25
6.57 0.40
1.39 0.16
9.80 0.74
28.95 1.06
50.21 1.18
0.49 0.28
135.59 1.73
1.72 0.27
0.30 0.21
0.89 0.50
48.88 1.34
14.59 0.72
52.57 1.21
631.08 4.68
33.93 1.19
2.58 0.23
5.51 0.37
68.61 1.48
4.64 0.58
7.19 0.51
5.18 0.39
1.83 0.25
10.94 0.45
2.09 0.36
76.79 1.67
0.90 0.19
0.11 0.10
14.16 0.85
0.28 0.55
40.62 1.23
336.70 3.27
27.89 1.13
1.39 0.30
0.81 0.22
0.30 0.14
12.67 0.78
1.00 0.21
4.45 0.64
401.94 3.60
0.26 0.19
0.70 0.18
0.06 0.11
1.15 0.53
53.45 1.41
116.58 1.99
235.91 2.71
154.21 2.22
4.27 0.41
24.86 0.80
1.69 0.17
7.04 0.70
311.57 3.15
1.61 0.31
1.81 0.20
2.26 0.62
24.53 0.93
0.96 0.48
0.62 0.29
4.09 0.36
46.73 1.37
0.61 0.50
106.95 1.98
56.99 1.35
38.34 1.08
16.13 0.69
40.14 0.95
0.17 0.08
13.38 0.57
7.89 0.40
4.27 0.26
1.00 0.13
208.92 2.66
40.01 1.28
151.16 2.28
127.47 1.81
22.72 0.67
0.88 0.20
0.48 0.28
5.53 0.67
151.36 2.33
0.34 0.48
113.12 1.90
0.11 0.13
0.01 0.14
161.29 2.25
1.89 0.27
0.55 0.10
186.37 2.59
79.56 1.68
113.95 1.76
58.03 1.29
0.23 0.08
15.64 0.87
175.68 2.50
444.37 3.86
83.21 1.71
10.79 0.77
35.29 1.21
18.77 0.93
117.22 1.97
4.51 0.41
2.60 0.39
1.50 0.14
242.53 2.86
52.64 1.37
6.72 0.62
0.75 0.40
0.44 0.36
0.36 0.28
12.72 0.48
22.71 1.01
30.95 1.13
49.13 1.36
25.65 1.02
9.38 0.69
2.56 0.51
10.70 0.46
3.25 0.33
21.17 0.98
29.05 1.12
147.76 2.39
2.65 0.50
2.35 0.37
4.72 0.29
2.17 0.51
0.35 0.21
0.57 0.50
42.50 1.32
5.16 0.60
219.63 2.74
213.07 2.73
339.21 3.41
166.76 2.46
1.21 0.52
118.38 1.64
26.04 0.66
4.96 0.37
6.88 0.52
1.39 0.20
14.73 0.85
113.35 2.00
147.48 2.34
78.32 1.55
132.04 2.17
2.01 0.49
20.14 0.64
121.93 2.03
1.47 0.32
19.30 0.80
2.71 0.30
40.41 1.31
12.18 0.77
50.63 1.38
20.87 0.91
1.47 0.19
198.74 2.61
1.91 0.51
3.49 0.26
54.68 1.47
0.41 0.49
34.69 0.94
0.42 0.11
0.08 0.07
52.69 1.46
258.09 3.08
5.06 0.51
73.90 1.19
8.62 0.32
125.98 2.18
9.87 0.44
15.84 0.51
0.04 0.09
79.64 1.60
138.83 2.21
35.57 0.92
57.38 1.42
-0.02 0.46
2.15 0.49
30.26 0.93
2.05 0.48
2.27 0.22
133.71 2.14
15.41 0.85
1.96 0.54
9.22 0.78
20.84 1.01
4.60 0.51
-0.01 0.11
23.06 0.97
38.08 1.19
72.55 1.66
118.24 2.09
14.88 0.83
9.05 0.51
23.44 0.65
4.77 0.31
5.50 0.32
14.99 0.86
13.22 0.78
111.32 2.01
19.80 0.86
10.26 0.75
-0.03 0.08
7.08 0.74
1.83 0.19
164.72 2.45
7.85 0.57
0.22 0.18
23.54 1.04
48.32 1.35
34.26 1.22
49.14 1.36
16.01 0.74
323.77 3.24
0.26 0.53
3.67 0.61
0.17 0.25
0.50 0.11
0.71 0.23
18.57 0.84
16.44 0.61
11.58 0.67
2.87 0.67
100.22 1.86
6.98 0.26
54.52 1.36
0.45 0.29
47.50 1.21
0.13 0.21
79.60 1.51
162.38 2.23
0.16 0.14
0.94 0.11
0.21 0.17
48.81 1.13
8.68 0.50
62.89 1.32
1.72 0.38
29.49 0.70
1.51 0.12
0.05 0.05
58.87 1.32
8.06 0.30
2.62 0.18
4.07 0.55
1.06 0.47
1.62 0.18
0.45 0.52
1.58 0.51
0.85 0.43
1.95 0.28
5.97 0.30
40.18 1.26
626.83 4.11
3.68 0.21
1.20 0.12
62.08 1.18
182.90 2.37
0.02 0.02
523.69 3.94
2.43 0.50
0.40 0.13
0.32 0.10
0.13 0.15
5.14 0.23
2.32 0.15
20.53 0.83
1.00 0.26
392.94 3.19
30.46 0.72
2.40 0.23
166.21 1.99
304.38 2.94
47.98 1.15
2.32 0.16
48.24 1.11
16.97 0.72
248.44 2.86
36.41 1.04
1.72 0.38
11.99 0.74
14.64 0.57
43.56 1.20
116.04 1.93
0.59 0.24
0.73 0.11
0.45 0.07
6.47 0.38
19.39 0.79
2.55 0.34
0.24 0.15
42.86 0.99
54.24 1.46
17.43 0.73
2.75 0.24
1.37 0.16
0.34 0.06
168.97 2.02
0.81 0.19
38.43 0.86
-0.16 0.14
0.05 0.10
176.65 2.14
36.88 1.06
99.99 1.45
0.80 0.23
10.56 0.62
436.10 3.47
5.34 0.51
0.44 0.48
0.84 0.47
3.73 0.21
113.92 1.63
74.59 1.67
-0.26 0.12
0.75 0.09
11.77 0.69
126.52 1.99
1.70 0.45
152.93 2.00
10.71 0.73
12.61 0.65
2.41 0.32
3.48 0.21
14.21 0.64
11.08 0.68
13.25 0.65
0.96 0.40
5.62 0.45
133.36 2.04
0.29 0.16
4.00 0.22
2.86 0.23
1.75 0.52
12.76 0.48
219.17 2.70
-0.01 0.51
8.72 0.54
2.06 0.50
10.69 0.58
-0.03 0.04
1.83 0.24
50.17 1.16
493.10 3.86
38.73 1.20
2.23 0.26
20.49 0.82
81.32 1.43
0.28 0.24
10.78 0.66
0.46 0.20
0.00 0.40
0.01 0.04
138.33 1.75
1.73 0.30
-0.02 0.17
3.16 0.20
58.70 1.33
1.66 0.33
38.80 1.07
62.59 1.52
23.90 0.69
241.74 2.59
28.71 0.82
0.82 0.48
-0.03 0.03
12.88 0.76
8.92 0.60
0.20 0.13
0.78 0.42
10.65 0.32
2.40 0.26
158.25 2.19
2.91 0.28
6.91 0.25
27.25 0.94
4.26 0.50
1.03 0.38
81.95 1.33
12.30 0.62
10.15 0.47
7.09 0.52
40.46 1.03
2.48 0.18
90.05 1.64
50.04 0.91
1.94 0.20
11.94 0.62
191.54 2.23
45.76 1.22
23.21 0.85
0.10 0.08
0.09 0.06
4.82 0.22
62.03 1.25
5.50 0.35
7.56 0.39
220.35 2.62
2.28 0.43
0.33 0.20
16.62 0.70
2.91 0.52
10.62 0.51
14.99 0.67
12.73 0.70
3.20 0.26
373.39 3.44
1.14 0.47
181.20 2.27
2.97 0.51
0.14 0.19
12.08 0.53
91.29 1.63
48.32 1.26
0.23 0.29
110.99 1.67
0.20 0.07
0.45 0.17
0.14 0.11
0.03 0.04
142.58 2.07
18.76 0.53
2.61 0.43
87.74 1.52
211.98 2.25
47.61 1.13
0.20 0.21
65.51 1.31
0.01 0.10
117.56 1.68
53.15 1.18
37.60 1.01
0.35 0.08
15.62 0.69
19.35 0.80
0.10 0.08
-0.03 0.05
6.71 0.54
45.88 0.94
381.97 3.07
8.59 0.68
29.42 0.69
0.14 0.45
94.48 1.50
11.04 0.38
4.23 0.51
1.59 0.35
16.28 0.71
1.23 0.15
30.52 0.92
0.01 0.17
0.08 0.11
29.94 0.95
21.27 0.83
166.86 2.09
1.59 0.46
0.95 0.51
248.94 2.59
1.41 0.24
1.83 0.20
14.95 0.70
10.03 0.62
7.86 0.31
1.75 0.17
26.77 0.88
105.39 1.65
82.83 1.43
9.51 0.56
147.81 1.64
7.16 0.56
30.68 0.88
1.19 0.13
0.32 0.07
17.31 0.55
2.61 0.51
5.85 0.37
45.55 1.03
219.62 2.30
6.45 0.52
0.25 0.17
279.11 2.70
6.05 0.55
207.44 2.28
0.09 0.16
149.86 1.99
5.22 0.35
199.66 2.11
4.13 0.26
481.68 3.50
7.36 0.62
24.91 0.86
0.59 0.40
105.04 1.63
30.24 0.95
14.15 0.69
32.45 1.02
0.11 0.27
15.37 0.74
139.40 1.94
3.38 0.50
41.68 1.14
10.03 0.64
23.32 0.80
44.71 1.01
5.02 0.37
52.77 0.92
121.76 1.78
-0.16 0.12
0.02 0.08
4.01 0.52
0.32 0.22
153.08 2.04
99.11 1.56
1.96 0.17
0.03 0.05
0.02 0.03
0.24 0.44
41.09 0.91
69.61 1.35
3.01 0.34
2.72 0.20
0.70 0.11
2.06 0.48
4.98 0.52
232.50 2.41
0.97 0.25
22.17 1.01
181.73 2.30
0.64 0.43
158.57 1.88
109.92 1.85
107.21 1.80
0.36 0.28
475.99 3.77
136.79 1.96
81.95 1.51
85.28 1.58
152.21 2.16
1.34 0.18
-0.01 0.03
0.07 0.24
0.14 0.18
35.62 1.13
9.52 0.69
2.43 0.28
51.55 1.29
4.68 0.49
52.58 1.05
3.70 0.41
572.75 4.22
193.41 2.47
3.68 0.42
94.75 1.59
8.54 0.56
4.33 0.24
0.84 0.12
2.09 0.18
2.90 0.48
142.04 2.04
22.13 0.65
3.65 0.36
45.60 0.98
65.64 1.44
0.11 0.18
0.24 0.37
0.20 0.51
16.55 0.89
47.44 1.23
3.22 0.51
59.74 1.48
3.17 0.67
0.58 0.25
181.00 2.36
2.50 0.63
85.71 1.66
1.20 0.35
1.80 0.21
0.93 0.14
0.12 0.05
8.57 0.67
0.91 0.21
342.84 3.18
275.39 2.69
2.86 0.24
223.83 2.78
13.08 0.79
7.91 0.64
6.56 0.51
2.06 0.33
19.87 0.65
0.15 0.09
-0.02 0.04
400.72 3.81
30.43 1.15
23.35 0.83
665.12 4.70
29.02 1.09
29.69 0.85
23.90 0.86
24.25 0.78
3.26 0.68
159.79 2.11
0.19 0.26
1.34 0.21
1.87 0.27
90.02 1.85
252.19 2.62
1.26 0.43
8.24 0.66
0.25 0.13
8.30 0.80
15.94 0.91
250.76 3.16
0.10 0.72
12.45 0.86
4.02 0.56
0.77 0.67
304.87 3.04
1.46 0.68
30.82 1.08
38.72 1.19
57.86 1.61
54.76 1.46
-0.02 0.10
0.48 0.25
0.53 0.77
8.43 0.60
0.07 0.11
-0.00 0.07
23.32 1.15
12.90 0.78
47.54 1.16
36.19 1.20
-0.00 0.06
12.10 0.76
55.69 1.24
17.48 1.11
0.59 0.70
1.52 0.59
42.42 1.38
41.07 1.28
0.33 0.16
2.83 0.83
4.57 0.42
28.97 0.83
2.01 0.28
26.71 0.82
-0.00 0.12
0.11 0.07
-0.20 0.27
6.72 0.75
72.36 1.73
4.33 0.27
408.96 4.35
41.09 1.33
59.16 1.22
1.59 0.41
4.72 0.45
7.11 0.39
9.46 0.91
15.59 0.98
202.42 3.00
5.19 0.53
2.73 0.70
1.57 0.25
9.80 0.92
4.40 0.65
194.45 3.14
0.22 0.75
12.89 0.88
85.51 1.81
49.04 1.10
0.97 0.69
159.41 2.59
2.43 0.46
2.80 0.75
114.54 1.95
107.62 2.42
2.61 0.68
10.77 0.79
5.43 0.48
1.08 0.80
48.08 1.60
6.43 0.91
1.34 0.25
3.71 0.36
0.13 0.10
-0.03 0.05
1.57 0.20
530.05 5.37
103.42 2.30
70.24 1.65
1.03 0.32
0.07 0.11
0.16 0.18
2.46 0.87
118.07 2.70
13.83 0.95
3.29 0.49
7.81 0.87
2.97 0.73
2.26 0.79
0.02 0.38
90.38 2.26
2.24 0.30
0.30 0.52
1.34 0.33
0.08 0.12
0.01 0.08
4.01 0.62
28.85 0.91
46.98 1.58
23.37 1.12
16.93 1.15
-0.24 0.89
233.99 3.61
4.00 0.93
248.64 4.04
8.66 1.04
17.28 1.23
18.86 0.65
-0.01 0.27
13.24 0.66
24.55 0.86
0.63 0.20
16.07 0.76
21.43 1.38
68.92 2.24
2.01 1.02
55.90 1.80
11.28 0.54
11.10 0.79
9.01 0.89
20.94 0.87
35.68 1.13
83.31 2.43
3.46 1.09
10.81 0.61
2.48 0.61
1.36 0.19
399.83 5.17
-0.02 0.06
113.65 2.52
634.94 6.81
118.07 2.97
3.86 0.79
135.22 2.84
28.99 1.47
12.97 1.04
2.44 0.46
0.18 0.34
39.98 1.22
1.92 0.32
-0.03 0.11
132.03 3.58
0.34 0.74
466.83 6.53
1.37 0.49
13.84 1.53
5.87 1.15
1.53 0.88
14.56 1.06
9.88 0.71
43.58 1.93
11.52 0.93
76.80 2.67
0.49 1.01
2.25 0.99
4.09 0.50
0.19 0.23
66.09 2.90
86.12 2.80
11.94 1.19
1.35 0.86
5.38 0.68
1.00 0.46
6.81 1.21
3.20 0.39
3.28 0.43
33.42 1.92
0.04 0.79
1.92 0.75
19.05 1.43
22.60 1.19
1.00 0.23
0.50 0.14
11.18 1.17
0.69 1.02
3.01 0.91
13.35 1.08
5.03 0.81
2.00 0.63
45.40 1.90
0.55 0.23
6.16 0.67
203.93 4.51
33.11 1.90
101.43 2.83
-0.02 0.21
29.23 1.74
1.87 0.57
49.30 2.12
14.15 0.97
5.37 0.92
641.83 7.58
45.94 2.29
11.50 1.16
22.82 1.50
2.35 0.49
4.27 0.55
15.27 1.33
8.38 0.83
1.55 0.99
9.59 1.31
45.58 2.08
0.21 0.19
0.01 0.46
-0.10 0.19
0.08 0.56
15.85 0.92
52.66 2.28
1.10 0.34
0.32 0.21
4.59 0.62
1.26 0.34
79.93 2.48
65.17 2.43
46.68 1.98
67.39 2.25
0.52 0.52
44.47 2.27
3.54 1.07
141.01 3.19
1.76 0.49
34.55 1.56
22.35 1.67
0.09 0.11
135.16 3.65
19.86 1.27
1.71 0.97
18.29 1.45
-0.01 0.14
5.91 0.77
0.27 0.28
52.26 2.08
699.70 7.82
1.34 0.95
2.31 1.07
12.73 1.07
2.59 0.62
29.10 1.28
21.02 1.59
60.16 2.32
89.46 2.37
198.38 4.26
1.50 0.99
10.58 0.80
0.44 0.30
39.01 1.84
171.48 3.92
100.01 3.02
116.30 3.22
0.22 0.21
6.22 0.79
6.09 0.76
-0.24 0.48
49.31 1.58
6.84 0.58
0.82 0.21
32.13 1.84
271.42 4.60
0.19 0.53
9.56 1.06
0.35 0.72
17.01 1.46
12.94 1.29
0.28 0.87
152.85 3.28
5.97 0.70
49.01 2.01
0.62 0.93
1.89 0.37
0.14 0.10
0.09 0.15
-0.06 0.33
11.64 0.85
40.49 1.71
48.63 2.15
51.54 2.28
46.55 2.15
1.97 0.32
0.96 0.79
27.63 1.24
3.66 0.41
1.40 0.25
6.50 0.81
38.53 1.98
18.00 1.04
64.16 2.04
145.79 3.46
14.56 1.44
0.27 1.05
12.46 1.34
214.57 4.16
0.43 1.09
1.34 0.26
206.96 4.10
4.39 0.74
1.48 0.63
9.73 0.68
0.19 0.37
12.16 1.42
240.72 4.53
1.67 0.61
62.74 2.30
23.90 1.58
79.24 2.64
32.98 1.94
7.65 0.63
9.78 0.86
5.53 1.09
193.86 4.21
36.76 2.17
-0.02 0.21
0.01 0.12
18.83 1.18
104.55 2.82
1.93 0.76
222.49 4.22
2.42 0.78
-0.00 0.22
0.41 0.37
169.49 3.38
46.42 1.83
119.50 3.39
0.15 0.36
-0.05 0.28
-0.09 0.17
1.59 0.74
0.14 1.11
2.26 0.97
3.15 0.48
1.24 0.74
79.96 2.82
0.22 0.23
0.22 0.52
552.19 6.63
19.16 1.12
0.88 1.00
24.50 1.51
155.23 3.91
172.66 4.01
1.68 1.16
11.18 1.64
-0.15 0.28
1.08 0.87
74.62 2.92
0.31 0.26
8.58 0.60
47.74 2.13
12.31 1.18
6.29 0.84
1.24 0.61
0.69 0.76
26.80 1.47
162.67 4.01
174.17 4.15
3.90 1.17
1.34 1.11
11.51 1.38
53.17 2.53
0.69 0.45
4.72 1.06
52.34 2.11
11.44 1.22
190.00 4.22
37.10 2.27
3.48 1.25
13.74 0.84
3.67 0.60
1.39 0.37
1.41 0.50
26.45 1.12
2.15 1.25
0.50 1.41
123.00 3.65
17.77 1.29
104.71 3.22
8.60 1.54
316.32 5.29
2.61 1.27
33.16 2.25
5.71 1.02
102.71 2.84
218.02 4.05
0.16 1.42
147.99 4.01
113.55 3.67
6.16 1.66
26.17 1.77
2.00 1.31
0.15 0.51
12.50 1.37
11.71 1.84
0.36 0.91
155.13 4.08
61.21 2.85
4.60 0.56
33.65 1.53
1.73 0.54
0.50 0.32
1.72 0.34
41.33 1.45
117.04 2.77
92.80 3.05
30.34 1.95
88.28 3.19
89.12 3.13
46.96 2.54
1.94 0.27
10.90 1.05
4.05 0.82
8.53 1.04
122.71 3.59
453.07 6.60
3.49 0.41
0.81 0.53
34.21 1.88
165.78 3.63
108.39 3.46
2.76 0.74
-0.75 0.30
-0.32 0.18
19.56 0.86
322.11 4.74
16.02 1.66
145.20 3.79
2.62 0.56
8.91 0.60
3.06 0.37
200.76 3.93
7.39 1.21
0.69 1.54
2.77 1.30
22.33 1.38
19.53 1.54
20.83 1.58
164.72 3.93
15.37 1.59
0.09 0.25
-0.44 0.49
233.94 4.23
1.70 1.15
60.87 2.40
111.70 3.17
0.13 0.18
0.10 0.11
49.16 2.14
3.92 1.32
169.61 3.61
111.29 3.21
33.88 1.87
2.70 1.03
725.95 6.30
1.31 0.38
57.33 1.52
10.22 0.93
11.59 1.29
-0.13 0.19
20.17 1.12
28.93 1.66
35.72 0.97
5.91 0.70
0.14 0.30
3.22 0.59
19.15 1.33
2.72 0.92
136.04 2.73
194.46 3.31
167.67 3.13
30.22 1.52
17.24 1.41
117.48 2.07
40.78 0.99
13.57 1.30
122.11 2.83
9.28 0.54
1.07 0.41
85.11 2.10
5.44 0.72
119.69 2.61
-0.05 0.84
6.09 1.15
7.32 0.39
7.05 1.15
233.77 3.65
-0.23 0.91
0.77 0.73
5.94 0.41
9.47 0.54
15.66 0.99
160.83 3.13
139.36 3.10
2.22 0.92
31.96 1.43
114.61 2.60
0.30 0.12
35.64 0.99
-0.08 0.14
126.42 2.43
42.44 1.49
45.02 1.76
2.01 0.58
216.58 2.84
1.42 0.51
25.32 1.18
18.25 1.19
8.22 0.35
4.32 0.54
3.38 0.34
1.97 0.29
16.86 1.16
160.47 2.71
31.76 1.31
55.32 1.84
60.62 1.94
1.94 0.37
29.40 1.04
3.00 0.42
246.16 3.12
72.50 1.66
24.80 1.43
679.61 5.53
0.19 0.08
7.51 0.38
5.83 0.49
16.16 0.91
0.71 0.69
0.50 0.25
-0.00 0.13
1.02 0.22
433.40 3.79
1.15 0.33
1.16 0.20
21.05 1.27
107.05 2.30
43.03 1.14
10.06 0.62
126.98 2.16
174.01 2.73
345.90 3.61
130.44 2.31
7.75 0.89
335.16 3.71
0.37 0.18
1.08 0.14
44.00 1.35
28.08 0.64
1.23 0.54
17.04 0.73
7.27 0.84
145.48 2.28
0.37 0.31
607.20 4.33
104.27 2.08
343.90 3.93
48.91 1.53
251.77 3.03
8.97 0.88
13.41 0.56
48.00 1.22
34.47 1.33
113.65 2.09
24.84 0.75
103.98 2.03
334.06 3.87
9.88 0.92
3.65 0.39
2.07 0.31
64.10 1.46
0.96 0.57
4.70 0.69
-0.04 0.14
0.46 0.18
0.37 0.12
27.30 0.94
14.26 0.99
0.46 0.16
0.05 0.08
-0.01 0.05
15.46 0.78
0.50 0.22
279.67 2.85
184.52 2.65
1.29 0.16
0.42 0.10
1.03 0.14
28.63 0.82
6.70 0.63
103.59 2.01
3.50 0.39
55.17 1.26
18.64 0.44
1.21 0.26
124.64 1.93
220.52 2.87
262.00 3.27
1.30 0.14
14.31 0.61
9.41 0.54
235.45 2.58
0.70 0.35
25.06 1.09
1106.60 6.15
1.45 0.60
0.66 0.22
90.84 1.40
1.20 0.40
12.46 0.75
119.53 1.93
249.68 2.95
1.03 0.16
11.54 0.52
50.47 1.17
21.30 0.85
10.35 0.79
254.28 3.22
0.02 0.11
0.14 0.10
0.23 0.14
0.03 0.09
44.28 1.13
118.73 2.15
73.59 1.31
0.76 0.10
0.19 0.10
2.24 0.20
3.25 0.37
1.43 0.14
9.88 0.44
0.25 0.34
7.06 0.68
83.02 1.41
28.53 0.97
3.93 0.24
19.18 0.63
5.86 0.32
85.40 1.75
49.87 0.91
108.14 1.59
261.27 2.95
391.25 3.82
0.30 0.06
0.12 0.04
0.13 0.17
20.20 0.77
113.95 1.75
2.81 0.62
57.58 1.35
3.23 0.63
0.54 0.49
86.25 1.79
141.95 2.32
1.54 0.30
241.38 3.05
615.41 4.68
11.66 0.56
99.60 2.02
402.62 3.89
-0.17 0.17
-0.06 0.06
15.88 0.87
-0.05 0.07
0.02 0.05
1.22 0.33
1.31 0.30
478.84 4.10
124.68 1.82
0.31 0.19
1.78 0.50
1.39 0.32
8.82 0.65
311.61 3.29
32.21 1.15
45.15 1.23
1.21 0.53
369.81 3.99
145.19 2.35
43.88 1.21
2.73 0.20
21.66 0.68
47.56 1.21
4.08 0.60
1.94 0.16
0.07 0.06
0.86 0.11
165.14 2.33
189.09 2.53
0.87 0.34
0.81 0.24
64.06 1.52
10.39 0.71
210.10 2.58
98.49 1.86
88.05 1.71
2.02 0.34
0.18 0.15
6.90 0.33
112.27 1.95
71.52 1.56
0.11 0.08
148.11 2.31
211.38 2.60
433.45 3.91
34.75 1.09
131.59 2.04
5.51 0.63
30.45 1.19
12.57 0.83
2.03 0.52
0.56 0.42
2.25 0.39
0.90 0.15
5.18 0.51
5.12 0.66
6.33 0.40
0.25 0.25
1.34 0.48
14.68 0.71
8.61 0.68
3.93 0.41
9.28 0.35
3.53 0.21
70.82 1.53
0.05 0.19
10.71 0.70
11.03 0.50
3.34 0.23
0.60 0.10
0.07 0.05
11.10 0.74
79.47 1.64
6.18 0.58
8.63 0.75
11.18 0.50
0.15 0.08
0.10 0.06
5.62 0.60
63.28 1.50
138.76 2.21
57.19 1.43
4.72 0.29
0.29 0.27
2.55 0.36
0.23 0.31
10.25 0.75
37.39 1.24
25.23 0.66
259.39 2.78
89.90 1.75
5.24 0.66
40.22 1.24
6.53 0.36
0.00 0.11
13.98 0.83
16.92 0.61
170.75 2.34
1.06 0.44
1.47 0.34
50.67 1.12
0.37 0.36
13.45 0.75
28.55 1.10
2.95 0.24
112.17 1.86
58.99 1.40
1.41 0.51
0.04 0.08
1.87 0.32
6.43 0.61
37.46 1.18
1.79 0.56
2.17 0.23
0.50 0.13
0.36 0.11
0.07 0.07
0.19 0.09
0.80 0.35
11.11 0.75
0.10 0.12
-0.02 0.06
21.34 0.97
11.85 0.64
2.54 0.23
4.47 0.33
45.46 1.27
260.64 2.80
5.75 0.69
0.33 0.20
3.38 0.33
8.46 0.44
0.63 0.12
116.55 2.01
3.25 0.56
2.09 0.22
13.30 0.83
0.87 0.51
5.23 0.39
4.81 0.35
112.43 1.97
0.20 0.29
0.03 0.19
11.91 0.78
0.39 0.25
38.90 1.29
5.79 0.62
48.15 1.25
0.15 0.22
0.16 0.08
46.48 1.23
9.13 0.68
31.94 1.05
47.17 1.01
11.21 0.40
0.68 0.41
201.60 2.42
38.17 1.13
12.79 0.77
7.31 0.44
138.56 2.10
33.63 1.09
0.70 0.29
63.04 1.44
91.48 1.70
2.26 0.49
0.55 0.46
14.72 0.64
115.92 1.88
14.10 0.79
5.91 0.42
0.25 0.09
0.05 0.05
4.81 0.29
23.36 0.94
13.41 0.79
0.01 0.10
127.08 2.03
147.30 2.05
34.81 1.11
0.75 0.48
1.69 0.31
55.14 1.11
48.53 1.27
5.57 0.38
11.00 0.37
115.84 1.89
196.65 2.36
130.22 1.94
1.65 0.34
0.19 0.41
97.98 1.74
214.36 2.49
2.33 0.51
-0.01 0.12
87.63 1.66
21.15 0.93
79.04 1.55
12.92 0.76
5.84 0.53
30.82 1.07
0.95 0.42
22.03 0.91
19.44 0.85
14.88 0.82
3.03 0.45
1.49 0.32
6.30 0.44
0.08 0.06
0.26 0.09
0.13 0.05
15.68 0.77
-0.13 0.45
17.85 0.62
62.62 1.33
4.53 0.28
1.92 0.19
13.72 0.78
9.70 0.65
34.72 0.99
15.42 0.62
130.99 2.04
61.31 1.08
3.90 0.27
1.37 0.16
2.12 0.18
0.32 0.08
23.36 0.92
4.73 0.58
55.21 1.35
50.73 1.26
158.04 2.06
3.80 0.51
80.45 1.60
67.64 1.44
93.69 1.75
136.44 2.04
0.37 0.25
1.24 0.16
0.37 0.46
0.16 0.32
-0.04 0.11
-0.05 0.06
109.87 1.82
0.59 0.47
478.19 3.87
1.53 0.38
2.32 0.38
23.94 0.71
1.44 0.19
137.62 2.10
0.36 0.33
2.52 0.20
1.26 0.13
29.42 1.04
11.39 0.74
49.66 1.32
2.94 0.38
2.78 0.50
27.07 1.03
222.18 2.72
0.18 0.21
164.10 2.34
0.35 0.34
2.73 0.21
0.53 0.48
24.56 0.91
41.46 1.22
8.48 0.39
50.11 1.34
140.69 2.11
41.44 1.12
17.86 0.71
4.21 0.42
3.70 0.37
1.80 0.27
2.47 0.20
0.89 0.13
39.61 1.24
156.10 2.30
258.83 2.81
3.92 0.49
36.75 1.18
2.46 0.38
123.00 1.90
0.85 0.13
7.05 0.66
7.65 0.56
1.30 0.32
58.76 1.36
0.49 0.19
1.06 0.23
116.56 1.90
0.96 0.52
4.20 0.34
-0.01 0.03
317.99 3.24
64.55 1.45
4.47 0.38
1.26 0.17
1.48 0.19
19.82 0.85
3.57 0.41
86.03 1.66
145.57 2.22
1.57 0.52
47.23 1.40
16.22 0.90
188.75 2.47
37.51 1.22
117.06 2.00
6.32 0.43
0.11 0.07
4.84 0.51
33.07 1.13
0.71 0.18
0.35 0.08
24.99 1.02
171.10 2.38
3.15 0.31
0.26 0.10
1.99 0.59
139.35 2.08
74.19 1.68
105.49 1.92
55.50 1.30
1.65 0.54
13.20 0.48
21.41 0.76
0.04 0.21
0.02 0.12
2.52 0.25
15.52 0.93
51.08 1.43
11.78 0.77
0.49 0.18
0.51 0.50
85.71 1.56
7.91 0.61
14.22 0.78
11.14 0.45
0.45 0.62
4.33 0.66
12.26 0.74
16.38 0.61
7.05 0.52
0.08 0.12
244.94 3.03
1.07 0.55
188.06 2.55
89.41 1.86
215.90 2.64
6.69 0.62
0.26 0.09
6.04 0.47
40.22 1.33
41.91 1.28
35.19 1.12
7.18 0.60
0.32 0.25
0.78 0.26
3.27 0.42
14.19 0.50
1.18 0.14
47.10 1.47
33.90 1.24
149.73 2.06
4.72 0.67
6.80 0.48
202.93 2.64
-0.28 0.25
-0.24 0.29
1.17 0.27
0.03 0.10
4.72 0.71
84.78 1.78
72.52 1.54
1.73 0.17
0.04 0.07
2.95 0.65
24.44 0.83
1.28 0.40
0.60 0.38
1.16 0.55
38.69 1.30
0.14 0.15
0.04 0.09
3.74 0.24
24.97 1.12
35.27 1.17
22.40 0.73
9.73 0.42
3.07 0.38
27.39 0.72
84.70 1.97
2.34 0.66
31.24 1.15
74.63 1.69
290.97 2.95
475.61 4.00
2.75 0.66
34.04 1.33
122.99 2.42
8.54 0.79
-0.06 0.48
3.46 0.73
12.84 0.53
31.32 0.91
0.14 0.13
21.40 1.09
11.02 0.70
81.06 1.41
1.93 0.23
13.54 0.86
63.39 1.45
12.74 0.57
19.08 0.99
4.51 0.56
23.60 0.67
0.15 0.19
10.76 0.47
1.00 0.64
67.07 1.54
38.55 1.01
0.08 0.14
0.09 0.11
170.94 2.56
6.89 0.71
91.92 1.82
5.32 0.39
8.05 0.44
212.44 3.03
0.66 0.55
1.28 0.53
1.87 0.74
25.50 1.21
3.43 0.47
10.15 0.45
6.61 0.79
453.49 4.55
10.41 0.82
59.10 1.47
0.21 0.26
0.45 0.14
395.02 4.39
25.91 1.28
0.76 0.57
22.84 1.01
0.32 0.22
-0.05 0.12
17.78 1.14
69.81 1.75
34.13 0.85
0.14 0.24
404.30 4.43
16.96 1.08
0.51 0.23
1.17 0.34
8.31 0.34
13.71 0.65
6.88 0.48
0.85 0.47
2.97 0.40
0.18 0.17
258.09 3.60
7.48 0.75
3.20 0.62
23.61 0.95
24.19 0.82
1.59 0.26
197.29 3.14
3.09 0.78
0.45 0.58
474.22 4.70
6.22 0.71
30.76 1.09
4.25 0.50
165.58 2.64
71.22 1.90
1.20 0.80
10.28 0.71
37.06 0.95
71.63 1.23
0.28 0.30
1.90 0.16
542.24 5.04
0.80 0.65
193.42 3.02
142.32 2.12
26.10 0.75
0.10 0.07
0.08 0.10
0.01 0.06
193.77 3.13
35.10 1.17
74.92 1.88
41.62 1.04
0.15 0.19
-0.05 0.12
103.29 2.31
4.24 0.26
0.01 0.08
65.19 1.90
400.09 4.40
25.71 0.79
0.61 0.14
129.96 2.53
2.26 0.68
52.71 1.63
47.97 1.09
133.61 2.59
471.17 4.68
6.40 0.72
3.31 0.26
13.73 0.48
28.04 1.34
56.94 1.54
50.16 1.43
111.51 1.92
35.00 0.91
23.54 0.70
0.35 0.14
0.03 0.08
641.80 5.58
173.37 2.95
200.71 3.14
128.54 2.30
0.84 0.35
313.99 3.73
72.83 1.31
0.14 0.10
28.45 0.68
18.58 0.59
25.75 0.79
4.99 0.30
-0.07 0.12
2.27 0.69
68.86 1.70
572.40 4.94
52.03 1.08
35.02 0.80
1.27 0.13
193.36 3.59
0.16 0.19
47.24 2.14
-0.12 0.17
15.23 1.43
274.89 4.31
363.58 4.54
256.12 4.41
9.14 1.16
-0.70 0.52
-0.21 0.42
508.85 6.11
8.71 1.12
-0.06 0.18
-0.01 0.11
-0.21 0.13
-0.11 0.25
0.10 0.17
-0.08 0.09
0.08 0.27
0.00 0.17
0.30 0.49
26.89 1.44
0.06 0.10
0.12 0.07
38.59 1.71
0.05 0.51
0.55 0.50
-0.02 0.25
-0.07 0.18
0.01 0.09
-0.02 0.05
17.60 1.29
-0.03 0.39
57.05 1.96
0.34 0.53
-0.01 0.08
0.39 0.59
61.52 1.79
192.51 3.39
0.35 0.26
-0.05 0.20
-0.07 0.11
0.12 0.62
-0.15 0.10
-0.10 0.06
169.47 3.30
0.03 0.09
0.04 0.06
0.12 0.09
0.09 0.30
0.03 0.07
0.01 0.04
202.32 3.07
-0.12 0.10
0.00 0.12
-0.04 0.15
-0.08 0.09
-0.04 0.16
0.05 0.11
235.75 3.52
84.86 2.34
-0.10 0.21
-0.22 0.21
289.49 3.99
9.99 1.00
-0.12 0.08
-0.31 0.15
-0.04 0.10
6.75 0.96
0.28 0.82
0.06 0.12
-0.21 0.13
379.12 4.67
0.04 0.13
-0.07 0.09
103.83 2.20
-0.34 0.14
-0.09 0.18
-0.21 0.11
0.19 0.29
0.01 0.06
612.55 5.12
0.63 0.53
0.68 0.96
-0.09 0.20
-0.03 0.13
0.02 0.05
-0.01 0.03
0.05 0.11
-0.36 0.12
-0.06 0.04
-0.02 0.02
199.92 3.23
578.91 5.01
51.78 1.74
-0.12 0.09
0.03 0.04
-0.02 0.28
20.93 1.41
-0.02 0.09
-0.02 0.05
-0.02 0.18
-0.12 0.07
0.05 0.16
-0.48 0.41
-0.01 0.09
-0.01 0.08
0.29 0.29
-0.12 0.10
0.69 0.56
-0.01 0.08
0.11 0.68
46.85 1.70
115.92 2.77
-0.01 0.07
0.01 0.04
-0.07 0.07
-0.00 0.04
0.03 0.02
425.30 4.43
-0.54 0.82
0.05 0.11
-0.01 0.05
0.08 0.09
34.53 1.54
0.03 0.08
-0.08 0.08
-0.02 0.05
7.20 1.07
5.34 0.86
2.03 0.29
91.25 2.07
-0.25 0.26
-0.09 0.16
0.04 0.11
32.35 1.83
631.78 7.29
0.35 0.58
0.31 0.15
0.13 0.22
-0.03 0.76
301.16 4.19
0.61 0.68
28.64 1.33
2.81 0.87
10.92 0.81
-0.00 0.10
9.28 0.48
4.38 0.33
5.82 0.54
1.02 0.18
233.84 3.43
0.49 0.40
2.74 0.57
0.74 0.25
4.34 0.44
21.96 0.74
0.20 0.12
0.06 0.07
1.61 0.72
52.21 0.94
13.41 0.43
6.34 0.28
56.86 0.90
3.59 0.38
0.45 0.17
1.53 0.13
0.42 0.09
6.67 0.52
22.99 0.57
3.52 0.49
31.76 0.82
72.87 1.37
28.31 0.60
1.14 0.22
0.64 0.10
0.12 0.11
18.77 0.84
1.29 0.32
0.41 0.45
1.96 0.40
0.20 0.18
6.44 0.57
89.69 1.86
0.45 0.48
54.41 1.05
16.61 0.46
0.08 0.17
0.48 0.19
25.17 0.58
-0.09 0.19
1.39 0.13
11.75 0.41
434.89 3.76
14.65 0.61
5.94 0.49
13.55 0.50
32.00 0.81
0.41 0.43
25.28 0.76
194.53 2.37
2.95 0.20
1.45 0.11
0.40 0.08
0.61 0.33
28.01 0.76
2.41 0.22
13.30 0.67
67.49 1.45
11.00 0.63
378.96 3.19
0.11 0.06
0.01 0.06
0.30 0.06
-0.02 0.02
435.91 4.09
22.81 0.66
2.81 0.16
0.66 0.09
-0.01 0.06
1.21 0.47
58.48 1.12
8.49 0.53
-0.00 0.02
3.53 0.18
0.13 0.44
-0.03 0.07
16.03 0.68
1.30 0.14
1.43 0.11
125.64 1.98
39.15 0.91
400.91 4.13
24.16 0.60
104.99 1.35
0.41 0.17
0.63 0.27
122.23 1.64
63.11 0.90
0.05 0.05
0.10 0.08
203.68 2.80
18.94 1.15
3.02 0.42
4.03 0.23
9.46 0.30
119.42 2.07
50.23 1.09
31.50 0.64
0.15 0.07
12.28 0.33
0.17 0.08
0.03 0.04
2.29 0.47
113.52 1.77
15.64 0.53
0.98 0.55
0.45 0.16
13.71 0.62
80.66 1.58
0.42 0.19
4.04 0.25
1.33 0.13
2.45 0.44
2.16 0.47
2.11 0.66
2.16 0.19
0.01 0.04
0.01 0.02
4.28 0.20
56.86 1.02
17.12 0.64
53.21 1.13
20.18 0.50
2.90 0.32
22.77 0.73
11.94 0.69
89.31 1.37
114.46 2.35
0.21 0.15
0.20 0.56
9.06 0.26
1.22 0.13
-0.40 0.48
2.49 0.69
2.34 0.16
1.96 0.13
2.93 0.38
3.65 0.60
87.25 1.33
3.06 0.53
11.51 0.31
0.09 0.08
33.67 1.00
55.94 1.20
33.89 0.75
0.78 0.26
63.27 1.19
6.73 0.36
1.18 0.15
2.27 0.19
2.79 0.20
24.10 0.84
2.95 0.41
302.21 2.76
333.82 3.15
131.07 1.48
2.79 0.45
2.83 0.70
10.45 0.43
4.52 0.43
0.58 0.66
13.09 0.43
90.29 1.87
9.89 0.36
0.14 0.61
1.71 0.14
5.44 0.27
0.53 0.08
1.20 0.12
4.32 0.43
18.29 0.99
0.22 0.21
0.43 0.08
-0.05 0.03
26.67 0.84
1.73 0.42
8.12 0.40
1.57 0.57
9.99 0.28
261.59 2.89
95.95 1.91
13.65 0.76
0.59 0.21
3.05 0.14
28.15 0.52
1.65 0.13
1.29 0.17
3.06 0.20
58.24 1.02
81.36 1.25
33.02 0.67
1.70 0.63
35.49 1.32
239.63 3.04
3.37 0.19
24.54 0.46
1.96 0.12
-0.01 0.03
372.37 2.87
664.81 3.86
138.23 1.87
74.39 1.42
10.11 0.81
0.24 0.15
1.08 0.19
146.14 2.16
2.28 0.17
40.33 1.01
0.04 0.39
1.97 0.51
7.93 0.34
9.08 0.72
1.88 0.12
273.78 2.35
137.48 1.68
5.20 0.50
0.30 0.40
186.93 2.42
2.09 0.22
12.81 0.66
-0.03 0.04
0.16 0.10
17.02 0.63
1.93 0.24
70.80 1.34
20.46 0.68
2.49 0.38
17.42 0.61
10.70 0.31
94.66 1.31
49.46 1.38
63.81 1.63
50.67 0.77
2.33 0.31
36.13 0.97
100.08 1.93
15.66 0.90
129.15 2.03
12.81 0.83
136.61 2.09
4.86 0.58
5.67 0.66
4.43 0.33
0.00 0.05
101.43 1.62
274.15 3.06
2.11 0.17
1.03 0.17
0.15 0.36
-0.16 0.37
34.19 0.79
3.01 0.37
22.18 0.75
31.69 0.69
0.43 0.42
53.47 1.18
203.85 2.44
33.02 1.14
15.37 0.80
197.21 2.43
37.65 1.16
1.23 0.10
-0.06 0.03
3.12 0.34
3.82 0.26
7.19 0.38
11.29 0.73
59.85 1.08
110.61 1.61
1.33 0.46
41.99 1.28
0.52 0.38
7.94 0.47
37.69 1.18
216.75 2.77
2.13 0.24
72.55 1.21
1.18 0.19
1.94 0.24
93.54 1.62
113.54 1.77
4.43 0.55
1.65 0.47
23.44 0.88
5.96 0.57
-0.08 0.46
4.04 0.55
15.00 0.64
79.39 1.19
248.35 2.47
7.57 0.34
49.32 1.04
10.08 0.59
0.91 0.10
17.23 0.87
24.10 0.79
233.88 2.62
0.97 0.54
63.29 1.35
32.94 1.10
10.92 0.47
88.01 1.35
99.37 1.86
13.45 0.43
0.07 0.07
175.69 2.33
0.02 0.08
359.38 3.15
0.71 0.55
289.91 3.23
6.35 0.23
1.83 0.40
3.22 0.51
26.21 0.53
2.03 0.23
1.12 0.12
28.96 0.82
1101.93 5.55
11.54 0.68
17.32 0.66
41.93 1.25
145.52 2.13
0.24 0.29
0.12 0.42
57.79 1.49
97.46 1.80
65.35 1.49
0.39 0.39
0.50 0.37
32.34 0.77
64.05 1.37
1.37 0.27
1.86 0.14
-0.05 0.05
36.05 1.23
0.23 0.13
0.03 0.08
427.69 3.81
6.36 0.31
119.16 1.63
9.68 0.65
19.46 0.67
7.88 0.29
9.92 0.48
21.82 0.54
8.27 0.36
0.98 0.50
0.53 0.50
13.25 0.68
5.11 0.49
30.44 1.15
1.68 0.57
110.22 2.02
15.13 0.85
41.20 0.94
1.83 0.35
42.40 1.12
260.03 2.76
39.03 0.68
3.27 0.59
23.37 1.05
10.97 0.40
80.34 1.67
149.79 2.35
0.03 0.05
-0.13 0.18
28.42 0.99
122.52 1.99
27.75 1.06
770.30 4.94
52.24 1.09
-0.11 0.07
170.82 2.52
0.07 0.20
110.71 1.78
35.69 0.81
1.27 0.57
36.76 1.32
1.57 0.52
1.69 0.31
48.00 1.13
0.60 0.42
925.27 5.78
13.67 0.88
190.86 2.53
1.80 0.36
110.37 1.83
1.90 0.24
0.15 0.13
2.86 0.23
5.74 0.38
99.32 1.84
35.23 1.28
0.24 0.22
-0.07 0.13
8.98 0.58
63.27 1.58
0.64 0.40
0.97 0.48
1.02 0.17
0.38 0.38
12.88 0.88
70.21 1.49
20.49 0.98
3.94 0.66
0.11 0.10
3.62 0.64
15.90 0.58
20.97 0.81
12.54 0.87
42.34 1.13
344.05 3.60
154.64 2.60
74.42 1.87
2.73 0.65
2.37 0.58
0.09 0.42
204.65 2.83
11.00 0.88
14.33 0.94
0.05 0.25
100.93 1.43
34.63 0.90
15.10 0.81
259.45 3.25
1.68 0.54
27.85 0.67
3.95 0.28
97.12 2.03
0.04 0.15
-0.05 0.09
0.89 0.31
299.19 3.65
0.22 0.30
393.66 4.09
63.45 1.68
18.26 0.62
184.65 2.15
29.51 1.29
146.41 1.84
3.15 0.20
242.54 3.29
0.26 0.08
-0.05 0.03
2.94 0.44
283.58 3.65
540.36 4.82
8.04 0.77
240.34 3.08
7.09 0.33
4.26 0.22
0.16 0.09
0.05 0.05
2.34 0.42
3.69 0.68
25.21 1.22
49.89 1.20
14.06 0.97
33.62 0.74
75.28 1.96
3.21 0.69
17.76 0.91
4.12 0.36
52.88 1.27
107.41 2.03
84.62 2.03
4.23 0.70
2.14 0.57
16.32 1.10
6.41 0.53
19.00 1.09
36.86 1.39
6.12 0.62
100.46 2.18
82.36 1.83
-0.08 0.10
13.59 0.56
0.88 0.73
9.58 0.90
35.78 1.32
31.28 1.31
1.38 0.68
112.23 2.21
40.94 1.53
10.70 0.80
21.76 0.62
2.58 0.20
4.77 0.32
-0.13 0.55
144.28 2.82
101.71 2.27
103.69 2.16
2.70 0.21
0.18 0.25
1.63 0.18
0.99 0.19
7.08 0.69
8.86 0.70
20.01 0.68
117.00 2.51
239.65 3.22
205.77 2.67
39.83 1.06
21.14 1.26
10.18 0.98
-0.01 0.13
13.24 0.71
0.66 0.28
45.01 1.59
20.99 1.19
30.61 1.40
1.08 0.21
0.66 0.14
17.86 1.07
0.38 0.62
0.45 0.67
98.82 2.16
135.20 2.73
10.51 0.68
13.67 0.69
20.86 1.17
0.92 1.05
0.08 0.25
144.55 3.32
9.99 1.21
-0.00 0.12
-0.01 0.07
44.95 1.88
33.48 1.66
104.63 2.60
1.18 0.56
-0.00 0.22
83.01 2.21
16.87 1.26
4.66 0.52
314.76 4.10
0.45 0.32
-0.28 0.37
-0.07 0.22
267.49 3.52
1.95 0.45
3.01 0.39
6.69 1.04
24.23 1.58
-0.34 0.79
3.66 0.58
0.20 0.20
0.10 0.11
0.81 1.11
45.91 1.91
13.61 0.84
2.77 0.32
0.20 0.13
48.31 2.06
37.48 1.65
125.95 2.69
1.85 0.40
0.23 0.12
226.09 3.46
150.04 3.27
41.43 1.77
28.04 1.54
316.68 4.35
1.22 0.62
4.39 0.37
4.68 0.62
5.32 0.45
137.16 2.58
0.21 0.75
49.43 1.78
2.80 0.75
0.33 0.44
19.41 1.20
-0.06 0.54
22.55 0.89
62.78 1.57
2.34 0.30
1.19 0.20
43.80 1.96
466.57 4.88
1.76 0.51
0.76 0.78
28.03 1.34
2.47 0.67
13.60 0.87
71.31 1.77
-0.11 0.38
0.02 0.10
66.43 1.74
90.88 2.41
19.85 1.48
17.79 0.89
2.26 0.42
5.64 0.38
1.99 0.29
4.43 0.85
134.49 2.93
56.15 2.00
52.90 1.64
153.46 2.48
239.12 3.81
0.46 0.19
0.37 0.14
83.69 2.43
122.24 2.82
0.26 0.32
1.68 0.25
0.77 0.23
1.63 0.61
17.53 0.97
53.76 1.82
63.35 1.89
228.49 3.32
0.97 0.80
3.18 0.66
5.18 0.59
1.61 0.54
4.82 0.43
0.15 0.16
0.37 0.16
7.21 0.71
6.40 0.64
19.03 0.88
0.17 0.15
0.94 0.66
19.97 1.23
5.12 1.01
31.43 1.54
-0.45 0.60
6.61 0.70
-0.02 0.09
-0.02 0.05
0.35 0.69
12.09 1.02
23.94 1.42
138.17 2.73
1651.37 9.61
82.27 1.86
1.37 0.90
2.40 0.88
6.26 0.71
2.06 0.64
11.98 0.71
1.79 0.58
328.85 4.29
106.99 2.29
0.25 0.83
18.45 1.19
130.45 2.76
0.02 0.16
0.02 0.09
1.27 0.28
2.27 0.25
6.62 1.18
5.98 0.78
12.74 1.07
0.60 0.46
130.94 2.25
131.43 2.88
126.49 2.29
2.55 0.30
3.52 0.36
5.68 1.00
46.29 1.69
32.51 1.50
0.51 0.36
59.85 1.77
24.36 1.48
0.80 0.65
0.47 0.60
68.64 2.07
0.21 0.31
21.06 0.86
21.06 1.97
38.27 1.54
12.28 1.06
4.77 0.56
47.32 1.71
0.32 0.43
6.62 0.44
0.54 0.79
1.67 0.83
89.10 2.02
41.77 1.37
0.02 0.13
0.05 0.07
0.23 0.17
0.95 0.21
50.56 1.56
11.19 1.01
99.51 2.52
0.08 0.13
0.01 0.07
6.74 0.58
4.12 0.52
-0.06 0.25
17.12 1.11
11.91 1.09
0.85 0.28
0.07 0.10
-0.07 0.05
13.94 1.27
34.06 1.54
3.38 0.43
1.55 0.28
4.63 0.93
1.94 0.80
1.04 0.24
0.26 0.15
3.45 0.90
20.69 1.22
0.09 0.33
4.14 0.62
169.89 3.29
9.81 0.95
271.56 4.11
34.55 1.58
24.66 1.54
0.41 0.74
6.10 0.93
46.59 1.76
29.39 1.59
1.53 0.28
122.16 2.58
1.67 0.73
9.24 1.00
40.66 1.79
8.84 0.84
3.33 0.45
0.42 0.15
0.16 0.08
230.14 3.33
2.31 0.37
13.42 1.18
0.36 0.58
37.43 1.47
15.23 1.11
77.03 2.30
33.71 1.47
61.15 1.80
1.91 0.83
8.76 1.01
6.29 0.56
144.38 3.05
0.70 0.32
8.60 1.08
1.94 0.32
0.80 0.20
4.74 0.66
4.36 0.49
2.47 0.69
0.28 0.48
5.17 0.44
0.07 0.14
0.08 0.09
4.82 0.85
4.49 0.99
43.35 1.37
2.31 0.31
0.09 0.13
0.02 0.08
0.48 0.65
0.19 0.15
68.51 2.11
7.90 0.71
0.66 0.22
0.15 0.14
9.58 0.69
2.22 0.38
0.63 0.47
136.24 2.86
4.33 0.93
1.49 0.56
0.42 0.19
0.10 0.11
17.35 1.10
0.09 0.34
19.03 1.28
25.82 1.31
85.29 2.38
18.88 1.32
11.77 1.18
2.09 0.49
41.48 1.58
8.86 0.48
152.48 2.82
72.39 2.03
194.09 3.44
4.72 0.86
0.06 0.09
0.15 0.19
2.03 0.33
56.79 1.74
17.58 0.81
0.27 0.41
0.02 0.19
0.81 0.66
7.21 0.42
1.63 0.63
5.48 0.92
8.91 1.06
111.86 2.69
1.31 0.20
11.14 0.94
268.45 3.92
31.03 1.57
11.30 0.71
2.40 0.57
20.10 0.87
1.53 0.22
3.70 0.34
1.35 0.43
7.92 0.92
5.08 0.46
4.16 0.50
2.58 0.30
101.67 2.56
3.98 0.67
-0.07 0.28
2.62 0.42
10.52 1.06
1.09 0.79
2.75 0.37
5.41 0.38
0.82 0.17
13.22 0.83
17.64 0.82
12.92 0.93
67.83 2.03
113.22 2.54
164.80 3.04
4.09 0.88
30.19 1.57
290.10 4.39
-0.10 0.12
3.32 0.33
1.49 0.21
89.19 2.30
0.07 0.06
0.67 0.45
0.17 0.21
0.07 0.14
4.13 0.40
34.02 1.42
0.53 0.16
0.25 0.12
161.91 2.82
75.35 2.14
0.30 0.14
0.41 0.09
2.46 0.26
5.33 0.95
223.21 3.81
12.78 1.06
169.15 2.76
33.33 1.37
128.89 2.79
2.35 0.54
0.18 0.24
159.59 3.17
99.88 2.17
2.85 0.44
11.28 0.70
4.99 0.42
32.72 1.50
0.87 0.36
4.74 0.59
6.18 0.49
22.22 1.05
4.98 0.52
250.44 3.78
2.91 0.75
38.09 1.42
39.15 1.60
0.24 0.33
308.99 4.30
47.30 1.57
-0.06 0.54
132.48 2.54
22.20 0.99
308.91 3.98
1.64 0.19
0.39 0.11
0.88 0.74
1.11 0.16
111.88 2.31
47.14 1.52
5.55 0.41
26.11 1.25
3.03 0.29
1.62 0.17
4.31 0.43
822.76 7.19
1.32 0.43
58.61 1.89
122.78 2.16
4.39 0.39
77.61 2.31
665.39 6.41
0.68 0.67
1.15 0.19
0.49 0.10
0.37 0.73
2.30 0.39
-0.22 0.35
1.59 0.18
0.88 0.40
8.32 0.44
9.02 1.00
13.16 0.98
169.14 3.20
10.61 1.02
18.43 1.10
2.10 0.64
-0.03 0.23
1.44 0.39
0.12 0.08
44.29 1.70
14.48 0.64
42.69 1.51
1.21 0.74
2.70 0.68
0.47 0.19
34.21 1.50
2.21 0.70
58.12 1.66
16.89 1.02
14.34 0.58
2.00 0.23
14.10 0.80
3.24 0.65
163.41 2.84
32.49 0.98
29.44 1.42
0.48 0.09
14.35 0.73
8.77 0.49
7.49 0.50
51.97 1.62
0.53 0.40
5.53 0.36
0.19 0.44
0.83 0.19
0.13 0.11
56.12 2.02
1.06 0.72
3.39 0.27
657.00 5.73
6.58 0.78
0.74 0.67
-0.15 0.57
149.53 2.99
2.34 0.25
1.71 0.23
-0.38 0.43
12.41 1.07
79.59 1.87
32.31 0.97
0.40 0.13
50.91 1.62
4.67 0.45
248.44 3.69
31.24 1.25
6.79 0.86
34.95 1.38
1.87 0.23
5.32 0.37
4.70 0.50
3.42 0.76
1.51 0.59
1.02 0.72
60.45 1.81
2.89 0.25
0.47 0.58
0.35 0.10
0.86 0.17
1.29 0.37
0.34 0.28
57.57 1.70
10.65 0.82
1.95 0.25
1.59 0.46
63.88 1.94
22.27 0.86
10.16 0.60
15.42 1.11
0.58 0.60
1.38 0.19
5.11 0.38
86.16 1.90
6.26 0.58
0.58 0.31
11.09 0.84
95.12 1.97
47.49 1.73
100.54 2.15
0.54 0.36
0.35 0.66
365.07 4.14
6.82 0.85
0.35 0.12
0.36 0.23
0.22 0.15
11.20 0.60
0.51 0.46
87.74 2.13
695.25 5.90
168.30 2.86
0.83 0.15
0.00 0.17
16.82 0.67
188.95 2.92
460.29 4.94
268.49 3.71
26.36 1.34
44.48 1.63
-0.10 0.22
0.98 0.19
9.20 0.49
0.62 0.26
1.61 0.20
62.21 1.58
2.24 0.59
-0.28 0.40
1.33 0.75
56.99 1.72
-0.04 0.11
20.01 0.73
42.21 1.41
30.69 1.42
-0.03 0.07
0.26 0.39
0.81 0.21
3.00 0.39
18.24 1.16
77.34 1.98
0.22 0.43
17.41 1.01
11.23 1.03
1.05 0.20
0.43 0.39
6.42 0.88
235.64 3.38
13.31 1.09
3.18 0.70
155.14 2.95
1.61 0.78
0.12 0.13
0.27 0.24
6.82 0.93
0.88 0.63
27.57 0.97
62.03 1.87
54.33 1.77
0.29 0.11
1.98 0.33
43.08 1.45
606.63 5.58
0.16 0.11
0.08 0.07
4.67 0.85
3.05 0.64
44.04 1.50
136.20 2.70
0.27 0.30
135.62 2.69
1.24 0.26
1.75 0.30
153.66 2.82
135.63 2.68
23.34 1.13
0.12 0.14
0.24 0.08
0.01 0.08
0.01 0.04
6.77 0.45
2.13 0.26
0.09 0.32
61.84 1.87
67.70 2.01
125.26 2.57
5.43 0.48
2.58 0.27
98.55 1.88
58.37 1.44
2.41 0.41
1.82 0.30
0.05 0.08
0.03 0.06
0.88 0.52
155.91 2.55
21.02 1.17
40.55 1.36
78.07 1.59
327.38 3.33
52.03 1.43
41.12 1.03
4.33 0.40
0.67 0.22
2.11 0.21
0.35 0.12
0.07 0.07
67.68 1.74
17.95 0.82
214.04 3.11
73.78 1.54
272.78 3.09
108.70 1.60
0.46 0.17
51.41 1.47
44.96 1.27
0.56 0.61
1.24 0.27
20.05 0.66
0.02 0.07
6.95 0.43
4.69 0.39
1.52 0.24
0.07 0.13
3.94 0.45
3.42 0.56
21.81 0.94
0.28 0.12
708.37 4.77
34.40 1.34
0.22 0.55
0.24 0.26
10.52 0.66
9.08 0.76
0.14 0.10
16.56 1.17
70.60 1.60
50.46 1.19
2.28 0.24
2.00 0.42
171.68 2.67
7.56 0.63
0.67 0.35
2.42 0.31
6.15 0.41
160.45 2.51
4.89 0.50
303.96 3.75
164.14 2.34
12.07 0.67
0.14 0.09
0.12 0.05
21.51 0.94
0.94 0.19
1.50 0.18
0.27 0.07
0.10 0.04
701.91 5.44
80.05 1.77
-0.11 0.20
2.53 0.77
8.27 0.57
0.11 0.22
6.99 0.46
13.86 0.45
-0.19 0.15
0.05 0.09
3.06 0.20
4.11 0.29
191.38 2.75
85.77 1.47
141.19 2.18
0.39 0.24
1.53 0.15
40.47 1.09
5.20 0.38
0.53 0.15
0.40 0.56
4.73 0.79
4.20 0.48
33.79 1.00
5.52 0.39
1.40 0.15
0.26 0.08
456.65 4.74
13.80 0.85
1.15 0.13
169.99 3.35
222.96 2.69
1.44 0.61
75.04 1.58
16.88 0.63
1.07 0.27
1.15 0.22
204.74 2.86
139.94 1.93
8.50 0.39
0.27 0.17
658.35 6.16
2.35 0.53
25.45 0.97
5.81 0.50
0.16 0.23
0.10 0.07
0.09 0.05
0.04 0.09
0.05 0.05
35.66 1.61
0.42 0.39
4.23 0.79
-0.06 0.20
0.22 0.44
34.69 1.00
24.62 0.72
1.06 0.15
129.56 1.96
46.64 1.27
120.59 2.21
10.98 0.53
6.26 0.23
0.19 0.09
42.48 1.46
3.91 0.35
0.20 0.10
385.06 4.52
33.16 1.12
291.91 2.74
4.45 0.63
10.86 0.37
9.12 0.40
2.99 0.21
4.90 0.21
7.96 1.19
6.33 0.29
5.92 0.33
10.03 0.87
245.86 3.46
80.33 1.25
11.77 0.49
1.84 0.28
0.02 0.08
0.00 0.05
0.46 0.09
153.72 3.10
41.83 1.59
2.11 0.16
452.12 4.67
5.88 0.58
15.24 0.83
229.33 2.40
11.43 0.69
12.77 0.41
17.67 0.58
0.05 0.10
0.05 0.06
4.79 0.28
7.37 0.61
0.32 0.48
1.86 0.41
8.09 0.82
26.97 0.73
2.94 0.25
3.20 0.75
4.72 0.32
2.42 0.22
0.07 0.09
0.19 0.12
7.20 0.94
304.38 3.60
0.24 0.15
0.20 0.07
19.47 1.01
25.26 1.48
103.75 2.67
6.72 0.60
1.22 0.37
1.65 0.15
0.02 0.02
412.25 3.34
12.78 0.68
15.59 0.44
0.55 0.61
71.27 2.07
13.52 0.81
2.70 0.66
1.84 0.66
49.23 0.97
1.06 0.19
1.49 0.22
1.68 0.19
0.65 0.12
0.18 0.09
87.54 2.14
0.32 0.21
7.27 0.58
2.26 0.51
21.73 0.65
47.65 1.09
1.16 0.19
2.32 0.65
1.53 0.56
5.62 0.35
71.06 1.45
16.00 0.86
4.08 1.14
68.91 0.91
0.58 0.24
0.18 0.08
1.61 0.72
17.88 0.78
70.58 1.88
124.62 2.30
1.94 0.32
0.20 0.14
-0.03 0.08
0.02 0.06
0.04 0.04
52.51 1.55
1.00 0.16
42.13 1.29
16.99 1.17
2.09 0.23
0.09 0.08
0.38 0.18
111.88 1.90
111.30 2.01
277.18 3.72
3.54 0.39
1.35 0.61
4.94 0.49
17.56 0.57
4.29 0.32
50.20 1.14
0.67 0.29
8.95 0.66
0.93 0.35
15.43 0.73
0.28 0.12
0.09 0.07
90.37 1.90
10.42 0.90
5.35 1.08
0.40 0.51
10.53 1.00
14.61 1.05
0.08 0.10
0.05 0.08
145.53 2.57
274.39 3.91
0.21 0.25
13.50 0.42
0.02 0.03
2.25 0.67
2.58 0.28
0.38 0.15
0.93 0.15
2.88 0.66
28.31 0.66
-0.24 0.49
2.76 0.76
81.41 2.12
2.16 0.52
17.87 0.91
179.33 2.92
20.31 0.78
155.73 2.88
2.76 0.42
11.36 1.01
21.11 1.31
-0.09 0.25
0.67 0.14
1.57 0.18
0.28 0.10
86.35 1.62
255.60 3.06
25.24 1.35
-0.05 0.06
256.72 3.88
252.03 3.81
132.99 2.37
-0.07 0.24
90.41 1.85
377.30 4.36
1.78 0.48
1.41 0.22
11.33 0.60
19.98 0.51
17.35 1.10
1.67 0.85
1.21 0.18
0.36 0.11
123.12 2.11
239.48 3.11
69.72 1.42
10.59 0.42
0.53 0.30
1.17 0.13
12.70 0.75
0.20 0.32
11.69 0.36
48.43 1.43
66.61 1.74
148.19 2.95
18.55 1.23
52.02 1.49
-0.01 0.08
430.79 3.63
2.76 0.48
1.11 0.51
133.53 2.43
0.40 0.47
307.30 4.11
31.73 1.64
1.20 0.25
8.21 0.36
2.55 0.62
96.59 2.14
31.52 1.27
1.18 0.21
0.24 0.13
0.53 0.21
8.86 0.35
19.14 0.67
48.56 1.00
0.34 0.18
309.47 3.61
13.13 1.00
9.48 1.00
7.70 0.68
3.92 0.43
56.19 1.67
18.33 0.86
8.27 1.03
13.70 0.58
41.28 1.29
62.92 1.60
155.97 2.53
8.32 0.94
4.01 0.85
16.41 1.20
6.70 0.95
66.51 1.81
25.18 1.28
10.27 0.31
385.53 4.42
1004.60 7.26
172.33 2.09
13.83 0.79
0.02 0.06
121.48 2.17
6.09 0.78
0.06 0.12
145.78 2.85
33.93 1.11
29.91 1.28
0.04 0.05
11.48 0.61
0.12 0.59
291.61 3.98
0.35 0.11
88.06 2.30
-0.03 0.54
6.51 0.68
3.83 0.54
2.21 0.49
1.27 0.19
0.22 0.11
0.09 0.07
221.06 3.08
380.60 4.16
771.00 5.79
90.68 2.21
87.57 2.21
0.07 0.40
3.49 0.75
21.32 0.64
1.08 0.23
3.39 0.60
142.92 2.40
142.90 2.60
29.64 0.92
0.27 0.30
36.33 1.38
48.74 1.56
30.88 1.21
28.85 1.29
-0.07 0.08
3.64 0.76
34.11 1.00
1.47 0.16
-0.06 0.04
734.69 6.42
45.73 1.41
7.60 0.47
0.26 0.23
0.54 0.17
-0.04 0.48
99.81 2.40
205.72 3.48
110.72 2.47
85.81 2.08
-0.14 0.55
179.45 2.98
1.83 0.45
8.84 0.66
0.20 0.56
36.78 1.37
21.49 0.82
113.62 1.94
13.31 1.13
0.31 0.54
56.70 1.32
43.62 1.02
30.99 0.85
1.31 0.25
70.50 1.76
42.00 1.36
0.08 0.23
34.60 0.97
4.47 0.31
54.08 1.76
67.92 1.23
203.22 3.29
2.00 0.66
4.80 0.65
106.93 2.25
129.41 2.19
66.28 1.50
98.07 2.35
167.84 3.08
1.21 0.52
95.33 1.82
0.11 0.09
0.00 0.05
32.57 1.44
0.82 0.37
66.93 1.91
2.02 0.24
16.33 0.69
40.99 1.01
55.39 1.87
90.22 2.10
0.31 0.28
4.47 0.48
299.37 3.56
269.99 2.82
12.37 0.41
13.47 1.16
18.37 0.84
0.12 0.09
0.14 0.16
4.50 0.54
19.06 1.17
141.67 2.97
1.93 0.30
3.30 0.55
243.39 3.54
0.47 0.13
-0.01 0.05
1.04 0.63
18.17 1.07
4.11 0.57
9.71 0.64
-0.09 0.50
9.85 1.07
1.90 0.63
38.26 1.54
242.40 3.21
2.01 0.72
19.08 0.58
0.11 0.14
0.07 0.43
-0.22 0.56
0.19 0.23
-0.07 0.14
0.46 0.25
0.10 0.16
41.33 1.50
3.82 1.01
14.58 1.25
0.88 0.16
20.03 0.75
10.78 1.10
0.95 0.23
14.72 1.17
35.82 1.35
30.45 1.53
261.13 4.00
28.85 0.76
8.96 0.87
8.28 0.45
24.07 1.23
59.45 2.03
-0.08 0.06
1.94 0.35
117.31 2.49
6.01 0.42
20.37 0.83
11.59 1.05
36.91 1.57
144.37 1.84
1.09 0.22
-0.07 0.07
523.56 2.43
54.39 2.21
379.26 2.70
388.17 2.57
2791.77 4.49
25.64 0.68
2276.48 3.74
0.30 0.64
0.70 0.81
4.50 0.39
90.37 1.38
1796.35 3.11
1030.07 3.66
1093.12 6.00
609.98 5.96
98.93 2.19
44.40 1.06
721.44 4.69
307.54 2.92
838.61 2.90
13.45 0.97
372.40 3.58
3368.74 5.86
4364.33 9.55
120.57 2.72
241.64 3.59
259.65 3.16
2.07 0.93
2016.84 7.00
20.28 1.91
1477.35 5.29
835.96 3.38
872.81 4.14
6.64 0.53
2.09 1.30
59.89 2.17
671.74 4.80
0.07 1.05
714.21 5.09
60.73 0.75
64.98 1.95
671.77 4.66
318.99 3.52
5.48 1.14
367.45 2.75
1557.91 5.00
503.74 1.73
414.53 2.34
243.17 2.51
4.14 0.61
0.90 0.73
126.01 2.03
844.83 3.71
1758.03 5.21
3364.08 3.46
170.25 1.78
2626.58 2.97
9.31 1.06
48.53 1.32
438.75 1.46
306.81 3.05
386.89 2.20
308.85 3.27
65.77 1.19
130.76 2.01
426.81 1.03
303.96 1.72
553.90 5.16
163.47 2.34
26.25 1.07
11.63 0.76
96.57 1.16
3555.50 8.41
70.65 2.06
60.29 1.80
120.57 2.65
165.56 2.81
1.99 0.75
850.04 5.49
18.98 0.87
868.00 2.84
2631.09 6.45
178.22 2.54
93.41 1.76
41.72 1.61
1473.28 6.52
1930.67 6.06
60.15 1.94
201.35 3.23
1785.80 6.18
174.72 2.39
171.61 2.28
489.39 2.67
312.81 2.99
1.79 0.85
94.69 1.45
614.92 5.72
590.11 3.39
47.98 1.40
230.60 3.69
574.86 2.39
85.40 1.92
62.02 2.39
347.23 4.24
686.48 3.82
519.49 5.91
2007.62 4.59
234.65 3.34
50.11 2.06
29.16 1.62
68.43 2.19
9999.99 16.64
60.01 2.07
8.47 1.18
811.68 5.09
267.99 3.37
66.97 1.87
20.46 1.50
1.04 1.61
50.60 1.08
83.84 2.03
201.31 3.82
467.90 5.88
445.27 3.99
35.69 1.07
75.85 1.56
173.35 3.27
14.05 1.12
573.80 4.57
670.53 6.34
238.37 4.36
195.85 2.28
93.88 2.51
284.49 4.32
41.99 2.39
431.02 5.76
925.49 6.45
496.12 4.83
645.23 6.48
281.12 3.38
11.41 1.75
328.01 3.74
112.92 2.20
1285.81 8.59
648.82 6.87
11.56 1.09
19.73 1.36
967.71 5.44
612.07 5.82
1674.81 6.45
200.39 3.51
105.09 1.31
696.92 4.88
14.65 3.24
5.61 1.90
2747.63 6.23
37.60 3.65
797.00 7.19
868.25 6.03
2776.69 9.78
2147.65 10.18
839.59 2.05
8.23 1.79
51.15 2.07
230.42 3.41
384.22 3.46
19.25 1.21
281.40 2.48
110.46 1.53
1499.19 3.44
43.09 0.98
367.39 2.99
177.95 2.32
579.99 4.21
3775.38 6.33
45.13 0.67
24.17 1.25
33.38 1.13
1.89 1.20
137.97 1.76
74.42 1.79
8.23 0.46
11.19 0.76
2196.40 5.25
273.76 3.08
2570.60 7.48
19.60 1.29
25.90 1.14
336.96 2.12
3856.95 6.74
947.24 4.21
22.77 1.65
74.07 1.86
831.87 2.35
430.09 4.44
33.48 1.11
18.79 1.22
54.95 1.41
506.81 4.70
500.31 4.88
441.93 4.01
484.46 5.17
28.38 1.19
174.79 2.78
2092.01 10.27
54.48 1.99
25.60 1.94
1.79 0.78
18.81 1.47
74.48 2.07
14.08 1.14
4.89 0.83
3.55 0.91
417.35 5.28
41.33 1.74
37.30 1.67
4.82 1.27
231.58 2.86
79.72 2.81
1.12 0.78
42.06 1.76
122.13 1.59
8.09 1.36
1.35 0.90
148.58 3.58
331.28 4.86
-0.10 0.63
128.17 2.14
455.92 5.14
2097.02 8.30
3.58 0.56
135.68 2.10
6.22 0.90
97.32 2.39
2.87 1.30
39.72 1.74
0.73 0.56
13.92 1.17
660.73 6.48
180.65 2.78
0.49 0.63
32.96 1.45
163.97 2.98
91.59 2.74
34.48 1.85
5.03 1.24
2.96 0.61
0.44 0.88
1.26 0.78
954.11 6.74
16.12 1.54
3.49 0.89
1028.40 6.84
83.61 1.99
2829.66 11.38
0.08 0.85
3.22 0.92
7.32 1.07
1921.28 8.14
5.67 0.77
1.96 0.77
8.06 0.84
42.43 1.60
25.64 1.50
55.82 2.13
2434.76 9.34
22.48 1.25
0.14 0.90
62.61 1.98
2.03 0.65
4.54 0.80
256.37 4.05
469.89 3.91
423.54 3.95
22.32 1.34
200.41 2.46
2124.68 10.27
9.23 0.96
12.78 1.59
916.07 4.65
13.88 1.06
67.16 2.28
49.74 2.13
253.34 3.07
158.60 2.59
91.36 2.08
384.37 2.90
5.72 0.84
31.11 1.62
254.17 2.83
53.58 2.23
12.06 1.43
5.35 1.15
77.96 2.50
914.71 6.21
8.57 0.81
55.56 1.24
116.23 1.97
885.26 5.86
0.28 0.56
0.54 0.67
126.59 3.33
0.09 0.77
270.11 3.88
21.43 1.26
52.63 2.09
5.34 0.70
0.81 0.78
42.33 2.04
6.72 0.93
1649.21 7.96
2516.56 9.46
3107.50 8.80
15.45 1.44
107.14 2.12
0.28 0.63
1392.51 5.65
49.49 2.02
1283.17 7.94
267.11 4.55
2.43 0.85
0.56 0.59
166.60 3.38
147.83 3.33
165.94 2.49
96.36 2.06
66.21 1.83
2657.05 10.39
169.85 3.68
0.69 0.67
0.22 0.64
1712.23 9.64
30.62 1.20
643.51 4.32
32.66 1.65
112.57 2.27
197.41 2.29
36.41 1.56
0.95 0.75
127.74 1.97
4.02 0.71
297.90 3.74
833.38 5.65
249.60 2.80
31.29 0.80
942.90 5.32
0.75 0.53
6.18 1.08
12.98 1.21
1792.93 8.92
227.49 3.96
36.42 1.39
872.02 6.15
63.94 1.37
73.97 1.81
442.04 5.55
57.44 2.28
719.32 4.94
1.67 0.90
14.29 0.90
14.96 1.52
142.85 2.28
0.61 0.61
2.80 1.11
398.02 4.73
303.87 3.16
9.85 1.01
192.97 2.76
200.54 3.70
203.86 3.02
185.46 3.02
3.46 0.61
11.50 1.10
144.70 2.78
2309.02 9.22
44.18 1.80
252.91 2.98
8.90 0.70
24.34 1.26
224.63 3.99
151.84 2.58
119.46 2.65
406.25 3.95
81.90 2.09
446.36 4.21
196.46 2.30
3.37 0.84
88.61 2.02
365.49 3.62
146.37 2.95
133.34 2.98
5.21 0.62
53.84 2.02
2160.86 7.85
47.54 1.26
32.20 1.29
18.77 1.21
17.64 1.37
6.23 0.71
139.18 3.01
1084.08 6.55
318.95 4.59
291.22 3.51
18.30 1.31
133.22 1.81
0.40 0.47
1.14 0.74
95.19 2.54
91.94 2.49
32.45 1.40
2377.25 6.59
160.67 2.15
3.03 0.78
347.36 4.60
44.63 1.65
4.15 0.95
113.03 2.79
159.67 2.99
477.77 3.29
3.17 0.59
125.50 2.59
649.12 5.42
2077.57 7.54
301.15 2.79
1.14 0.83
2.32 0.80
150.82 2.73
32.63 1.34
230.21 2.73
153.01 2.22
147.34 3.04
12.71 1.08
1177.83 6.38
3.13 0.53
5.45 0.82
1.63 0.53
16.06 0.85
2.95 0.80
683.82 4.34
903.73 4.06
0.79 0.74
1.68 0.53
40.47 1.69
85.29 2.25
36.01 1.56
3.37 0.72
3.30 0.82
659.81 4.79
144.28 2.26
0.53 0.40
12.31 0.75
41.18 1.38
1689.04 7.91
104.04 2.17
329.19 4.30
20.92 1.09
9.45 1.01
0.89 0.70
32.80 1.43
554.37 4.85
1822.39 8.58
10.00 0.86
284.96 3.83
28.36 1.36
73.65 2.01
100.87 1.96
639.12 5.08
214.35 3.17
118.70 2.39
6.17 0.52
241.99 3.14
20.78 1.01
48.57 1.18
21.47 1.22
135.94 2.59
1.11 0.68
266.70 3.65
5.59 0.65
34.94 1.07
2.11 0.51
11.73 0.75
95.86 1.70
85.09 1.61
7.75 0.85
289.30 3.66
1213.96 6.06
102.77 1.92
221.63 3.22
290.34 2.82
9.97 0.89
5.83 0.79
20.52 1.07
19.18 1.09
25.68 1.26
17.35 0.80
25.21 1.03
256.35 2.99
184.28 2.88
197.54 3.02
1.79 0.48
3.83 0.58
1724.58 7.90
110.65 2.00
163.13 2.56
19.16 1.09
1.79 0.57
261.32 3.53
-0.26 0.62
65.85 1.83
348.19 3.55
61.54 1.41
241.52 3.04
11.37 0.78
992.70 3.94
285.67 3.13
1392.90 5.42
17.19 0.95
1.43 0.62
9.33 0.82
834.78 5.34
70.22 1.50
208.31 2.37
498.02 4.36
20.25 1.06
15.71 0.90
22.62 1.09
52.41 1.51
6.99 0.48
268.91 2.50
91.73 1.86
3.49 0.63
69.06 1.26
252.13 2.69
22.17 1.05
134.80 2.26
0.97 0.44
2.89 0.60
4.73 0.46
3.50 0.44
9.97 0.79
7.88 0.73
11.78 0.79
95.49 1.75
121.69 2.15
65.03 1.49
430.41 2.31
211.13 2.41
0.55 0.44
3.05 0.56
318.82 2.93
257.02 2.52
46.82 1.11
26.93 0.90
0.94 0.38
365.59 2.29
58.17 1.45
51.33 1.08
660.97 3.78
5.62 0.60
117.25 1.87
0.07 0.37
7.90 0.66
13.25 0.81
601.30 3.92
19.86 0.83
4.89 0.48
6.30 0.48
6.55 0.65
1.00 0.47
3.72 0.55
1.07 0.38
217.04 2.51
1089.70 4.52
780.86 3.81
183.28 2.40
119.37 1.79
3.37 0.45
9.84 0.61
9.30 0.59
7.07 0.51
4.29 0.50
0.37 0.39
35.90 1.12
163.26 2.20
16.46 0.73
23.68 0.86
28.12 0.99
35.15 1.11
11.60 0.67
4.77 0.44
2.98 0.37
60.22 1.02
593.60 3.18
1.71 0.37
7.82 0.58
0.66 0.40
14.11 0.70
211.30 2.31
22.91 0.75
15.23 0.72
138.71 1.95
293.90 2.82
352.13 2.52
160.49 1.79
8.07 0.55
9.18 0.57
1109.81 4.88
19.64 0.76
0.16 0.36
14.98 0.69
87.26 1.49
1.32 0.41
5.76 0.57
177.76 1.92
96.16 1.36
994.67 4.56
156.51 1.77
154.71 1.81
31.28 0.90
45.29 1.06
4.24 0.47
0.90 0.39
117.98 1.64
2.06 0.53
10.30 0.57
0.48 0.40
197.90 2.27
15.65 0.56
6.91 0.58
3.46 0.48
44.95 1.10
128.19 1.87
26.56 0.91
136.00 2.15
56.12 1.55
64.99 1.41
1.72 0.55
9.02 0.72
1.72 0.51
1.03 0.59
519.74 3.96
-0.30 0.42
0.51 0.39
2072.17 6.16
2.72 0.55
378.91 2.93
123.94 1.87
2.33 0.53
0.42 0.51
1084.47 5.00
101.57 2.06
1.25 0.60
0.73 0.51
703.94 4.86
108.18 2.03
2318.65 6.87
606.38 3.88
36.15 1.33
1.07 0.56
305.19 2.86
9.25 0.72
88.39 1.67
80.21 1.92
237.32 3.25
0.70 0.61
4.49 0.64
1164.18 5.70
216.97 3.14
9.38 0.79
105.35 1.69
3.25 0.55
1.14 0.51
0.91 0.50
5.94 0.75
75.19 1.89
69.23 1.60
1.72 0.64
764.10 5.24
82.58 1.60
186.58 1.99
160.75 2.26
97.05 1.76
209.70 2.26
61.88 1.54
111.60 1.74
44.54 1.33
125.12 2.50
715.37 5.13
12.21 0.97
1.39 0.70
1.13 0.68
25.45 1.18
119.51 2.25
85.83 1.60
349.14 3.23
299.20 3.73
37.86 1.23
32.07 1.05
46.94 1.21
63.62 1.50
1.66 0.45
103.70 1.52
0.29 0.81
194.50 2.02
170.32 2.10
6.74 0.77
38.15 1.30
645.54 4.06
613.12 3.69
0.66 0.64
317.77 2.49
62.15 1.50
28.44 1.21
247.66 2.61
247.76 2.34
212.53 2.84
406.73 2.54
20.91 1.05
2.43 0.73
596.15 4.51
59.80 1.51
35.96 1.27
8.05 0.70
143.02 2.08
67.55 1.70
68.08 1.46
216.62 2.64
237.36 3.32
40.20 1.22
50.06 1.21
176.33 2.49
591.76 3.48
180.27 2.31
55.94 1.68
3.28 0.69
359.30 3.42
33.21 1.12
88.40 1.88
2.76 0.45
148.67 2.15
14.79 0.72
11.17 0.85
48.86 1.33
653.95 5.04
6.62 0.76
1.67 0.44
17.08 0.79
324.83 3.45
296.97 3.21
2.75 0.61
25.22 1.04
85.71 1.62
169.10 2.45
18.44 0.93
345.25 2.57
25.19 0.97
5.39 0.73
35.78 0.87
163.09 1.93
5.31 0.61
1762.01 5.39
11.25 0.82
5.68 0.55
2125.26 7.87
182.99 2.52
17.66 1.10
1.55 0.35
1.90 0.66
46.32 1.54
6.97 0.74
47.64 1.33
6.52 0.74
65.49 1.34
288.13 3.07
3.07 0.58
6.16 0.82
25.18 0.98
98.25 1.99
4.99 0.54
19.62 0.92
294.74 2.45
21.45 0.93
16.44 0.75
147.73 2.43
1.44 0.61
18.57 0.79
-0.14 0.57
292.08 2.41
324.25 2.11
10.39 0.75
220.63 2.84
142.46 2.37
249.74 2.87
589.71 3.98
112.60 1.95
-0.07 0.48
70.84 1.54
772.27 5.41
11.72 0.76
12.32 0.87
68.29 1.64
16.61 0.87
12.32 0.91
2.53 0.74
31.60 1.32
477.61 2.74
28.64 0.86
0.16 0.29
320.17 3.17
251.60 3.06
40.24 1.33
9.04 0.88
12.98 0.73
381.33 3.58
3.29 0.50
281.34 3.27
677.73 5.53
354.33 3.16
54.86 1.43
4.44 0.54
0.32 0.55
2.02 0.41
3.48 0.50
11.84 0.75
107.44 1.75
0.50 0.39
263.63 2.60
96.82 1.53
19.85 0.93
35.10 1.21
7.56 0.68
1.08 0.48
33.55 1.29
761.38 3.52
11.00 0.78
97.97 1.89
15.78 0.78
102.18 1.95
10.83 0.91
133.02 2.28
37.46 1.29
4.89 0.59
44.07 1.30
16.09 0.97
0.90 0.67
104.96 2.05
0.23 0.52
42.48 1.34
47.16 1.13
5.09 0.59
1608.15 6.05
30.07 1.17
27.21 0.96
2.20 0.48
1576.06 7.51
6.87 0.72
43.33 1.28
646.83 3.21
1695.87 8.06
1.07 0.62
2609.84 8.24
77.01 1.66
4938.74 9.72
0.27 0.55
37.13 1.27
3.37 0.59
3028.67 6.44
788.51 4.15
87.51 1.84
30.67 0.97
693.86 5.35
1800.51 8.61
0.69 0.55
3.45 0.79
718.34 4.32
58.91 1.53
342.13 3.36
53.22 1.43
857.91 4.14
100.44 1.78
2.94 0.59
6.73 0.60
1.20 0.58
7.99 0.67
1138.80 5.83
157.22 2.52
92.19 1.97
3.39 0.76
5.84 0.72
85.97 1.78
7.42 0.72
25.81 1.13
0.30 0.48
8.34 0.77
0.70 0.43
10.55 0.79
141.56 2.17
10.49 0.76
261.34 3.02
679.24 4.15
13.42 0.81
3.29 0.54
0.72 0.39
203.57 2.92
1.72 0.60
1114.27 5.97
9.49 0.62
230.01 2.95
1120.04 4.18
17.17 0.91
-0.84 0.41
2.04 0.66
141.32 2.22
15.57 0.81
2.94 0.65
123.74 1.99
39.82 1.31
22.47 1.00
0.73 0.55
2229.79 6.38
2.98 0.60
179.75 2.22
0.06 0.33
5.68 0.59
120.19 2.19
68.11 1.71
9.46 0.72
180.11 2.42
3.01 0.55
6.11 0.75
26.66 0.87
3.06 0.70
111.07 2.08
8.58 0.65
77.29 1.50
0.33 0.53
1.17 0.40
0.36 0.25
2.18 0.53
1.02 0.56
103.13 2.06
9.37 0.74
96.75 1.44
161.70 1.98
26.45 1.06
1.48 0.52
277.32 3.15
1142.10 5.16
6.47 0.57
23.90 0.96
729.24 4.43
15.54 0.96
0.50 0.49
26.69 0.99
1.25 0.55
378.75 3.41
1.06 0.72
9.44 0.79
174.36 2.44
10.55 0.46
533.35 4.46
28.76 1.17
633.76 4.59
175.49 2.56
22.16 1.06
0.07 0.33
47.55 1.20
0.01 0.38
220.44 2.10
22.69 1.04
3.62 0.65
47.01 1.46
11.15 0.62
300.74 3.27
685.25 3.41
610.49 4.35
192.77 2.02
130.39 2.22
530.67 3.73
524.34 4.52
477.41 3.99
129.45 2.02
1772.19 7.49
2.31 0.62
9.05 0.65
76.55 1.73
5.18 0.72
2.61 0.37
0.79 0.22
5.17 0.57
2.22 0.52
22.14 0.83
59.46 1.61
195.86 2.92
83.45 1.61
203.13 1.79
27.02 1.08
1.63 0.59
255.36 2.63
308.43 3.60
31.59 0.98
185.61 2.76
820.36 5.28
23.57 0.79
42.21 1.10
2132.35 7.56
303.41 3.45
27.09 1.03
28.72 1.08
169.71 2.65
609.69 4.24
50.09 1.17
2.74 0.56
3.40 0.65
434.28 4.09
65.48 2.30
184.40 2.27
0.07 0.75
20.79 1.04
203.25 3.01
3612.62 10.16
7.95 0.59
253.20 2.86
20.72 1.41
-0.10 0.46
20.60 1.53
346.11 3.83
49.46 2.00
0.20 0.64
2909.19 7.36
4.41 0.82
122.89 2.79
-0.08 0.47
0.47 0.66
752.91 7.51
57.57 1.44
77.34 2.14
-0.07 0.60
10.94 1.23
1.91 1.08
186.70 3.71
0.02 0.38
48.97 1.96
22.38 0.90
0.62 0.66
59.86 1.73
378.53 3.09
4.76 0.91
1.89 0.95
133.08 2.13
354.88 3.46
8.55 1.30
23.50 0.85
33.73 1.36
202.43 3.43
1.61 1.04
2100.21 9.32
321.63 3.72
410.11 6.17
922.50 6.35
1.74 1.11
29.38 1.68
560.34 5.88
619.63 4.56
150.39 1.65
512.36 3.85
178.59 2.67
1137.58 5.02
0.21 0.59
1.80 0.95
13.93 1.13
44.21 1.61
29.67 1.07
173.00 3.45
1175.50 7.52
9.63 1.20
0.67 0.64
132.48 2.54
225.01 3.61
818.06 7.87
1.50 0.74
27.08 0.94
211.87 3.79
993.36 5.57
6.43 0.81
36.11 1.42
14.86 1.30
159.98 3.09
70.61 1.89
1.92 0.95
1.03 0.83
19.67 1.50
20.34 1.35
100.19 1.98
480.24 3.69
98.85 3.10
1966.96 8.46
178.92 2.53
11.85 1.18
1666.14 8.57
204.88 3.53
831.70 5.63
65.76 2.36
780.68 5.89
343.31 4.36
12.95 1.04
380.18 3.33
4.94 1.14
2.88 1.01
0.69 0.73
429.83 4.48
36.36 0.95
304.61 3.01
61.89 1.91
83.73 2.16
63.93 1.96
4.38 0.91
45.53 1.86
66.85 2.49
410.06 2.49
127.69 1.58
169.77 3.17
14.90 1.41
4.21 1.00
37.00 1.89
135.42 3.09
906.90 4.55
3.40 1.04
0.21 1.15
251.09 2.60
272.76 3.95
287.90 3.64
344.63 2.62
21.04 1.25
10.99 1.13
432.30 4.12
2.57 0.81
239.36 3.93
1.41 0.77
0.60 0.66
0.83 1.06
199.34 2.64
746.97 5.81
152.83 2.86
20.14 0.94
340.99 3.71
0.63 1.16
2754.89 8.98
3.93 0.86
3.77 0.57
87.88 2.42
17.87 1.20
391.97 2.57
102.56 2.45
90.76 1.53
23.83 1.46
5.34 0.92
95.54 1.73
10.20 1.13
17.16 1.18
106.21 2.57
3.91 1.01
47.33 1.67
9.17 1.16
121.06 2.55
24.13 1.53
8.69 1.40
28.01 1.09
15.21 1.14
2.42 0.80
33.67 1.69
1352.19 7.61
36.83 1.91
0.66 0.88
24.08 1.15
31.06 1.46
11.70 1.23
121.72 2.62
2.63 0.84
0.44 0.81
157.37 3.45
20.91 1.30
268.39 3.76
36.64 1.91
130.75 2.65
2.44 0.58
40.24 1.84
11.70 1.40
2.96 0.93
91.29 2.40
14.76 1.16
4.46 0.68
27.70 1.25
0.34 0.55
777.93 4.95
8.15 1.07
303.85 2.44
27.64 1.32
1797.21 5.95
1377.20 4.88
52.73 1.36
46.17 1.22
195.66 3.24
1147.00 6.24
23.27 1.26
128.43 3.26
1.37 0.86
430.68 4.24
925.40 4.39
21.72 1.58
937.83 4.61
27.92 1.30
709.60 5.38
175.75 3.53
487.22 3.72
4.68 0.90
48.31 1.45
10.53 0.84
243.98 3.57
13.02 1.00
12.12 1.11
239.43 2.28
159.15 2.91
686.60 4.87
93.08 2.42
14.55 1.29
88.17 2.31
190.07 3.01
1.99 0.54
209.60 2.70
12.53 1.07
125.83 2.95
81.92 1.87
4.67 0.91
1.21 0.63
9.55 1.06
84.96 2.39
349.25 3.78
2507.10 8.33
368.69 3.47
206.76 3.78
307.01 2.90
18.88 1.07
55.68 1.20
12.48 0.89
716.01 4.58
26.31 1.29
611.35 5.52
107.96 2.32
167.93 2.80
85.27 1.57
92.98 2.42
8.92 0.80
119.52 2.23
39.93 0.97
253.28 3.56
483.78 5.57
265.37 3.95
385.10 3.47
51.35 1.68
3.01 0.81
60.12 1.48
361.61 4.97
7.84 1.05
871.34 4.56
44.96 1.59
305.90 2.80
63.56 1.74
76.77 2.22
558.80 3.74
708.99 4.00
-0.26 0.72
785.71 6.05
219.14 3.03
49.33 1.61
113.40 2.81
155.98 2.39
3.48 0.67
1.30 0.61
4.92 0.64
184.25 2.22
48.62 1.82
221.86 3.36
6.38 0.73
145.74 2.63
33.39 1.36
11.70 0.95
1077.56 6.17
542.90 5.13
2.89 0.69
1035.29 6.75
125.72 2.63
58.12 1.56
301.24 3.12
206.02 2.09
53.94 1.33
95.54 2.24
2377.91 8.60
22.50 1.36
23.40 1.17
2404.28 7.09
152.21 2.36
38.53 1.14
93.65 1.98
211.61 3.01
112.87 2.42
1010.58 4.59
30.47 1.50
30.73 1.51
7.54 0.83
0.21 0.53
29.90 1.36
1517.78 5.89
372.92 3.67
123.05 2.33
12.15 0.98
11.46 0.78
37.52 1.35
92.25 2.06
61.43 1.42
15.46 1.10
166.03 2.29
58.20 1.62
705.81 4.42
32.12 1.35
270.85 3.75
388.02 4.12
113.10 2.05
944.55 4.47
179.29 2.61
157.98 2.82
34.52 1.39
418.67 3.82
1.64 0.47
9.22 0.81
140.21 2.46
22.38 1.16
17.53 1.11
214.85 3.49
25.17 1.24
211.06 3.49
11.71 0.81
659.09 4.67
290.46 3.08
249.11 2.64
297.63 3.28
29.76 1.23
29.12 1.22
161.19 2.90
1800.02 8.24
742.99 5.15
94.35 1.93
59.03 1.77
3.64 0.69
180.04 2.22
-0.40 0.41
1.17 0.57
291.13 3.51
161.89 2.66
270.81 3.53
31.65 1.31
71.03 1.96
289.85 2.90
16.35 0.97
6.32 0.91
4.48 0.63
430.00 4.07
15.77 0.79
0.23 0.47
8.71 0.81
19.75 1.14
146.84 2.57
1737.58 7.53
22.44 1.24
457.87 4.59
103.12 2.03
3.78 0.54
133.01 2.06
416.59 3.74
25.70 1.32
34.08 1.10
7.19 0.80
1886.25 8.82
3.05 0.66
63.85 1.70
0.45 0.59
10.00 0.84
107.87 2.15
13.98 0.93
2.62 0.65
253.96 3.48
115.86 2.17
247.48 2.83
1200.42 6.31
564.37 5.03
146.91 2.46
1.13 0.68
22.23 1.19
40.63 1.42
63.56 1.84
7.46 0.77
179.92 2.38
8.04 0.60
3.21 0.68
285.31 3.63
4.11 0.81
1630.39 8.03
34.82 1.22
3.55 0.65
126.44 2.13
289.45 2.76
48.60 1.38
232.75 2.95
8.93 0.79
260.80 2.50
18.40 0.87
381.83 3.38
128.89 2.48
5.06 0.57
7.37 0.76
79.55 1.65
243.48 3.00
0.41 0.58
609.57 4.60
18.41 0.94
0.10 0.35
126.69 1.78
12.05 0.91
584.60 4.88
0.26 0.40
667.17 3.72
2069.44 7.71
0.11 0.61
263.32 2.90
103.81 2.02
185.99 2.17
1.52 0.51
234.80 2.49
897.18 5.76
170.64 3.91
61.59 2.61
64.25 1.84
460.93 5.18
248.02 4.29
347.83 4.59
1076.41 5.95
4015.43 11.18
284.60 3.14
2.03 0.75
2.36 0.88
10.67 0.96
3.53 1.33
877.96 6.58
101.23 2.77
1.87 0.65
872.86 6.75
163.47 3.70
210.96 4.29
17.59 0.86
412.63 4.21
417.08 4.42
58.93 1.71
166.10 3.42
29.78 1.36
29.55 1.51
12.77 1.34
0.90 0.83
29.23 1.45
4.42 0.76
274.63 3.59
791.28 6.74
29.96 1.68
969.82 8.06
98.22 2.80
11.34 1.08
246.19 3.65
15.61 1.40
57.33 2.10
219.63 2.59
16.08 1.40
32.54 1.48
-0.15 0.51
8.51 1.18
249.74 4.41
9.54 1.14
4.90 0.88
276.90 4.10
0.21 0.66
616.76 5.18
56.77 1.97
2.02 1.23
13.67 1.04
14.66 1.90
70.91 2.97
5.05 0.93
76.85 1.84
0.27 0.82
41.19 1.70
13.92 0.99
330.41 4.23
369.96 5.30
1.34 1.17
6.88 0.97
1.76 0.67
28.10 1.44
146.17 3.17
3.53 1.17
655.50 4.50
470.42 4.32
175.08 3.62
18.80 1.63
1.68 1.00
5.26 0.81
247.63 3.49
70.36 2.43
25.47 1.21
3.45 0.94
63.63 2.48
42.32 1.51
138.45 3.17
96.24 2.77
6.65 1.21
144.46 3.28
285.74 4.09
456.58 5.39
0.20 0.61
1640.73 8.38
84.98 2.24
2.45 0.85
20.75 1.38
7.43 1.04
1.03 0.93
64.23 1.93
144.65 3.74
7.20 1.22
72.61 2.32
-0.60 0.57
60.27 1.83
19.69 1.24
2057.60 7.80
6.51 1.01
267.80 5.28
-0.21 0.89
19.84 1.53
10.84 1.05
78.75 2.64
2.90 1.17
41.70 1.85
-0.40 0.66
137.04 3.05
16.41 1.14
235.04 4.52
40.38 1.72
372.27 5.34
4.81 1.00
90.85 2.31
370.60 4.03
271.80 4.45
34.82 1.83
0.38 0.83
58.01 2.10
91.68 2.48
11.16 1.05
384.08 5.31
191.55 3.05
13.70 1.29
83.53 2.50
2.61 0.79
38.22 1.60
162.43 3.14
455.96 5.75
12.39 1.35
79.29 2.55
89.50 2.42
608.18 5.89
37.56 1.82
14.70 1.41
19.76 1.49
42.85 1.68
79.47 2.43
252.20 4.14
107.26 2.92
1378.41 10.03
36.87 1.82
133.56 2.70
42.74 1.92
0.72 0.68
915.86 6.51
31.75 1.74
61.35 2.29
7.13 1.01
0.59 0.78
252.94 4.19
1.77 0.94
96.85 2.47
8.08 0.95
1.53 0.67
625.01 5.72
446.00 5.68
203.67 3.71
59.43 2.28
2.54 0.70
51.13 1.60
1164.30 8.86
207.87 3.64
116.14 2.84
361.85 4.16
719.37 6.82
1.94 1.08
35.49 1.74
10.41 1.12
1.71 0.67
2203.27 9.35
9.29 1.19
16.13 1.53
3.27 1.12
16.97 1.45
36.12 1.71
2.97 1.18
20.66 1.54
3.85 1.00
3.07 0.90
155.68 3.37
15.16 1.37
2.12 0.94
4.20 0.76
479.09 5.57
140.78 2.88
45.25 1.94
65.93 2.17
1116.13 8.35
830.74 7.47
847.45 7.69
60.99 2.12
29.59 1.74
63.86 2.23
7.43 0.96
75.78 2.41
28.08 1.54
10.65 1.14
31.97 1.67
0.45 0.90
48.76 2.04
55.72 1.93
20.32 1.40
118.45 2.63
7.28 1.08
24.79 1.40
8.58 1.01
3.05 0.87
71.25 2.43
1.38 0.92
21.06 1.48
912.78 5.43
204.72 3.14
917.84 7.01
610.51 5.85
731.49 7.58
137.09 3.10
261.33 4.24
14.96 1.15
132.64 3.12
1595.52 9.85
12.80 1.05
696.36 6.31
2.48 0.84
45.94 1.90
33.27 1.61
1.44 0.93
39.01 1.69
324.48 3.97
202.57 3.68
29.56 1.64
113.50 2.68
2.45 0.91
1.62 0.82
3.42 0.84
483.94 4.86
62.78 2.01
44.23 1.77
251.49 4.06
91.09 2.64
41.64 1.89
1.48 0.63
2231.22 9.65
34.24 1.65
0.12 0.68
29.83 1.61
537.68 5.82
66.53 2.26
2322.99 9.78
156.66 2.97
129.01 2.73
187.17 3.35
244.02 4.07
5.04 0.85
14.65 1.20
1.47 0.65
436.27 5.27
1.58 0.94
-0.51 0.64
24.40 1.45
186.84 3.38
10.13 1.17
72.69 2.33
173.61 3.19
10.71 1.17
1.78 0.91
118.44 3.10
63.98 2.12
42.51 1.91
468.97 5.51
0.43 0.91
1.43 0.69
684.58 5.80
1.69 0.92
64.78 2.19
12.65 1.08
416.48 4.78
50.63 2.00
38.30 1.79
13.93 1.28
8.67 0.99
2.44 0.83
86.91 2.54
5.93 1.01
5.50 0.82
-0.13 0.48
36.50 1.51
62.08 1.97
9.93 1.06
0.40 0.66
2.36 0.72
856.52 6.14
81.82 2.25
391.57 4.26
-0.21 0.73
63.52 2.26
9.00 1.13
45.83 1.85
21.48 1.26
2.11 0.88
6.08 0.86
259.70 3.39
73.85 2.30
181.44 3.64
46.17 1.72
89.17 2.36
3.98 0.95
2.41 0.72
350.39 4.41
221.36 3.72
9.21 1.23
171.70 3.43
2.33 0.78
3.21 1.01
54.43 2.20
31.24 1.50
17.24 1.25
15.55 1.12
212.42 3.83
659.06 6.71
586.73 5.89
423.37 5.45
31.95 1.65
38.47 1.45
3.69 0.92
120.26 2.63
11.08 1.06
15.29 1.27
8.22 0.94
0.45 0.71
176.91 3.01
11.36 1.13
34.85 1.66
332.42 4.76
28.20 1.60
110.81 2.13
51.41 1.82
57.05 2.06
362.44 5.16
5.58 0.90
60.24 1.95
26.35 1.68
12.74 1.20
149.05 3.22
335.44 3.75
981.05 6.39
319.14 4.00
2.12 0.80
20.40 1.25
110.89 2.28
352.18 4.19
110.55 2.73
60.80 1.82
2.93 0.69
52.54 1.81
1.63 0.80
16.11 0.85
38.84 1.67
153.61 2.42
2.56 0.79
688.50 5.96
4.39 0.88
13.85 1.13
1.23 0.63
103.60 2.35
11.87 1.00
25.28 1.33
6.07 0.98
10.11 1.13
48.38 1.53
61.84 1.67
175.10 2.90
2.10 0.73
2.36 0.54
46.18 1.74
1475.66 7.22
83.25 2.06
16.71 0.87
3.01 0.52
1.99 0.71
69.80 1.99
162.32 2.27
42.73 1.44
-0.03 0.59
2.02 0.72
175.44 2.67
42.31 1.70
29.36 1.46
1742.67 6.50
21.78 0.81
177.08 2.29
625.09 4.42
13.88 0.96
731.25 5.23
27.66 1.27
60.08 1.52
248.78 3.25
20.72 0.98
46.85 1.58
595.23 4.21
143.91 2.44
19.61 1.01
0.68 0.37
198.07 2.82
489.73 4.60
22.29 1.19
3.07 0.52
-0.01 0.57
10.43 0.85
65.18 1.67
76.61 1.34
1.51 0.57
638.06 3.99
2452.24 8.80
127.31 2.33
19.46 1.04
61.96 1.52
211.97 2.55
1.53 0.48
0.55 0.49
0.41 0.44
52.93 1.44
311.33 2.80
20.35 0.89
55.93 1.22
8.74 0.74
144.60 2.25
1494.89 5.61
902.56 5.48
2.68 0.44
3.28 0.51
1050.01 4.36
42.83 1.29
59.60 1.49
112.55 1.86
1692.02 6.04
4.19 0.54
22.29 1.01

_olex2_diffrn_ambient_temperature_device 'Oxford Cryosystems'
_olex2_submission_original_sample_id CS148
_olex2_submission_special_instructions 'No special instructions were received'
_STOE_detector_distance          '40.0 mm'
_STOE_detector_pixelsize_x       '0.075 mm'
_STOE_detector_pixelsize_y       '0.075 mm'
_STOE_detector_size_x            '8.0 cm'
_STOE_detector_size_y            '7.7 cm'
_STOE_evaluation_integration_A   5.6
_STOE_evaluation_integration_B   -1.0
_STOE_evaluation_integration_EMS 0.017
_STOE_evaluation_LANA_BIS_l_even_max -
_STOE_evaluation_LANA_BIS_l_odd_max -
_STOE_evaluation_LANA_BOS_l_even_max 4
_STOE_evaluation_LANA_BOS_l_odd_max 1
_STOE_evaluation_LANA_completeness 98.4
_STOE_evaluation_LANA_DXS_max_order 1
_STOE_evaluation_LANA_DYS_max_order 1
_STOE_evaluation_LANA_FS_max_order 3
_STOE_evaluation_LANA_max_2theta_available 145.8
_STOE_evaluation_LANA_max_2theta_desired 145.8
_STOE_evaluation_LANA_mean_redundancy 4.5
_STOE_evaluation_LANA_number_refls_after_OR 15136
_STOE_evaluation_LANA_number_refls_outliers 6338
_STOE_evaluation_LANA_number_refls_total 21474
_STOE_evaluation_LANA_number_refls_unique 3387
_STOE_evaluation_LANA_number_refls_written 15136
_STOE_evaluation_LANA_OR_c1      0.035
_STOE_evaluation_LANA_OR_c2      0
_STOE_evaluation_LANA_OR_c3      0
_STOE_evaluation_LANA_OR_c4      0.7
_STOE_evaluation_LANA_point_group -1
_STOE_evaluation_LANA_table      
;
#----------------------------------------------------------------------------
2Theta          15.9   31.3   46.7   62.1   77.5   92.9  108.3  123.7  139.1
#----------------------------------------------------------------------------
<Resolution>    4.71   2.70   1.92   1.46   1.23   1.07   0.95   0.87   0.83
N(total)          69    344    816   2617   4503   4532   3306   3483   1804
<Redundancy>     1.7    2.2    2.5    5.1    6.6    5.5    3.9    4.2    3.1
Complet. [%%]    97.3   99.1  100.0  100.0  100.0   99.7   99.2   98.6   91.9
<I/sigma>      283.9  139.1   83.9   46.6   33.8   27.5   19.7   11.7    6.5
R(int)         0.051  0.034  0.038  0.042  0.043  0.046  0.078  0.161  0.247
#----------------------------------------------------------------------------
;
_STOE_measurement_identifier     CS148_150K
_STOE_measurement_max_exposure_per_frame '10.0 s'
_STOE_measurement_mean_exposure_per_frame '9.7 s'
_STOE_measurement_min_exposure_per_frame '2.0 s'
_STOE_measurement_total_exposure_time '9.9 h'
_STOE_measurement_total_frame_number 3675
_STOE_measurement_total_run_number 34
_STOE_measurement_tube_power     '50.0 W'
####################################################################### 
# 
# This file contains crystal structure data downloaded from the 
# Cambridge Structural Database (CSD) hosted by the Cambridge 
# Crystallographic Data Centre (CCDC).
# 
# Full information about CCDC data access policies and citation 
# guidelines are available at http://www.ccdc.cam.ac.uk/access/V1 
# 
# Audit and citation data items may have been added by the CCDC. 
# Please retain this information to preserve the provenance of 
# this file and to allow appropriate attribution of the data. 
# 
#######################################################################

data_por195_150k
_audit_block_doi                 10.5517/ccdc.csd.cc2dhp6t
_database_code_depnum_ccdc_archive 'CCDC 2219606'
loop_
_citation_id
_citation_doi
_citation_year
1 10.26434/chemrxiv-2023-rcvdn 2023
loop_
_audit_author_name
_audit_author_address
'Alessandro Prescimone'
;University Basel
Switzerland
;
_audit_update_record             
;
2022-11-14 deposited with the CCDC.	2024-05-06 downloaded from the CCDC.
;
_audit_creation_date             2022-10-03
_audit_creation_method           
;
Olex2 1.5
(compiled 2022.04.07 svn.rca3783a0 for OlexSys, GUI svn.r6498)
;
_shelx_SHELXL_version_number     2018/3
loop_
_audit_author_email
rohan.pokratath@unibas.ch
alessandro.prescimone@unibas.ch
_chemical_name_common            ?
_chemical_name_systematic        ?
_chemical_formula_moiety         'C8 H16 Br4 O2 Zr'
_chemical_formula_sum            'C8 H16 Br4 O2 Zr'
_chemical_formula_weight         555.07
_chemical_melting_point          ?
loop_
_atom_type_symbol
_atom_type_description
_atom_type_scat_dispersion_real
_atom_type_scat_dispersion_imag
_atom_type_scat_source
C C 0.0181 0.0091 'International Tables Vol C Tables 4.2.6.8 and 6.1.1.4'
H H 0.0000 0.0000 'International Tables Vol C Tables 4.2.6.8 and 6.1.1.4'
Br Br -0.6763 1.2805 'International Tables Vol C Tables 4.2.6.8 and 6.1.1.4'
O O 0.0492 0.0322 'International Tables Vol C Tables 4.2.6.8 and 6.1.1.4'
Zr Zr -0.1862 2.2449 'International Tables Vol C Tables 4.2.6.8 and 6.1.1.4'

_shelx_space_group_comment       
;
The symmetry employed for this shelxl refinement is uniquely defined
by the following loop, which should always be used as a source of
symmetry information in preference to the above space-group names.
They are only intended as comments.
;
_space_group_crystal_system      triclinic
_space_group_IT_number           2
_space_group_name_H-M_alt        'P -1'
_space_group_name_Hall           '-P 1'
loop_
_space_group_symop_operation_xyz
'x, y, z'
'-x, -y, -z'

_cell_length_a                   7.1420(7)
_cell_length_b                   7.5304(8)
_cell_length_c                   8.0799(8)
_cell_angle_alpha                87.085(8)
_cell_angle_beta                 68.311(8)
_cell_angle_gamma                71.788(8)
_cell_volume                     382.53(7)
_cell_formula_units_Z            1
_cell_measurement_reflns_used    7773
_cell_measurement_temperature    150
_cell_measurement_theta_max      71.50
_cell_measurement_theta_min      5.91
_shelx_estimated_absorpt_T_max   0.366
_shelx_estimated_absorpt_T_min   0.089
_exptl_absorpt_coefficient_mu    17.995
_exptl_absorpt_correction_T_max  0.0000
_exptl_absorpt_correction_T_min  0.0000
_exptl_absorpt_correction_type   multi-scan
_exptl_absorpt_process_details   
;
STOE X-Red32, absorption correction by Gaussian integration, analogous to
P. Coppens in: F. R. Ahmed (Editor), "Crystallographic Computing", Munksgaard,
Copenhagen (1970), 255 - 270. Afterwards scaling of reflection intensities was
performed within STOE LANA. J. Koziskova, F. Hahn, J. Richter, J. Kozisek, Acta
Chimica Slovaca, vol. 9, no. 2, 2016, pp. 136 - 140.
Finally a spherical absorption correction was done within STOE LANA.
;
_exptl_absorpt_special_details   ?
_exptl_crystal_colour            colourless
_exptl_crystal_colour_primary    colourless
_exptl_crystal_density_diffrn    2.410
_exptl_crystal_density_meas      ?
_exptl_crystal_density_method    'not measured'
_exptl_crystal_description       plate
_exptl_crystal_F_000             260
loop_
_exptl_crystal_face_index_h
_exptl_crystal_face_index_k
_exptl_crystal_face_index_l
_exptl_crystal_face_perp_dist
-3 -1 30 0.0191
-6 -30 -29 0.0521
30 17 -7 0.0534
-13 26 30 0.0524
-24 5 -30 0.0649
12 23 30 0.0510
-1 0 -15 0.0264
-14 -5 15 0.0515
11 -27 -30 0.0534

_exptl_crystal_size_max          0.26
_exptl_crystal_size_mid          0.183
_exptl_crystal_size_min          0.07
_exptl_crystal_size_rad          0.180
_exptl_transmission_factor_max   ?
_exptl_transmission_factor_min   ?
_diffrn_reflns_av_R_equivalents  0.0482
_diffrn_reflns_av_unetI/netI     0.0283
_diffrn_reflns_Laue_measured_fraction_full 0.990
_diffrn_reflns_Laue_measured_fraction_max 0.978
_diffrn_reflns_limit_h_max       8
_diffrn_reflns_limit_h_min       -4
_diffrn_reflns_limit_k_max       9
_diffrn_reflns_limit_k_min       -7
_diffrn_reflns_limit_l_max       9
_diffrn_reflns_limit_l_min       -9
_diffrn_reflns_number            6412
_diffrn_reflns_point_group_measured_fraction_full 0.990
_diffrn_reflns_point_group_measured_fraction_max 0.978
_diffrn_reflns_theta_full        67.686
_diffrn_reflns_theta_max         73.062
_diffrn_reflns_theta_min         7.312
_diffrn_ambient_temperature      150
_diffrn_detector                 'EIGER2 1M'
_diffrn_detector_area_resol_mean 13.33
_diffrn_detector_type            ?
_diffrn_measured_fraction_theta_full 0.990
_diffrn_measured_fraction_theta_max 0.978
_diffrn_measurement_details      
;
 3719 frames, detector distance = 40 mm
;
_diffrn_measurement_device       'Eulerian 4-circle diffractometer'
_diffrn_measurement_device_type  'STOE STADIVARI'
_diffrn_measurement_method       'rotation method, \w scans'
_diffrn_radiation_collimation    '1.2 0.6 mm diameter'
_diffrn_radiation_monochromator  'Graded multilayer mirror'
_diffrn_radiation_polarisn_norm  270
_diffrn_radiation_probe          x-ray
_diffrn_radiation_type           'Cu K\a'
_diffrn_radiation_wavelength     1.54186
_diffrn_source                   'Axo Cu'
_diffrn_source_current           1.00
_diffrn_source_power             0.050
_diffrn_source_voltage           50
_reflns_Friedel_coverage         0.000
_reflns_Friedel_fraction_full    .
_reflns_Friedel_fraction_max     .
_reflns_number_gt                1079
_reflns_number_total             1496
_reflns_special_details          
;
 Reflections were merged by SHELXL according to the crystal
 class for the calculation of statistics and refinement.
 
 _reflns_Friedel_fraction is defined as the number of unique
 Friedel pairs measured divided by the number that would be
 possible theoretically, ignoring centric projections and
 systematic absences.
;
_reflns_threshold_expression     'I > 2\s(I)'
_computing_cell_refinement       'X-Area Recipe 1.37.0.0 (STOE, 2021)'
_computing_data_collection       'X-Area Pilatus3_SV 1.31.186.0 (STOE, 2022)'
_computing_data_reduction        
;
X-Area Integrate 2.5.3.0 (STOE, 2021)
X-Area LANA 2.7.5.0 (STOE, 2022)
;
_computing_molecular_graphics    'Olex2 1.5 (Dolomanov et al., 2009)'
_computing_publication_material  'Olex2 1.5 (Dolomanov et al., 2009)'
_computing_structure_refinement  'SHELXL 2018/3 (Sheldrick, 2015)'
_computing_structure_solution    'SHELXT 2018/2 (Sheldrick, 2018)'
_refine_diff_density_max         1.089
_refine_diff_density_min         -0.914
_refine_diff_density_rms         0.204
_refine_ls_extinction_coef       .
_refine_ls_extinction_method     none
_refine_ls_goodness_of_fit_ref   1.100
_refine_ls_hydrogen_treatment    constr
_refine_ls_matrix_type           full
_refine_ls_number_parameters     70
_refine_ls_number_reflns         1496
_refine_ls_number_restraints     60
_refine_ls_R_factor_all          0.1156
_refine_ls_R_factor_gt           0.0846
_refine_ls_restrained_S_all      1.079
_refine_ls_shift/su_max          0.000
_refine_ls_shift/su_mean         0.000
_refine_ls_structure_factor_coef Fsqd
_refine_ls_weighting_details     
'w=1/[\s^2^(Fo^2^)+(0.0400P)^2^+4.0000P] where P=(Fo^2^+2Fc^2^)/3'
_refine_ls_weighting_scheme      calc
_refine_ls_wR_factor_gt          0.1752
_refine_ls_wR_factor_ref         0.1949
_refine_special_details          ?
_olex2_refinement_description    
;
1. Fixed Uiso
 At 1.2 times of:
  All C(H,H) groups
2. Uiso/Uaniso restraints and constraints
O1 \\sim C4 \\sim C3 \\sim C2 \\sim C1: within 2A with sigma of 0.04 and sigma
for terminal atoms of 0.08 within 2A
3. Rigid body (RIGU) restrains
 C1, C2, C3, C4, O1
 with sigma for 1-2 distances of 0.004 and sigma for 1-3 distances of 0.004
4.a Secondary CH2 refined with riding coordinates:
 C3(H3A,H3B), C2(H2A,H2B), C4(H4A,H4B), C1(H1A,H1B)
;
_atom_sites_solution_hydrogens   geom
_atom_sites_solution_primary     dual
_atom_sites_solution_secondary   ?
loop_
_atom_site_label
_atom_site_type_symbol
_atom_site_fract_x
_atom_site_fract_y
_atom_site_fract_z
_atom_site_U_iso_or_equiv
_atom_site_adp_type
_atom_site_occupancy
_atom_site_site_symmetry_order
_atom_site_calc_flag
_atom_site_refinement_flags_posn
_atom_site_refinement_flags_adp
_atom_site_refinement_flags_occupancy
_atom_site_disorder_assembly
_atom_site_disorder_group
Zr1 Zr 0.500000 0.500000 0.500000 0.0998(6) Uani 1 2 d S . P . .
Br1 Br 0.5829(3) 0.6165(3) 0.7520(2) 0.1128(7) Uani 1 1 d . . . . .
Br2 Br 0.1502(3) 0.7765(2) 0.5865(2) 0.1109(6) Uani 1 1 d . . . . .
O1 O 0.3372(16) 0.3264(14) 0.6837(13) 0.104(3) Uani 1 1 d . U . . .
C3 C 0.234(3) 0.135(2) 0.917(2) 0.123(5) Uani 1 1 d . U . . .
H3A H 0.277996 -0.001670 0.890249 0.147 Uiso 1 1 calc R U . . .
H3B H 0.196805 0.159690 1.046715 0.147 Uiso 1 1 calc R U . . .
C2 C 0.054(3) 0.230(3) 0.868(3) 0.126(5) Uani 1 1 d . U . . .
H2A H -0.044903 0.337015 0.955646 0.151 Uiso 1 1 calc R U . . .
H2B H -0.022897 0.143071 0.863987 0.151 Uiso 1 1 calc R U . . .
C4 C 0.411(3) 0.211(3) 0.810(2) 0.120(5) Uani 1 1 d . U . . .
H4A H 0.440228 0.286738 0.888519 0.144 Uiso 1 1 calc R U . . .
H4B H 0.542442 0.107504 0.746765 0.144 Uiso 1 1 calc R U . . .
C1 C 0.142(3) 0.298(3) 0.688(3) 0.122(5) Uani 1 1 d . U . . .
H1A H 0.172842 0.203802 0.592997 0.147 Uiso 1 1 calc R U . . .
H1B H 0.041475 0.416983 0.673981 0.147 Uiso 1 1 calc R U . . .

loop_
_atom_site_aniso_label
_atom_site_aniso_U_11
_atom_site_aniso_U_22
_atom_site_aniso_U_33
_atom_site_aniso_U_23
_atom_site_aniso_U_13
_atom_site_aniso_U_12
Zr1 0.0985(12) 0.0935(12) 0.1066(13) 0.0142(9) -0.0401(10) -0.0282(9)
Br1 0.1143(13) 0.1119(12) 0.1155(13) 0.0101(9) -0.0487(10) -0.0338(10)
Br2 0.1025(11) 0.1001(11) 0.1237(13) 0.0126(9) -0.0431(10) -0.0233(9)
O1 0.105(6) 0.106(7) 0.107(6) 0.020(5) -0.045(5) -0.035(5)
C3 0.122(10) 0.105(10) 0.130(11) 0.025(8) -0.036(9) -0.036(8)
C2 0.122(10) 0.118(11) 0.140(12) 0.025(9) -0.046(9) -0.047(9)
C4 0.123(10) 0.125(11) 0.126(11) 0.038(8) -0.057(9) -0.049(9)
C1 0.112(10) 0.121(11) 0.145(11) 0.024(9) -0.057(9) -0.043(9)

_geom_special_details            
;
 All esds (except the esd in the dihedral angle between two l.s. planes)
 are estimated using the full covariance matrix.  The cell esds are taken
 into account individually in the estimation of esds in distances, angles
 and torsion angles; correlations between esds in cell parameters are only
 used when they are defined by crystal symmetry.  An approximate (isotropic)
 treatment of cell esds is used for estimating esds involving l.s. planes.
;
loop_
_geom_bond_atom_site_label_1
_geom_bond_atom_site_label_2
_geom_bond_distance
_geom_bond_site_symmetry_2
_geom_bond_publ_flag
Zr1 Br1 2.5816(18) . ?
Zr1 Br1 2.5816(18) 2_666 ?
Zr1 Br2 2.5830(17) 2_666 ?
Zr1 Br2 2.5830(17) . ?
Zr1 O1 2.178(10) 2_666 ?
Zr1 O1 2.178(10) . ?
O1 C4 1.447(17) . ?
O1 C1 1.461(18) . ?
C3 H3A 0.9900 . ?
C3 H3B 0.9900 . ?
C3 C2 1.45(2) . ?
C3 C4 1.50(2) . ?
C2 H2A 0.9900 . ?
C2 H2B 0.9900 . ?
C2 C1 1.49(2) . ?
C4 H4A 0.9900 . ?
C4 H4B 0.9900 . ?
C1 H1A 0.9900 . ?
C1 H1B 0.9900 . ?

loop_
_geom_angle_atom_site_label_1
_geom_angle_atom_site_label_2
_geom_angle_atom_site_label_3
_geom_angle
_geom_angle_site_symmetry_1
_geom_angle_site_symmetry_3
_geom_angle_publ_flag
Br1 Zr1 Br1 180.0 . 2_666 ?
Br1 Zr1 Br2 89.92(6) . 2_666 ?
Br1 Zr1 Br2 90.08(6) 2_666 2_666 ?
Br1 Zr1 Br2 89.92(6) 2_666 . ?
Br1 Zr1 Br2 90.08(6) . . ?
Br2 Zr1 Br2 180.0 . 2_666 ?
O1 Zr1 Br1 89.9(3) 2_666 2_666 ?
O1 Zr1 Br1 90.1(3) 2_666 . ?
O1 Zr1 Br1 89.9(3) . . ?
O1 Zr1 Br1 90.1(3) . 2_666 ?
O1 Zr1 Br2 90.8(3) . . ?
O1 Zr1 Br2 89.2(3) 2_666 . ?
O1 Zr1 Br2 89.2(3) . 2_666 ?
O1 Zr1 Br2 90.8(3) 2_666 2_666 ?
O1 Zr1 O1 180.0 . 2_666 ?
C4 O1 Zr1 126.1(9) . . ?
C4 O1 C1 109.3(12) . . ?
C1 O1 Zr1 124.5(9) . . ?
H3A C3 H3B 108.6 . . ?
C2 C3 H3A 110.4 . . ?
C2 C3 H3B 110.4 . . ?
C2 C3 C4 106.8(14) . . ?
C4 C3 H3A 110.4 . . ?
C4 C3 H3B 110.4 . . ?
C3 C2 H2A 110.4 . . ?
C3 C2 H2B 110.4 . . ?
C3 C2 C1 106.4(15) . . ?
H2A C2 H2B 108.6 . . ?
C1 C2 H2A 110.4 . . ?
C1 C2 H2B 110.4 . . ?
O1 C4 C3 105.7(14) . . ?
O1 C4 H4A 110.6 . . ?
O1 C4 H4B 110.6 . . ?
C3 C4 H4A 110.6 . . ?
C3 C4 H4B 110.6 . . ?
H4A C4 H4B 108.7 . . ?
O1 C1 C2 104.0(14) . . ?
O1 C1 H1A 111.0 . . ?
O1 C1 H1B 111.0 . . ?
C2 C1 H1A 111.0 . . ?
C2 C1 H1B 111.0 . . ?
H1A C1 H1B 109.0 . . ?

loop_
_geom_torsion_atom_site_label_1
_geom_torsion_atom_site_label_2
_geom_torsion_atom_site_label_3
_geom_torsion_atom_site_label_4
_geom_torsion
_geom_torsion_site_symmetry_1
_geom_torsion_site_symmetry_2
_geom_torsion_site_symmetry_3
_geom_torsion_site_symmetry_4
_geom_torsion_publ_flag
Zr1 O1 C4 C3 174.4(10) . . . . ?
Zr1 O1 C1 C2 -160.7(10) . . . . ?
C3 C2 C1 O1 -28.2(19) . . . . ?
C2 C3 C4 O1 -8(2) . . . . ?
C4 O1 C1 C2 23.4(18) . . . . ?
C4 C3 C2 C1 23(2) . . . . ?
C1 O1 C4 C3 -9.7(19) . . . . ?

_shelx_res_file                  
;
TITL por195_150k_a.res in P-1
    por195_150k.res
    created by SHELXL-2018/3 at 11:02:26 on 03-Oct-2022
REM Old TITL
REM SHELXT solution in P-1: R1 0.176, Rweak 0.003, Alpha 0.080
REM <I/s> 0.000 for 0 systematic absences, Orientation as input
REM Formula found by SHELXT: Zr Br4 O2 C8
CELL 1.54186 7.142 7.5304 8.0799 87.085 68.311 71.788
ZERR 1 0.0007 0.0008 0.0008 0.008 0.008 0.008
LATT 1
SFAC C H Br O Zr
UNIT 8 16 4 2 1
SIMU O1 C4 C3 C2 C1
RIGU C1 C2 C3 C4 O1

L.S. 20
PLAN  5
SIZE 0.07 0.183 0.26
TEMP -123.15
CONF
BOND
list 4
MORE -1
BOND $H
fmap 2
acta
OMIT 1 0 0
OMIT 0 1 0
OMIT 0 -1 1
OMIT -1 -1 1
OMIT 1 -1 0
OMIT 5 3 3
REM <olex2.extras>
REM <HklSrc "%./POR195_150K.hkl">
REM </olex2.extras>

WGHT    0.040000    4.000000
FVAR       0.77656
ZR1   5    0.500000    0.500000    0.500000    10.50000    0.09850    0.09353 =
         0.10656    0.01424   -0.04007   -0.02821
BR1   3    0.582853    0.616536    0.752048    11.00000    0.11432    0.11194 =
         0.11553    0.01008   -0.04866   -0.03375
BR2   3    0.150198    0.776519    0.586463    11.00000    0.10255    0.10009 =
         0.12370    0.01264   -0.04315   -0.02326
O1    4    0.337189    0.326358    0.683750    11.00000    0.10502    0.10559 =
         0.10669    0.02043   -0.04505   -0.03505
C3    1    0.234151    0.135285    0.917363    11.00000    0.12180    0.10527 =
         0.12990    0.02527   -0.03632   -0.03561
AFIX  23
H3A   2    0.277996   -0.001670    0.890249    11.00000   -1.20000
H3B   2    0.196805    0.159690    1.046715    11.00000   -1.20000
AFIX   0
C2    1    0.054405    0.230348    0.868020    11.00000    0.12183    0.11804 =
         0.14043    0.02538   -0.04578   -0.04686
AFIX  23
H2A   2   -0.044903    0.337015    0.955646    11.00000   -1.20000
H2B   2   -0.022897    0.143071    0.863987    11.00000   -1.20000
AFIX   0
C4    1    0.410885    0.211099    0.810032    11.00000    0.12330    0.12541 =
         0.12552    0.03768   -0.05729   -0.04855
AFIX  23
H4A   2    0.440228    0.286738    0.888519    11.00000   -1.20000
H4B   2    0.542442    0.107504    0.746765    11.00000   -1.20000
AFIX   0
C1    1    0.142033    0.298123    0.688430    11.00000    0.11171    0.12076 =
         0.14523    0.02386   -0.05694   -0.04327
AFIX  23
H1A   2    0.172842    0.203802    0.592997    11.00000   -1.20000
H1B   2    0.041475    0.416983    0.673981    11.00000   -1.20000
AFIX   0
HKLF 4


REM  por195_150k_a.res in P-1
REM wR2 = 0.1949, GooF = S = 1.100, Restrained GooF = 1.079 for all data
REM R1 = 0.0846 for 1079 Fo > 4sig(Fo) and 0.1156 for all 1496 data
REM 70 parameters refined using 60 restraints

END

WGHT      0.1483      1.3945

REM Highest difference peak  1.089,  deepest hole -0.914,  1-sigma level  0.204
Q1    1   0.6159  0.5862  0.5825  11.00000  0.05    1.09
Q2    1   0.4884  0.4977  0.3372  11.00000  0.05    1.03
Q3    1   0.2353  0.7583  0.7168  11.00000  0.05    0.82
Q4    1   0.4318  0.3868  0.6346  11.00000  0.05    0.76
Q5    1   0.0302  0.6972  0.7224  11.00000  0.05    0.72
;
_shelx_res_checksum              93114
loop_
_refln_intensity_net
_refln_intensity_u
427.67 7.55
0.09 0.07
15.71 1.43
-0.69 0.37
1.45 0.97
735.49 7.08
-0.01 0.15
-0.42 0.34
0.00 0.05
-0.00 0.03
0.19 0.26
379.98 4.97
301.93 5.75
0.28 0.89
-0.06 0.16
-0.03 0.09
-0.20 0.17
-0.02 0.09
326.47 4.83
-0.03 0.07
0.07 0.34
-0.07 0.08
-0.03 0.16
-0.24 0.45
-0.00 0.04
-0.00 0.03
0.16 0.66
87.39 2.72
0.08 0.36
0.04 0.07
0.93 0.92
-0.15 0.16
-0.05 0.15
0.04 0.23
-0.07 0.57
-0.17 0.13
46.03 1.88
0.03 0.04
7.92 1.11
-0.35 0.55
-0.08 0.14
-0.02 0.07
0.06 0.16
-0.03 0.08
142.05 3.33
63.71 1.93
-0.06 0.15
1.56 1.03
99.42 2.48
-0.07 0.09
0.04 0.06
0.03 0.16
0.55 0.71
0.16 0.44
-0.78 0.30
-0.39 0.24
-0.06 0.04
-0.53 0.32
183.33 3.09
21.93 1.11
9.43 1.08
0.25 0.83
0.15 0.20
0.04 0.03
463.77 5.26
22.17 0.67
-0.08 0.26
7.04 0.60
-0.75 0.27
-0.02 0.03
410.01 5.81
5.33 0.69
487.46 5.55
-0.05 0.09
-0.18 0.12
27.03 1.54
16.33 0.77
2.48 0.63
-0.11 0.09
22.70 0.87
1.33 0.54
-0.41 0.43
1.77 0.54
147.20 2.55
36.80 1.56
5.05 0.34
27.15 1.00
0.17 0.13
0.04 0.07
77.31 1.61
284.17 4.21
2.61 0.30
0.29 0.09
43.65 1.08
6.17 0.45
1.41 0.22
28.17 1.20
1.20 0.39
14.44 0.77
2.70 0.28
70.22 2.23
1.61 0.18
79.41 1.72
145.68 2.57
67.20 1.91
-0.01 0.14
8.76 1.09
156.29 2.30
3.37 0.36
3.21 0.51
0.57 0.30
-0.01 0.03
3.01 0.27
0.69 0.22
6.51 0.47
90.62 2.33
18.34 0.57
0.22 0.09
62.40 1.71
4.60 0.46
0.06 0.07
-0.04 0.04
-0.01 0.15
38.20 1.06
53.75 1.79
8.41 0.81
15.45 0.90
108.71 2.59
26.10 0.89
0.04 0.09
0.17 0.11
-0.01 0.06
125.19 2.85
467.59 5.82
0.53 0.30
2.27 0.46
27.70 1.00
0.36 0.10
0.66 0.12
0.02 0.07
451.73 4.56
6.56 0.46
7.49 0.73
0.54 0.40
1.58 0.16
0.06 0.07
15.89 0.95
0.13 0.81
0.04 0.08
56.66 1.45
70.41 1.85
0.97 0.20
0.02 0.20
23.71 1.32
0.08 0.10
252.37 3.92
42.34 1.71
736.45 7.59
0.76 0.30
1.33 0.18
0.09 0.10
0.18 0.12
2.07 0.48
-0.03 0.18
1.38 0.62
0.98 0.28
0.25 0.23
0.20 0.19
0.39 0.28
-0.00 0.13
-0.06 0.07
12.05 0.88
2.47 0.46
99.49 2.67
0.73 0.22
1.61 0.36
1.04 1.02
97.21 2.67
-0.04 0.26
1.84 0.31
0.57 0.19
165.28 3.25
0.41 0.57
0.08 0.14
-0.15 0.09
1.88 0.92
-0.06 0.19
0.38 0.34
7.30 0.78
-0.24 0.20
24.82 1.17
0.87 0.40
0.47 0.31
18.57 1.55
76.48 2.12
12.97 1.03
0.02 0.39
108.41 3.35
0.93 0.40
26.12 1.15
266.07 5.43
119.88 4.22
6.84 1.00
0.20 0.45
-0.55 0.26
0.27 0.23
298.13 5.16
1450.20 9.92
11.81 1.28
3033.88 18.55
727.86 7.33
126.90 3.19
0.62 0.80
15.43 1.08
46.00 1.92
346.42 4.81
129.99 3.03
29.26 1.53
291.02 4.70
139.35 3.41
142.83 3.38
12.09 1.00
0.31 0.51
0.22 0.44
1696.97 10.37
97.55 2.50
36.83 1.55
3.43 0.57
11.10 0.87
648.81 5.93
79.05 2.29
260.51 3.79
6.15 0.81
221.01 2.91
5.07 0.85
0.29 0.41
2548.38 10.15
0.34 0.52
0.41 0.37
414.78 4.76
212.46 3.49
0.07 0.35
424.81 4.61
196.71 3.64
40.16 1.55
32.02 1.29
25.37 1.21
0.89 0.49
1735.48 9.79
0.78 0.41
2378.27 11.21
68.86 1.81
151.71 2.82
44.07 1.54
14.29 0.95
478.08 4.91
-0.20 0.37
250.64 3.36
21.82 1.18
207.61 3.26
121.90 2.54
18.14 1.01
2.45 0.53
26.05 1.26
10.35 0.81
416.05 4.32
7.80 0.68
52.91 1.41
1103.00 6.27
53.59 1.60
1342.56 8.20
1350.87 7.74
122.57 2.49
224.59 3.28
316.58 3.92
12.44 0.88
185.57 2.97
4.77 0.63
303.90 3.83
497.85 4.95
123.72 2.42
202.59 2.98
34.48 1.32
8.32 0.72
776.21 6.01
0.52 0.49
375.89 3.71
493.83 4.57
325.91 3.86
1476.23 8.15
0.14 0.44
8422.08 19.56
7.48 0.74
2054.57 8.72
95.77 1.87
290.48 3.51
125.88 2.52
0.97 0.46
391.98 4.09
497.90 4.57
11.94 0.86
124.47 2.49
33.13 1.36
6.24 0.70
161.16 2.82
26.53 1.15
5604.95 15.19
94.88 2.27
0.55 0.54
4526.62 13.75
30.39 1.38
159.32 2.31
0.88 0.47
0.72 0.53
290.88 3.87
6.73 0.74
-0.30 0.58
948.74 5.42
0.55 0.47
0.41 0.52
1056.22 5.57
5.90 0.78
10.27 0.81
2810.54 10.29
1134.03 6.57
72.50 1.99
384.23 3.24
5.41 0.72
220.91 3.04
0.42 0.51
1252.91 6.31
19.62 0.97
63.53 3.28
734.45 9.51
40.41 2.50
45.65 2.87
134.46 4.86
13.68 1.56
2241.00 14.65
2616.23 18.19
217.78 5.91
27.25 2.19
96.79 4.01
211.90 5.33
34.86 2.44
10.44 1.68
270.19 6.36
60.81 3.08
144.03 4.15
784.80 10.01
360.02 6.92
85.70 3.77
52.44 2.74
15.06 1.90
1.12 1.22
0.71 1.00
74.94 3.41
250.17 5.91
39.71 2.63
789.38 9.96
446.29 7.48
40.56 2.58
851.53 9.91
0.02 0.83
32.36 2.25
39.91 2.74
1544.55 14.90
20.41 2.13
19.33 1.88
62.83 3.15
81.75 3.69
35.76 2.61
30.88 2.36
3350.15 23.00
110.98 3.90
69.21 3.16
5.50 1.32
0.96 1.10
1488.85 14.68
679.76 10.00
0.23 1.01
142.49 4.63
147.90 4.48
472.68 8.93
4545.49 27.06
110.97 3.60
63.39 3.34
38.07 2.61
18.88 2.07
50.89 2.73
0.50 0.97
11.42 1.90
0.09 0.97
110.01 4.05
1.73 1.22
19.93 1.91
2.63 1.16
1810.57 15.59
722.01 9.61
30.61 2.57
299.16 6.47
242.82 5.59
19.31 1.66
85.55 3.45
182.78 4.87
171.59 4.55
29.46 2.05
3.76 1.01
111.56 3.43
20.14 1.59
3020.55 20.54
205.93 4.64
1.15 0.69
3.03 1.02
64.87 2.76
1.00 1.04
-0.20 0.81
20.87 1.52
3.08 0.77
52.36 2.47
54.76 2.45
1016.93 9.56
34.78 1.85
32.01 1.75
9.29 1.21
28.58 1.68
8.59 0.93
256.06 4.71
25.11 1.58
83.31 2.60
165.52 3.91
169.91 4.60
5.18 0.80
217.92 4.37
4.84 0.79
44.42 2.02
4.58 0.76
616.67 6.86
7.02 1.57
194.20 4.48
153.17 3.47
663.51 9.04
242.69 4.04
463.19 5.85
252.89 4.79
3.28 0.56
3.19 0.68
2494.45 16.56
2.54 0.54
2.16 0.58
445.61 5.98
10.83 1.01
19.98 1.34
402.88 5.42
10.75 0.84
138.84 2.95
165.02 3.53
1.17 0.49
128.61 2.87
1.25 0.56
32.48 1.43
138.73 4.29
22.94 1.77
83.53 2.82
89.68 3.84
20.20 1.32
7.51 0.74
30.88 1.10
218.15 3.41
297.38 3.30
7.68 0.73
66.63 1.98
-0.03 0.32
0.28 0.46
49.76 1.40
25.87 1.08
6.51 0.61
303.00 3.71
22.27 0.99
6.27 0.70
1.44 0.39
7.75 0.64
0.30 0.41
1.23 0.47
8.80 0.80
13.46 0.59
-0.07 0.10
21.68 0.94
0.10 0.18
259.90 3.48
16.29 0.91
18.40 1.27
543.28 6.13
0.73 0.48
13.82 0.87
72.93 1.74
242.74 3.83
-0.04 0.38
22.17 1.11
44.01 1.07
3.91 0.36
157.32 3.19
-0.13 0.49
1.82 0.21
0.48 0.09
-0.66 0.24
38.96 1.52
91.31 2.18
38.36 1.22
2302.42 9.85
9.59 0.52
14.26 0.80
0.69 0.35
-0.16 0.19
1455.79 9.15
0.30 0.14
262.18 4.48
32.31 0.83
0.11 0.23
0.06 0.12
-0.24 0.34
1004.31 7.11
235.53 3.14
83.62 2.34
18.06 1.28
23.68 1.38
1.50 0.20
6.06 0.40
0.16 0.24
59.59 1.85
128.80 2.99
460.12 5.31
21.28 0.76
78.11 1.44
403.31 4.44
15.60 0.82
78.42 1.33
3.82 0.35
0.48 0.14
106.62 2.31
48.42 1.42
81.38 2.67
0.17 0.20
1.38 0.39
9.27 0.51
36.34 1.22
65.18 1.94
2.09 0.70
19.58 1.02
262.07 4.34
1.90 0.38
0.29 0.17
-0.07 0.08
0.67 0.24
0.95 0.23
4.36 0.34
0.87 0.33
68.57 1.40
0.72 0.45
556.63 6.62
265.57 3.35
529.24 4.44
10.31 0.52
8.96 0.47
7.87 0.94
8.15 0.55
2.99 0.29
90.20 2.03
0.73 0.18
76.61 2.28
17.47 0.89
-0.04 0.10
82.90 2.69
0.01 0.14
203.32 3.55
45.82 1.90
43.24 1.20
5.92 0.40
0.55 0.18
2043.90 9.91
81.84 1.44
71.14 1.45
454.88 5.20
0.10 0.19
447.91 4.32
3.00 0.41
1.65 0.32
99.33 2.12
7.58 0.48
54.56 1.22
0.27 0.14
265.62 3.59
63.74 1.36
2.62 0.36
355.79 4.38
0.92 0.49
24.41 0.96
62.85 1.85
324.09 4.08
0.91 0.43
0.08 0.13
3.79 0.39
1.12 0.23
6.73 1.12
11.36 0.67
28.70 0.91
0.32 0.12
0.12 0.10
57.97 1.47
-0.00 0.17
0.44 0.19
664.39 6.73
0.36 0.27
6.02 0.46
2.93 0.42
191.15 2.84
30.66 1.07
0.63 0.26
0.29 0.15
214.21 3.06
0.12 0.20
1.74 0.52
59.08 1.98
33.58 1.17
1.73 0.29
0.76 0.21
6.08 0.45
0.90 0.33
108.09 1.88
13.07 0.67
0.08 0.13
-0.02 0.07
66.15 1.49
22.04 0.96
0.77 0.25
144.06 2.14
5.16 0.50
30.37 1.06
6.22 0.53
195.88 3.15
2.81 0.65
118.25 2.03
0.08 0.37
76.65 1.77
3.21 0.40
0.11 0.17
173.79 3.47
5.22 0.50
214.08 2.77
126.68 2.27
9.39 0.59
13.29 0.75
2599.56 13.16
108.71 2.45
8.61 0.69
2.34 0.34
0.76 0.25
53.55 1.56
6.91 0.66
237.42 3.23
22.24 0.99
0.12 0.14
24.57 0.83
0.69 0.41
0.23 0.12
9.07 0.69
2.10 0.41
-0.03 0.21
54.48 1.60
0.41 0.18
188.08 2.66
0.42 0.15
3.35 0.31
20.34 1.01
0.52 0.30
69.12 1.30
8.35 0.57
38.28 1.19
5.75 0.51
11.05 0.70
68.91 1.56
2.57 0.21
20.33 0.96
0.45 0.11
3.15 0.38
0.11 0.07
0.02 0.04
-0.02 0.02
14.43 0.46
32.85 0.94
551.81 4.91
51.12 1.20
30.84 0.91
17.67 0.92
0.23 0.11
32.14 1.33
0.12 0.11
19.55 0.59
68.45 1.78
0.29 0.09
0.64 0.27
43.83 1.11
1.28 0.47
83.10 1.74
0.24 0.17
0.01 0.03
7.86 0.43
0.14 0.27
2.64 0.26
39.00 1.38
607.88 5.85
5.77 0.52
23.35 0.61
300.12 4.50
0.01 0.03
2.84 0.83
73.01 1.80
1.66 0.66
72.70 1.78
0.88 0.24
80.92 1.28
0.72 0.42
16.71 1.36
0.02 0.05
182.67 3.19
0.02 0.05
-0.03 0.26
14.56 0.50
27.47 0.96
5.12 0.48
32.94 1.01
35.84 1.51
7.53 1.10
82.53 2.66
0.21 0.14
-0.00 0.06
12.27 0.53
0.35 0.09
0.39 0.09
24.05 1.20
123.57 2.96
0.12 0.12
0.03 0.07
23.28 0.81
18.06 1.37
6.11 0.79
31.06 0.80
52.28 1.66
98.47 3.03
0.31 0.09
360.88 4.56
1.07 0.67
0.07 0.10
71.84 1.54
30.17 0.93
202.51 4.16
101.95 2.14
4.32 0.99
3.33 0.98
267.41 4.45
0.48 0.21
3.64 0.25
348.75 5.15
0.23 0.16
0.03 0.09
0.11 0.20
0.98 0.66
4.19 1.08
0.04 0.10
27.67 1.24
8.46 0.46
25.28 1.73
21.70 0.79
6.05 0.39
0.75 0.21
1.59 0.21
0.02 0.04
3.46 0.93
3.29 0.48
18.22 1.53
2.28 0.46
132.89 3.51
0.13 0.23
7.93 1.03
0.56 0.84
0.92 0.49
6.60 0.35
16.67 1.35
46.62 2.26
122.36 3.32
515.98 6.70
155.79 3.97
8.10 1.11
-0.10 0.21
6.97 0.72
70.13 2.70
66.96 3.06
0.30 0.12
20.47 1.68
368.25 5.93
49.15 2.34
0.06 0.19
153.75 4.20
194.71 4.24
-0.01 0.32
4.23 1.11
87.61 3.17
47.53 2.47
54.82 2.29
1.28 0.95
39.00 2.07
0.06 0.57
76.46 3.07
265.01 5.63
0.35 0.94
17.14 1.75
10.83 0.82
266.24 5.63
78.84 3.07
253.77 5.36
1.00 0.87
6.18 1.25
47.40 2.67
7.38 1.26
29.57 2.00
14.01 1.51
-0.34 0.40
1.49 0.80
3.86 1.06
-0.10 0.12
40.97 2.23
0.55 0.64
2.33 0.97
1.12 1.01
13.51 1.37
10.26 1.53
-0.76 0.96
3.28 1.09
1.38 1.13
-0.23 0.69
30.02 2.10
-0.06 0.72
1.34 1.18
0.01 0.09
13.49 1.60
22.17 2.05
404.49 6.95
29.39 2.06
65.52 3.13
24.78 1.97
4.37 1.35
13.47 1.33
160.19 4.56
70.41 3.22
17.59 1.98
39.37 2.76
9.96 1.33
0.52 0.48
29.95 2.15
-0.12 0.46
20.78 1.62
0.35 0.28
0.01 0.09
0.17 0.26
133.73 4.49
679.38 9.57
0.57 0.62
76.55 2.96
75.43 3.23
-0.06 1.14
366.13 6.93
60.77 3.01
5.28 1.26
-0.35 0.65
113.93 4.19
1.57 0.44
7.32 1.37
227.94 5.80
88.78 3.56
36.38 2.21
48.21 2.83
1.07 0.63
-0.04 0.34
1.16 1.32
0.16 0.50
9.83 1.15
0.90 0.51
0.08 0.19
-0.02 0.11
3.81 0.80
0.72 0.44
1.00 0.81
84.93 3.73
69.01 3.05
90.62 3.41
31.45 2.26
0.96 0.61
0.88 0.86
0.21 0.49
-0.21 0.90
-0.10 0.38
8.81 11.06
0.02 0.49
-0.07 0.15
-0.32 2.01
-0.30 0.35
-0.54 0.30
0.10 0.19
-0.47 0.90
-0.74 0.64
-0.86 1.15
-0.09 0.22
0.02 0.13
-0.36 0.78
0.41 0.89
0.29 0.85
-0.53 0.37
0.21 0.66
-0.49 0.17
-0.04 0.10
0.07 0.08
-2.44 1.19
-0.08 0.85
0.00 0.07
-0.50 0.57
0.03 0.05
-0.12 0.24
0.14 0.54
-0.02 0.04
-0.02 0.28
54.50 1.79
-0.21 0.26
-0.09 0.31
47.28 1.51
0.10 0.17
0.09 0.10
0.10 0.24
168.35 2.72
2.47 0.50
-0.01 0.08
-0.71 0.50
-0.10 0.39
255.12 3.27
40.80 1.29
0.84 0.36
40.08 1.20
521.70 4.38
0.54 0.36
2.38 0.48
-0.04 0.06
0.18 0.45
186.56 2.66
42.76 1.24
-0.05 0.06
-0.04 0.05
13.06 0.64
0.03 0.09
-0.00 0.05
0.05 0.15
-0.01 0.08
0.00 0.04
30.94 1.02
-0.12 0.07
-0.20 0.29
268.38 3.01
0.04 0.13
22.08 0.96
0.01 0.17
-0.05 0.10
0.14 0.33
1.76 0.27
0.60 0.36
117.97 2.11
18.35 0.72
78.62 1.83
35.20 1.28
47.35 1.36
2.57 0.41
0.20 0.28
57.14 1.47
4.52 0.42
-0.34 0.19
-0.05 0.09
1.13 0.57
-0.15 0.14
6.37 0.43
347.26 4.27
13.43 1.06
-0.49 0.64
0.18 0.17
-0.08 0.15
5.56 0.69
560.23 5.73
94.37 2.34
-0.13 0.44
9.24 0.83
11.49 0.97
-0.28 0.34
74.02 1.70
15.57 1.22
1.88 0.67
12.08 0.91
0.72 0.23
0.04 0.17
145.01 3.08
18.65 1.52
0.00 0.16
4.76 0.84
24.66 1.15
1.12 0.34
169.31 3.43
21.92 0.99
184.42 4.07
183.26 3.78
290.57 4.78
10.52 1.23
508.19 6.19
10.33 0.90
28.28 1.33
-0.05 0.30
6.20 0.59
0.07 0.14
3.36 0.37
1.62 0.63
45.68 2.16
12.02 1.18
3.00 0.43
1.48 0.28
2.33 0.89
0.68 0.30
0.81 0.24
0.11 0.08
4.52 1.27
133.34 3.20
6.43 0.90
-0.15 0.38
0.02 0.98
26.07 1.44
-0.07 0.10
9.79 1.25
-0.05 0.19
0.05 0.27
1.51 0.34
31.31 1.91
7.54 1.06
27.34 1.21
4.54 0.68
25.94 1.92
0.04 0.18
-0.01 1.10
76.71 2.51
6.82 0.68
24.54 1.52
0.64 0.21
0.40 0.13
1.95 1.02
61.79 2.46
5.56 0.70
5.38 0.54
4.91 0.74
2.03 0.63
0.03 0.39
438.78 5.70
0.40 0.15
164.68 3.50
121.16 3.03
25.64 1.53
0.35 0.51
35.43 1.48
0.03 0.17
0.02 0.08
-0.12 0.12
-0.30 0.14
107.03 3.52
-0.10 0.08
16.42 1.57
38.04 1.89
-0.20 0.24
0.02 0.11
-0.01 0.51
0.16 0.29
-0.10 0.16
-0.25 0.60
2.82 0.77
0.32 0.82
11.17 1.15
-0.18 0.11
1.18 0.63
0.13 0.55
0.20 0.75
64.25 2.50
0.05 0.32
3.35 0.50
0.20 0.29
0.07 0.23
-0.08 0.12
31.93 1.72
0.10 0.12
10.91 1.12
166.22 3.38
-0.01 0.18
2.06 0.44
48.00 1.88
108.96 2.76
0.56 0.85
17.20 1.51
0.88 0.27
68.01 2.38
24.21 1.72
0.85 0.45
24.20 1.57
-0.02 0.22
-0.08 0.13
3.34 0.36
0.07 0.12
0.40 0.33
5.45 0.62
26.69 1.89
68.92 2.33
71.78 2.38
0.99 0.41
10.11 1.30
1.76 0.33
0.47 0.17
28.36 1.95
54.04 2.30
-0.02 0.08
1.17 0.37
0.46 0.43
0.01 0.20
0.76 0.37
1.02 0.87
1.39 0.40
10.90 1.10
0.88 0.18
165.41 3.81
0.27 0.30
45.18 2.10
12.12 1.14
145.59 3.22
5.96 0.78
51.24 1.98
26.90 1.12
1.55 0.60
223.43 4.66
1.07 0.39
0.25 0.20
302.76 4.89
42.78 1.97
16.33 1.64
-0.08 0.24
0.05 0.16
4.74 1.01
1.81 0.27
-0.05 0.08
237.64 4.50
0.36 0.34
0.37 0.22
0.30 0.58
0.30 0.54
61.63 2.29
1.12 0.81
258.24 4.65
291.65 4.73
2.36 0.40
7.73 0.87
106.15 2.75
38.99 1.84
7.57 0.65
0.18 0.27
14.32 0.93
2.57 0.46
0.49 0.37
1.49 0.57
0.20 0.32
0.02 0.19
11.08 1.02
180.69 3.79
1.30 0.44
18.07 1.40
0.32 0.24
0.20 0.26
0.15 0.17
9.09 0.88
0.40 0.27
0.41 0.21
6.50 0.71
0.50 0.64
0.01 0.15
-0.15 0.20
1.30 0.81
16.45 1.23
12.79 1.06
1.00 0.45
0.76 0.30
175.60 3.58
2.83 0.41
-0.09 0.17
0.05 0.15
2.06 0.55
0.53 0.26
0.33 0.34
21.24 1.16
32.91 1.67
539.80 6.07
8.77 0.72
108.13 2.29
6.29 0.65
133.39 2.93
1.79 0.48
11.81 0.92
110.92 2.58
38.37 1.53
494.53 5.45
183.70 3.06
2.06 0.30
230.14 3.58
8.35 0.75
1.47 0.43
0.75 0.39
35.29 1.27
-0.04 0.29
0.10 0.34
0.01 0.06
-0.01 0.03
-0.18 0.14
6.03 0.84
308.75 4.12
7.41 0.63
0.61 0.44
0.23 0.21
0.05 0.13
357.04 4.12
8.16 0.83
0.40 0.27
14.20 0.76
46.67 1.47
449.12 4.86
156.05 2.89
103.03 2.41
26.54 1.30
15.05 0.97
37.83 1.22
34.18 1.37
141.09 2.61
143.20 2.49
-0.15 0.15
0.08 0.07
9.57 0.71
0.10 0.16
61.08 1.79
36.46 1.42
17.52 1.04
1.33 0.44
0.07 0.23
33.72 1.36
-0.14 0.48
1.12 0.65
13.45 0.85
0.95 0.31
0.25 0.18
1.77 0.52
89.27 2.01
-0.05 0.50
-0.10 0.18
103.51 2.27
61.71 1.59
4.77 0.65
0.00 0.08
0.02 0.05
57.69 1.65
93.05 1.93
1.57 0.51
99.03 2.17
122.08 2.42
56.65 1.72
0.05 0.22
5.20 0.66
0.20 0.41
0.75 0.42
9.76 0.52
91.13 1.89
3.12 0.67
33.40 1.32
68.41 1.75
16.89 1.00
15.30 0.73
29.93 0.85
-0.09 0.08
-0.03 0.05
57.95 1.67
44.93 1.59
0.39 0.34
-0.02 0.05
3.45 0.60
55.58 1.42
0.11 0.12
7.29 0.80
17.84 1.10
0.20 0.12
0.20 0.12
30.87 1.17
-0.00 0.03
42.18 1.05
217.25 2.99
53.09 1.57
4.67 0.70
1.61 0.56
49.46 1.82
30.09 1.91
0.35 0.17
0.04 0.26
0.12 0.19
5.91 0.78
1.62 0.59
1.69 0.30
0.14 0.57
0.55 1.27
4.74 0.85
0.75 0.39
0.02 0.27
0.03 0.16
75.31 3.25
43.08 2.68
2.39 0.54
277.65 5.57
0.32 0.17
0.36 0.50
0.20 0.71
37.41 2.09
0.68 0.40
0.41 0.26
0.33 0.27
16.86 1.69
135.79 3.79
42.65 2.53
0.21 0.77
-0.60 1.15
5.74 0.60
4.80 1.68
25.48 1.65
-0.26 0.27
33.73 2.34
-0.42 1.21
0.08 0.31
0.70 0.63
259.74 6.08
3.09 0.87
1.65 1.09
-0.06 0.21
153.77 4.72
-0.61 0.58
0.98 0.73
0.11 0.22
2.98 0.47
1.03 0.35
2.68 0.62
276.36 6.54
0.28 0.20
0.28 0.15
2.36 1.36
0.96 0.93
16.49 1.05
-0.09 1.18
0.76 0.58
0.22 0.16
0.43 0.58
-0.10 0.18
0.09 0.14
0.08 0.09
33.94 1.99
0.14 0.38
7.45 0.79
3.43 0.70
0.02 0.25
-0.28 0.36
39.82 1.86
17.28 1.91
68.09 2.53
0.44 1.25
0.17 0.27
-0.22 0.44
31.13 2.00
-1.14 1.21
1.64 0.78
0.12 0.51
0.27 0.41
-0.36 0.37
1.42 0.42
0.97 0.29
0.00 0.16
0.02 1.13
-0.05 0.78
25.69 1.51
0.46 0.39
-0.13 0.14
-0.74 0.91
-0.85 0.64
150.85 5.18
14.35 1.04
0.32 0.79
3.88 0.60
-0.01 0.10
0.05 0.06
274.02 4.85
-0.01 0.53
16.27 1.28
0.16 0.08
-0.01 0.05
0.01 0.07
0.02 0.05
0.10 0.16
22.56 1.48
71.16 2.02
7.04 1.14
0.55 0.47
112.27 2.63
11.49 1.29
4.72 1.04
-0.13 0.19
-0.18 0.20
1.43 0.26
0.58 0.18
-0.03 0.10
0.67 1.15
-0.02 0.46
153.52 3.31
96.72 2.17
47.46 1.84
447.98 4.59
2.64 0.34
0.02 0.07
0.21 0.15
13.86 0.89
7.41 0.58
8.01 1.20
43.37 1.47
0.44 0.34
7.35 0.49
12.46 1.26
22.01 1.37
1.38 0.26
0.12 0.09
5.34 0.48
0.47 0.20
86.97 1.95
57.33 1.67
289.84 4.16
-0.06 0.17
0.61 0.40
309.54 4.04
24.59 0.95
27.46 1.05
10.07 0.64
64.63 2.00
323.05 3.80
0.31 0.22
8.09 0.49
0.11 0.12
46.38 1.66
1.77 0.39
3.62 0.32
11.55 0.93
1.22 0.33
0.34 0.12
5.82 0.66
105.56 2.28
1.81 0.23
0.03 0.10
0.39 0.67
10.70 0.67
21.66 1.06
0.97 0.42
1.11 0.21
23.36 1.07
2.79 0.32
1.15 0.30
0.17 0.21
-0.04 0.07
-0.01 0.04
20.63 1.92
-0.17 0.28
-0.11 0.05
81.93 2.72
30.98 1.57
0.10 0.15
78.66 1.70
18.74 1.07
22.40 1.03
-0.03 0.21
47.79 1.64
-0.01 0.06
-0.25 0.78
-0.07 0.16
0.43 0.52
-0.05 0.04
139.32 3.31
-0.10 0.09
0.00 0.05
-0.04 0.07
0.08 0.16
-0.17 0.13
-0.47 0.17
0.03 0.08
-0.16 0.47
30.04 3.22
-0.46 0.30
-0.11 0.40
-0.21 0.16
-0.82 0.50
8.07 2.15
0.21 0.30
219.73 5.31
0.05 0.40
2.48 0.54
-0.38 0.55
0.27 0.28
0.25 0.29
0.04 0.29
0.36 0.31
0.04 0.09
0.19 0.30
-0.06 0.54
1.08 0.54
90.48 4.08
44.95 2.64
87.85 3.42
0.02 0.14
-0.12 0.27
65.26 3.36
0.16 0.47
-0.02 1.05
79.51 3.21
0.06 0.21
0.15 0.16
0.08 0.26
113.99 4.13
-0.02 0.18
0.03 0.10
5.01 1.10
0.22 1.62
0.54 0.94
-0.05 0.47
0.44 1.61
0.28 1.00
19.84 1.59
0.02 0.36
0.02 0.75
0.26 1.37
118.79 3.81
8.45 1.74
0.01 0.25
0.02 0.16
203.94 5.28
2.22 0.75
0.09 0.16
0.17 0.51
12.10 1.52
169.44 5.05
27.07 1.90
68.68 3.01
36.82 2.49
71.21 3.16
-0.19 0.23
-0.91 0.73
31.37 1.99
18.89 1.72
0.42 0.88
0.37 0.41
25.04 1.66
0.33 1.21
0.00 0.16
18.11 1.32
-0.07 0.43
-0.02 0.13
113.98 3.65
49.49 2.30
1.43 1.11
0.54 0.43
101.93 3.33
140.15 3.92
-0.02 0.20
253.16 5.06
44.66 2.13
19.80 1.15
24.37 1.74
10.58 1.38
26.92 1.82
195.93 4.58
2.79 0.71
-0.10 0.13
0.09 0.11
45.10 2.34
-0.02 0.07
0.21 0.86
0.14 0.44
3.20 0.81
17.82 1.03
-0.02 0.16
20.63 1.28
0.17 0.18
12.30 1.32
10.98 1.23
1.17 0.55
78.19 2.67
20.57 1.34
-0.03 0.46
24.55 1.62
16.93 1.27
60.06 2.54
107.54 3.05
1.82 0.81
1.85 0.42
0.18 0.17
0.09 0.09
40.50 2.07
141.41 3.71
-0.28 0.46
2.80 0.61
0.12 0.25
-0.03 0.14
7.02 1.03
1.23 0.54
262.14 4.37
0.71 0.64
47.94 2.05
5.34 0.92
31.33 1.75
0.92 0.48
0.28 0.38
1.31 0.77
0.31 0.48
-0.01 0.10
2.64 0.75
0.73 0.73
67.19 2.52
8.25 0.85
20.32 1.25
40.89 1.86
194.87 4.00
12.07 1.21
23.02 1.65
17.31 1.09
0.29 0.49
30.65 1.78
-0.02 0.09
2.52 0.84
46.55 1.99
-0.14 0.19
0.10 0.28
26.82 1.27
364.83 5.66
0.68 0.70
0.47 0.41
3.03 0.72
92.22 2.52
717.27 7.33
10.36 1.25
5.28 0.77
113.15 3.21
-0.09 0.22
-0.05 0.29
247.33 4.79
38.57 1.72
0.10 0.21
11.18 1.18
632.91 7.11
0.25 0.17
0.01 0.06
0.08 0.40
769.84 7.72
56.67 2.47
68.60 2.50
0.98 0.53
-0.07 0.59
46.51 2.06
-0.02 0.31
11.38 1.16
39.45 2.08
-0.04 0.06
0.03 0.04
38.68 1.93
-0.37 0.32
0.05 0.41
265.69 4.76
0.09 0.25
0.42 0.55
34.00 1.74
15.02 0.87
0.31 0.72
16.56 1.27
30.88 1.87
9.39 0.98
2.82 0.94
7.88 1.22
36.24 1.96
28.75 1.83
18.71 1.45
0.73 0.81
0.22 0.29
29.88 1.87
85.42 2.79
2.36 0.57
5.40 1.07
0.98 0.23
56.64 2.49
0.01 0.20
13.55 1.26
-0.30 0.29
-0.11 0.15
0.32 0.86
0.05 0.75
11.62 1.09
86.31 3.01
3.88 0.36
29.50 1.81
141.03 3.93
0.80 0.37
40.16 2.32
1.07 0.75
10.81 1.25
-0.30 0.65
0.17 0.23
0.69 0.46
322.39 5.54
0.79 0.64
69.12 2.49
150.55 4.16
337.04 6.12
-0.08 0.09
-0.07 0.19
0.04 0.09
4.82 0.46
320.83 5.28
8.52 1.52
63.32 2.83
143.25 4.14
4.92 1.12
3.40 0.99
162.83 4.12
0.35 0.56
3.40 0.44
16.53 0.58
0.13 0.30
6.63 0.53
27.33 0.81
55.00 1.60
0.00 0.05
-0.01 0.22
541.92 5.98
1.40 0.94
0.19 0.48
0.05 0.36
396.30 5.90
0.04 0.05
0.02 0.03
6.62 0.58
13.23 1.48
-0.08 0.07
-0.01 0.04
2.15 0.97
0.49 0.59
77.97 1.66
61.78 2.22
-0.18 0.17
-0.05 0.11
-0.00 0.08
0.08 0.06
0.03 0.34
0.24 0.18
0.66 0.21
0.21 0.13
61.64 2.35
1.45 0.76
3.04 0.40
0.78 0.23
8.48 0.67
17.03 1.62
5.43 0.91
0.84 0.13
61.87 1.96
63.04 2.14
0.02 0.19
511.73 6.51
25.33 1.64
292.19 5.25
0.09 0.12
85.80 2.93
27.29 1.75
0.27 0.30
0.12 0.20
0.34 0.24
13.09 0.66
0.04 0.18
89.15 2.73
90.40 2.87
0.18 0.14
18.93 1.25
0.79 0.47
0.32 0.63
0.81 0.28
164.84 4.10
19.38 1.60
0.73 0.88
32.79 1.68
3.74 0.60
2.82 0.87
17.51 1.49
0.44 0.39
8.87 1.21
-0.17 0.12
0.64 0.15
0.07 0.39
13.32 1.11
0.07 0.07
0.09 0.05
54.00 2.17
5.88 0.98
-0.39 0.28
-0.04 0.69
-0.24 0.53
-0.11 0.14
-0.06 0.06
696.26 7.09
15.63 1.21
6.85 0.90
0.76 0.36
7.41 0.98
-0.10 0.24
26.56 1.17
111.67 3.02
12.64 0.90
6.44 0.67
29.92 1.64
29.43 1.72
0.18 0.26
0.16 0.49
40.81 1.98
-0.05 0.22
0.24 0.10
30.47 1.73
242.04 4.22
-0.12 0.09
1.78 0.78
0.02 0.15
-0.00 0.09
2.05 0.44
7.09 1.09
-0.27 0.28
-0.01 0.05
-0.01 0.03
1.06 0.43
75.51 2.28
64.59 2.23
7.56 0.64
47.06 1.87
0.16 0.26
0.52 0.47
1.25 0.40
0.13 0.24
0.01 0.42
1.85 0.79
0.18 0.12
1.23 0.67
22.88 1.35
-0.06 0.15
2.98 0.53
3.91 0.47
44.56 1.77
1.99 0.36
-0.08 0.06
729.54 6.73
3.11 0.71
0.03 0.04
-0.09 0.09
404.03 5.08
14.48 1.17
28.48 1.54
123.08 2.92
29.07 1.46
0.81 0.53
-0.13 0.17
0.08 0.11
0.48 0.76
86.94 2.55
3.44 0.53
13.62 1.13
103.35 2.55
23.44 1.41
0.07 0.17
3.08 0.63
349.92 5.05
19.48 1.37
6.04 0.67
150.97 3.32
0.03 0.74
0.08 0.25
152.67 3.37
36.43 1.70
638.05 6.85
12.92 1.32
1.81 0.46
11.91 0.88
79.05 2.32
65.76 2.23
0.80 0.57
50.28 1.67
-0.05 0.13
-0.05 0.10
0.02 0.06
93.99 2.71
1.31 0.74
11.33 1.01
2.62 0.57
-0.06 0.13
0.08 0.08
248.73 4.04
219.63 3.97
-0.12 0.15
29.60 1.69
8.12 0.97
2.45 0.78
57.05 2.22
28.54 1.17
66.12 2.27
0.41 0.25
251.69 4.59
30.70 1.78
7.57 1.26
0.24 0.47
30.92 1.60
16.17 1.12
23.92 1.19
3.61 0.86
33.59 1.74
22.53 1.59
-0.03 0.17
0.09 0.43
-0.01 0.26
0.79 1.02
16.03 1.40
51.92 2.17
0.02 0.51
0.50 0.45
126.12 3.64
0.08 0.50
0.32 0.34
0.09 0.18
-0.03 0.08
0.70 0.92
155.61 3.72
30.72 1.60
0.12 0.65
240.98 4.36
43.23 1.88
8.13 0.94
0.04 0.19
18.50 1.74
0.70 0.92
109.24 3.42
0.22 0.69
0.04 0.40
5.26 1.26
36.11 2.01
0.96 0.54
-0.01 0.16
0.20 0.22
24.87 1.68
0.23 0.45
204.68 4.46
-0.07 0.18
-0.01 0.09
0.25 0.41
0.03 0.12
0.01 0.06
0.02 0.33
10.52 1.81
30.05 1.77
8.82 1.61
14.89 1.53
186.42 4.44
0.37 1.20
4.34 0.79
0.05 0.14
0.01 0.08
16.72 1.35
-0.54 0.50
0.07 0.30
0.86 0.74
-0.21 0.40
0.60 0.39
0.10 0.21
-0.46 0.69
0.27 0.51
0.06 0.79
0.02 0.06
-0.10 2.35
-0.38 0.32
0.17 1.56
-0.16 0.88
0.14 0.54
-0.33 1.22
-0.64 0.45
0.08 0.22
-0.17 0.64
2.14 1.17
1.10 1.81
52.70 3.11
2.43 0.90
0.09 0.57
167.46 5.35
0.38 0.30
0.13 0.29
538.28 9.61
0.28 0.25
1.69 0.56
28.89 2.40
30.18 2.35
57.10 3.03
-0.35 0.33
22.57 1.32
184.71 5.72
-0.42 0.87
21.46 2.19
6.97 1.25
54.56 2.83
0.40 0.39
14.52 1.32
0.32 0.51
3.91 0.75
37.37 2.30
216.70 5.21
64.90 2.90
0.07 0.88
10.04 1.78
34.98 2.11
-0.09 0.51
-0.56 1.40
4.78 0.72
5.62 0.98
94.15 3.30
10.26 1.24
62.61 3.19
201.76 5.25
0.11 0.41
1.21 0.36
7.73 0.74
0.22 0.70
0.36 0.50
3.76 1.41
91.76 3.92
-0.20 0.19
0.36 0.49
-0.04 0.38
-0.01 0.17
19.92 1.59
0.28 0.37
1.85 0.62
60.37 2.96
28.03 1.93
22.86 2.26
78.69 3.52
12.50 1.53
198.23 5.54
1.35 1.40
119.86 4.29
17.94 1.61
35.21 2.01
22.25 1.80
8.64 1.94
-0.14 0.14
-0.67 0.40
0.63 0.47
5.51 1.14
8.79 1.61
0.39 0.72
54.03 3.24
1.31 1.09
7.56 1.81
0.96 0.53
0.76 0.97
2.64 0.93
25.91 2.09
111.89 4.04
-0.10 0.23
0.60 0.60
-0.06 0.31
-0.20 0.22
0.27 1.34
31.37 2.20
0.40 0.54
32.29 2.57
-0.06 0.12
0.02 0.08
77.10 3.36
0.33 0.27
46.50 3.04
73.42 3.50
6.66 1.30
4.10 1.23
0.15 0.52
-0.61 0.43
0.70 0.44
0.98 0.65
66.06 3.22
-0.19 0.25
-0.23 0.20
-0.13 0.31
93.78 3.62
0.05 0.31
22.19 2.07
1.43 0.85
10.22 1.76
20.84 1.70
0.90 0.36
40.64 2.54
0.57 1.12
-0.09 0.36
-0.17 0.22
-0.04 0.62
9.14 1.09
23.42 2.40
8.07 1.27
23.92 2.33
-0.28 0.22
-0.51 0.90
22.47 1.65
290.69 6.42
-0.01 0.50
70.51 3.32
0.65 1.07
19.34 1.32
14.91 1.26
30.46 2.44
3.23 0.71
13.68 1.87
29.14 2.53
36.21 2.24
7.30 1.65
0.45 0.77
3.39 0.93
16.20 1.77
2.64 1.32
183.29 5.46
5.51 0.85
15.86 2.00
1.78 0.81
105.55 3.52
1.16 0.72
55.01 3.36
124.97 4.69
0.10 0.56
9.94 1.31
0.30 0.21
105.98 4.05
38.39 2.96
0.19 0.34
0.36 0.50
-0.16 0.30
0.21 0.82
83.64 3.70
10.72 1.42
6.38 1.39
0.08 0.63
0.08 0.25
0.74 0.60
1.65 1.24
1.01 0.39
1.12 0.27
0.01 0.50
752.99 10.50
649.24 10.82
37.48 2.39
0.31 1.14
35.57 2.52
0.04 0.47
29.06 2.36
0.09 0.25
27.46 2.39
443.03 7.83
17.97 2.05
0.87 0.77
97.62 3.62
54.43 3.05
242.70 5.76
74.33 3.21
-0.06 0.14
0.70 0.58
0.02 0.11
13.81 1.77
46.51 2.29
20.81 1.70
75.69 3.68
9.58 1.91
0.31 0.39
69.85 3.56
0.84 0.40
283.41 6.98
12.19 1.70
1.73 1.20
14.55 1.46
148.73 4.69
-0.17 0.25
0.85 0.83
108.62 3.98
-0.04 0.13
4.91 1.33
406.02 7.40
7.87 1.37
0.33 1.06
0.84 0.31
3.45 1.27
0.12 0.09
38.05 1.27
241.76 2.98
22.18 0.75
16.91 0.87
-0.04 0.09
0.02 0.05
100.50 1.89
0.03 0.10
0.83 0.43
65.13 1.58
6.00 0.60
-0.07 0.36
96.05 2.00
272.00 3.29
0.82 0.21
10.06 0.72
-0.01 0.05
-0.02 0.03
0.06 0.22
-0.03 0.09
105.63 1.93
58.62 1.51
-0.13 0.07
-0.06 0.18
0.34 0.38
100.88 1.91
65.81 1.58
16.27 0.80
279.04 3.14
0.06 0.07
0.01 0.05
81.31 1.72
57.78 1.46
13.99 0.70
2.06 0.41
11.12 0.76
15.47 0.80
0.25 0.34
36.83 1.14
17.92 0.87
83.23 1.63
0.29 0.26
9.10 0.60
0.18 0.31
-0.05 0.03
160.61 2.38
154.64 2.34
6.38 0.49
2.78 0.28
30.50 1.09
5.97 0.33
59.16 1.42
0.76 0.43
0.59 0.14
5.80 0.59
122.18 1.98
9.01 0.78
0.90 0.45
30.78 1.08
14.09 0.66
104.12 1.92
42.30 1.22
358.52 3.65
-0.01 0.03
3.27 0.50
0.20 0.28
87.69 1.88
325.24 3.49
0.12 0.35
49.97 1.41
42.90 1.25
0.12 0.21
3.70 0.55
8.75 0.64
138.53 2.65
0.34 0.17
-0.03 0.08
0.54 0.15
21.07 0.88
0.53 0.20
117.40 2.25
0.73 0.35
1.82 0.36
76.73 1.82
37.53 1.43
130.10 2.22
55.20 1.36
26.62 1.02
11.80 0.76
130.23 2.38
-0.06 0.24
4.13 0.80
18.02 0.93
-0.05 0.12
3.95 0.47
17.58 1.02
212.80 3.17
9.07 0.59
2.68 0.62
2.23 0.67
58.05 1.60
52.98 1.74
1.45 0.25
0.14 0.41
520.15 5.10
0.17 0.19
1.41 0.49
-0.27 0.67
509.57 5.77
0.66 0.29
190.53 3.13
7.17 0.68
15.45 1.10
0.81 0.29
110.91 2.37
101.53 2.40
1.07 0.60
-0.03 0.39
47.28 1.76
0.65 0.26
4.90 0.39
20.65 0.96
252.96 4.05
5.18 0.68
175.65 3.20
15.57 1.24
22.40 1.08
0.75 0.30
0.15 0.17
307.03 4.27
0.83 0.31
0.16 0.14
0.61 0.51
363.80 5.27
9.80 0.88
0.42 0.35
-0.01 0.05
0.00 0.03
216.36 3.94
0.41 0.54
150.06 3.06
118.67 3.01
0.57 0.29
10.15 0.97
0.69 0.35
0.08 0.16
62.12 1.68
4.79 0.86
0.90 0.77
-0.04 0.18
5.59 0.70
0.06 0.19
-0.19 0.29
245.55 4.50
0.04 0.06
-0.00 0.03
45.85 1.88
12.48 1.27
7.38 0.95
33.55 1.39
39.07 1.76
11.91 1.05
-0.00 0.10
0.03 0.06
0.01 0.12
-0.02 0.07
122.38 3.25
0.99 0.38
0.45 0.37
8.48 0.84
3.73 0.41
124.60 2.89
1.26 0.38
28.79 1.38
-0.03 0.15
0.95 0.89
33.17 1.69
10.90 1.08
51.07 1.91
5.19 0.61
2.59 0.38
0.76 0.26
13.26 1.04
20.39 1.24
7.96 0.95
0.09 0.09
0.15 0.11
0.10 0.07
1.85 0.78
0.16 0.10
48.32 1.76
9.68 1.08
0.70 0.18
-0.01 0.22
0.35 0.24
-0.03 0.23
1.75 0.56
0.28 0.34
135.90 3.02
4.05 0.65
7.64 0.69
3.65 0.39
26.37 1.35
0.28 0.62
44.67 2.06
0.58 0.39
423.75 5.59
59.63 1.95
1.23 0.31
0.56 0.48
40.71 1.87
10.91 0.73
0.02 0.11
-0.05 0.07
17.45 0.81
0.75 0.41
23.19 1.07
-0.01 0.10
0.03 0.06
0.34 0.32
-0.69 0.70
-0.20 0.55
-0.02 0.06
0.07 0.52
-0.33 0.20
137.23 3.21
-0.21 0.50
0.05 0.40
-1.76 0.83
-0.46 0.46
-0.02 0.08
-0.85 0.60
-0.57 1.43
-0.14 0.15
-0.01 0.09
-0.53 0.39
1.11 0.78
-0.14 1.12
5.68 0.97
0.32 0.50
-0.03 0.80
45.72 3.00
-0.22 0.26
0.37 0.63
0.63 1.11
0.25 0.36
-0.62 0.49
1.29 0.54
0.90 0.73
0.54 0.62
20.90 2.06
47.94 3.45
77.14 3.55
34.79 2.74
15.55 2.01
0.07 0.15
0.33 1.55
0.29 1.34
45.31 2.75
110.10 4.03
76.36 3.87
-0.27 1.72
261.29 6.82
7.36 1.40
0.11 0.29
2.64 0.86
1.13 0.98
0.22 0.31
-0.20 0.34
11.29 1.84
20.41 2.38
0.01 0.83
25.82 2.10
-0.07 0.33
-0.31 0.19
0.11 0.76
8.00 1.37
11.01 2.01
316.59 7.57
0.27 1.54
-0.31 0.34
118.83 4.96
41.98 3.00
0.40 0.63
147.77 5.34
1.17 0.70
0.32 0.47
65.28 3.76
-0.43 1.08
18.82 1.79
-0.07 0.38
-0.16 0.24
2.20 0.96
0.10 0.31
118.64 4.65
-0.23 0.75
5.25 1.23
0.60 0.52
7.87 1.82
22.30 2.46
167.76 5.94
44.05 2.82
56.06 3.54
0.53 0.43
0.31 0.28
3.78 0.91
37.72 2.98
7.03 1.45
16.56 2.04
0.38 0.67
317.67 7.49
1.25 0.97
0.59 0.96
134.75 5.15
230.04 6.74
67.17 3.78
93.09 4.23
1.31 1.41
26.20 2.43
-0.33 0.55
4.56 1.08
219.59 6.23
9.35 1.47
1.49 1.50
2.83 1.07
37.61 3.04
-0.09 0.80
32.12 2.42
6.32 1.56
0.52 0.72
3.09 1.35
395.50 8.48
-0.64 0.33
56.99 3.32
-0.29 1.24
71.64 3.77
-0.42 0.55
0.13 0.69
65.84 3.13
-0.13 0.29
-0.38 0.25
100.59 4.42
-0.16 0.50
370.72 7.63
0.21 0.51
26.45 2.50
710.88 10.57
11.62 1.88
11.88 1.53
142.90 4.98
29.51 2.29
1.28 0.68
29.76 2.40
11.63 1.47
38.00 2.77
-0.08 0.12
0.04 0.07
31.10 2.23
14.38 1.72
24.19 2.13
-0.01 0.51
-0.07 0.09
-0.02 0.05
15.32 1.78
0.47 0.87
0.13 1.22
25.54 2.23
279.00 6.63
1.07 1.13
-0.41 0.41
0.05 0.80
1.92 1.16
-0.52 0.40
14.37 1.58
-0.10 0.13
50.71 2.68
11.53 1.52
0.54 1.15
9.66 1.70
37.30 2.50
-0.61 1.05
0.77 0.49
4.05 1.21
7.54 1.40
-0.13 0.07
-0.02 0.04
53.22 2.99
96.68 3.66
0.99 0.80
7.28 1.33
2.68 1.18
92.33 3.62
0.66 1.18
5.28 0.89
0.43 0.91
230.48 5.55
0.07 0.19
7.09 1.47
172.36 4.39
9.24 0.79
77.47 3.21
45.00 2.52
0.44 0.79
-0.38 0.61
1.99 1.20
60.55 2.56
0.12 0.53
41.84 2.43
184.15 4.79
297.84 6.05
-0.25 0.19
2.17 0.57
5.14 1.19
47.75 2.39
0.19 0.25
0.02 0.22
8.05 1.28
17.56 1.56
-0.30 0.13
22.90 1.89
63.68 3.06
156.52 4.26
0.14 0.19
-0.09 0.09
-0.02 0.05
33.98 1.18
0.58 0.49
375.56 5.72
68.27 2.74
20.13 1.66
69.71 2.60
0.15 0.16
10.18 0.84
5.75 1.07
0.66 0.93
2.47 1.07
121.80 3.55
168.95 4.38
6.13 0.87
140.02 3.76
566.68 6.84
3.15 0.51
50.94 2.39
-0.09 0.23
11.69 0.47
0.81 0.16
1.21 0.23
30.19 1.91
34.46 1.63
0.02 0.11
7.97 0.48
3.68 1.12
4.97 1.09
87.86 2.13
-0.13 0.08
130.01 3.24
0.86 0.20
29.45 1.29
5.28 0.93
347.83 5.25
101.07 3.18
437.04 5.89
0.17 0.19
50.91 1.79
1.82 0.89
18.56 1.57
19.35 0.74
0.88 0.68
226.04 4.49
22.63 0.84
3.48 0.89
0.03 0.11
0.00 0.07
0.15 0.06
0.53 0.17
37.85 0.92
0.04 0.10
22.76 1.20
-0.25 0.33
7.72 1.12
209.41 2.94
12.69 0.81
0.24 0.06
0.03 0.06
0.02 0.03
62.29 1.85
0.58 0.11
0.85 0.53
-0.00 0.07
82.83 1.33
1.89 0.84
166.70 3.15
1.75 0.20
73.21 1.36
4.86 0.50
11.48 0.46
14.77 1.38
1.24 0.89
19.20 0.96
34.51 1.46
0.07 0.06
0.02 0.03
0.76 0.13
15.41 0.67
66.18 1.63
0.00 0.15
-0.10 0.10
0.02 0.08
89.49 1.98
0.43 0.48
16.49 0.88
91.85 1.94
65.75 1.81
0.01 0.15
0.33 0.49
3.58 0.30
0.69 0.45
14.00 0.79
-0.07 0.14
-0.00 0.03
278.48 4.05
158.58 2.42
12.12 0.79
0.85 0.47
34.33 1.31
-0.02 0.06
1.84 0.54
-0.12 0.23
0.63 0.37
301.34 3.60
1.39 0.53
0.42 0.36
49.77 1.45
0.22 0.23
0.37 0.14
6.24 0.70
-0.04 0.12
0.64 0.21
-0.03 0.06
0.25 0.31
-0.02 0.26
12.35 1.12
10.69 1.00
-0.27 0.32
-0.07 0.11
-0.00 0.03
2.57 0.56
238.51 3.38
9.41 0.68
192.86 3.02
4.69 0.70
76.32 2.28
1.21 0.30
42.99 1.86
161.16 3.25
7.60 0.57
40.43 1.52
1.25 0.28
28.55 1.62
7.57 0.58
38.32 1.73
-0.05 0.06
1.07 0.42
-0.11 0.27
2.54 0.36
21.35 1.03
-0.05 0.14
595.01 7.13
16.40 1.16
-0.08 0.12
1.62 0.70
50.71 1.62
1.34 0.27
0.75 0.40
0.49 0.52
0.79 0.75
4.16 0.70
36.61 1.74
10.53 0.64
0.42 0.23
1.97 0.54
-0.13 0.66
0.52 0.35
96.58 2.52
12.16 1.07
-0.02 0.10
0.55 0.47
50.16 2.00
0.13 0.17
-0.06 0.06
-0.40 0.37
-0.01 0.11
1.68 0.37
20.96 1.10
0.16 0.29
0.22 0.19
0.88 0.37
-0.08 0.30
19.72 1.02
0.23 0.31
0.11 0.55
331.49 5.75
-0.01 0.07
10.21 1.00
-0.06 0.20
0.65 0.22
143.12 3.50
0.88 0.42
-0.52 0.36
235.12 5.10
1.31 0.84
143.90 3.93
-0.11 0.26
0.04 0.19
0.15 0.35
47.20 2.11
0.13 0.13
0.89 0.36
-0.08 0.26
-0.04 0.13
149.98 3.99
8.65 1.00
4.72 0.64
92.05 3.28
2.13 0.40
-0.53 0.46
-0.10 0.27
-0.01 0.39
1.31 1.06
0.12 0.14
-0.08 0.16
0.02 0.09
0.03 0.52
1.44 1.05
28.69 1.25
0.11 0.20
-0.01 0.13
0.36 0.27
72.81 3.13
4.17 0.55
6.70 0.78
4.38 0.60
32.94 1.93
89.64 2.81
-0.11 0.27
0.25 0.16
0.01 0.05
-0.01 0.03
3.98 0.80
3.23 0.63
0.41 0.20
1.87 0.27
140.73 3.25
28.28 1.72
0.80 0.75
15.58 1.17
443.67 5.15
43.64 1.81
1.72 0.93
92.80 2.38
0.04 0.23
26.74 1.56
376.31 6.03
0.83 0.53
40.26 1.54
2.19 0.47
0.84 0.23
2.38 0.79
0.05 0.12
0.09 0.50
7.38 0.53
0.22 0.14
0.04 0.06
68.49 2.41
0.02 0.13
1.95 0.32
44.59 1.62
0.43 0.24
0.01 0.14
78.00 2.32
3.43 0.80
0.62 0.20
0.40 0.13
0.33 0.16
5.81 0.54
0.51 0.30
0.36 0.26
302.61 3.95
0.70 0.79
6.92 0.66
52.14 1.69
496.51 6.78
0.06 0.25
1.96 0.66
5.38 1.26
0.25 0.35
0.19 0.26
-0.10 0.38
-0.06 0.14
9.53 0.69
18.57 1.66
-0.22 0.48
21.62 1.50
0.02 0.12
-0.69 0.32
-0.15 0.21
-0.11 0.06
-0.52 1.27
0.64 0.33
6.97 0.67
0.42 0.44
0.02 0.48
0.14 0.78
0.07 0.09
-0.01 0.05
-0.15 0.15
96.60 4.06
59.76 3.03
3.06 1.11
410.32 6.50
0.05 0.28
-0.01 0.17
-0.33 1.10
317.03 5.72
0.75 1.08
6.49 1.37
5.98 1.37
-0.01 0.10
-0.24 0.15
-0.15 0.10
-0.02 0.14
257.77 5.74
0.31 0.79
0.31 1.07
0.06 0.42
29.56 2.06
0.18 0.28
0.01 0.16
-0.14 0.56
272.62 5.73
-0.05 0.06
0.00 0.07
43.22 2.46
270.01 5.46
0.73 0.69
-0.10 0.14
-0.00 0.09
163.27 4.40
31.23 1.85
-0.05 0.08
0.00 0.04
-0.08 0.24
0.61 1.00
-0.03 0.09
73.14 2.99
17.77 1.78
0.65 0.59
172.69 4.49
66.19 2.74
353.19 5.69
0.12 0.28
-0.18 0.14
3.23 0.32
1.88 0.45
192.15 3.89
0.99 0.44
10.07 1.00
10.22 1.14
174.67 4.15
0.06 0.12
7.79 1.00
13.33 0.68
160.15 3.87
0.01 0.04
1.29 0.85
381.51 5.97
21.12 0.78
7.28 1.11
0.20 0.74
4.05 1.05
24.21 1.77
1.82 0.21
12.99 1.32
4.60 0.93
0.13 0.12
0.12 0.07
0.02 0.10
-0.06 0.31
17.75 1.34
0.08 0.15
202.83 4.07
0.16 0.08
0.19 0.18
1.19 0.70
2.51 0.90
79.57 1.58
90.30 3.20
-0.06 0.20
77.45 2.65
11.11 1.27
0.10 0.21
21.50 0.73
86.84 2.92
0.02 0.05
197.82 2.91
18.24 1.34
0.00 0.06
70.67 1.50
24.64 0.78
38.39 1.11
6.74 0.73
75.16 1.95
174.08 3.28
24.82 1.23
5.65 0.52
17.85 1.44
12.79 0.56
-0.03 0.08
0.02 0.05
3.36 0.33
611.24 6.10
1.38 0.48
0.03 0.31
6.51 0.61
11.82 0.47
15.96 0.73
0.37 0.10
-0.07 0.29
1.24 0.61
34.92 1.07
0.28 0.08
296.20 4.96
48.36 1.52
271.33 3.53
0.56 0.10
2.75 0.29
0.05 0.05
0.01 0.02
156.01 2.57
10.06 0.51
2.66 0.71
8.15 0.69
0.12 0.12
10.60 0.41
1.16 0.20
0.21 0.21
0.11 0.28
0.03 0.08
81.76 1.68
0.69 0.20
1.54 0.43
32.81 0.86
23.48 1.06
1.26 0.44
4.85 0.51
2.77 0.38
0.01 0.17
0.43 0.13
61.51 1.40
84.26 1.80
293.49 3.22
0.52 0.12
0.12 0.06
29.46 1.33
36.86 1.10
-0.01 0.03
3.25 0.40
10.52 0.66
-0.00 0.03
0.09 0.08
4.56 0.34
1.32 0.42
7.49 0.60
0.87 0.11
0.05 0.13
2.87 0.32
0.03 0.17
136.72 2.30
10.76 0.73
191.93 2.66
0.12 0.11
-0.08 0.28
10.67 0.72
3.58 0.42
0.09 0.08
3.21 0.39
-0.02 0.04
0.04 0.19
0.05 0.16
31.34 0.92
64.11 1.75
0.49 0.49
25.92 1.11
0.29 0.11
1.61 0.22
0.10 0.20
0.51 0.38
0.06 0.41
0.15 0.13
123.41 2.38
2.08 0.26
14.22 0.61
10.21 0.79
0.01 0.06
0.19 0.08
0.08 0.40
0.03 0.17
0.09 0.08
32.47 1.30
29.35 1.05
10.33 0.83
111.74 2.41
2.96 0.41
24.93 1.13
24.83 1.28
27.01 1.16
-0.01 0.15
0.10 0.20
3.73 0.32
10.61 0.96
45.00 1.47
142.35 2.94
0.76 0.31
2.62 0.45
1.97 0.61
140.35 2.72
1.35 0.26
2.19 0.26
4.12 0.44
24.35 1.41
28.77 1.69
0.16 0.27
14.16 1.41
0.60 0.30
69.34 2.24
0.87 0.38
12.18 1.14
87.46 2.83
2.02 0.42
0.78 0.30
0.02 0.10
0.25 0.28
12.23 1.07
-0.18 0.12
10.32 1.29
0.30 0.34
0.17 0.27
1.70 0.69
0.74 0.42
121.31 3.00
1.00 0.34
0.61 0.66
3.17 0.47
29.77 1.50
35.00 1.28
0.26 0.38
55.03 2.04
1.61 0.58
0.14 0.27
0.00 0.07
-0.05 0.04
6.98 0.60
195.45 3.20
0.52 0.30
-0.23 0.16
94.06 2.25
8.01 0.79
9.43 1.02
0.23 0.47
32.75 1.05
8.50 0.51
41.65 1.25
0.25 0.18
0.17 0.10
0.90 0.27
0.69 0.29
17.23 0.81
6.19 0.55
23.38 0.75
0.14 0.07
0.72 0.58
0.09 0.18
68.68 2.01
31.53 1.32
55.72 1.47
182.25 3.10
0.02 0.11
0.03 0.06
0.43 0.31
0.10 0.22
205.84 3.98
30.59 1.10
0.19 0.13
29.33 1.04
0.09 0.08
238.10 3.29
59.71 1.51
2.62 0.28
0.45 0.18
2.07 0.24
-0.03 0.08
0.42 0.16
3.91 0.94
1.94 0.33
0.25 0.12
19.83 0.86
0.24 0.15
9.54 0.56
197.35 2.68
2.17 0.38
155.36 2.44
0.64 0.34
44.98 1.78
150.67 3.15
55.73 1.77
13.28 1.17
0.80 0.15
32.69 1.04
9.10 0.53
-0.28 0.16
98.07 2.14
0.11 0.14
-0.00 0.04
0.02 0.03
98.66 2.13
8.59 0.43
124.65 1.87
11.50 0.99
2.88 0.35
0.72 0.29
24.50 1.02
99.21 1.77
3.34 0.87
-0.09 0.05
60.70 1.83
-0.02 0.20
-0.01 0.13
2.17 0.39
11.99 0.81
14.08 0.70
0.41 0.20
-0.02 0.09
0.07 0.07
0.06 0.04
1.26 0.18
52.23 1.29
1.11 0.25
0.33 0.40
95.56 1.80
298.15 4.22
102.85 1.99
0.92 0.15
230.90 3.40
0.70 0.15
0.77 0.14
0.23 0.07
2.00 0.34
11.45 0.78
164.41 2.34
12.20 0.66
0.69 0.16
0.14 0.14
79.57 1.62
0.12 0.10
83.42 2.26
6.94 0.72
-0.15 0.51
30.21 1.53
55.99 1.96
18.55 1.00
0.35 0.19
268.52 4.19
0.10 0.33
-0.05 0.03
18.22 1.11
58.74 1.61
12.83 0.81
3.89 0.63
0.09 0.21
2.60 0.32
153.84 3.55
-0.11 0.13
-0.03 0.09
257.08 4.10
0.06 0.11
-0.13 0.07
98.05 2.15
0.30 0.61
-0.08 0.20
0.74 0.47
90.00 1.70
0.22 0.36
5.62 0.64
57.74 2.05
-0.19 0.47
0.04 0.19
0.69 0.34
0.96 0.31
59.58 1.65
-0.06 0.08
0.01 0.05
0.01 0.04
15.05 1.12
41.45 1.87
97.27 2.30
-0.02 0.05
0.54 0.54
0.03 0.07
-0.17 0.17
0.02 0.07
291.31 4.38
0.09 0.27
0.77 0.60
19.22 1.62
360.44 4.24
155.96 3.15
0.19 0.36
112.24 3.13
-0.26 0.12
-0.06 0.07
-0.03 0.07
-0.25 0.21
-0.08 0.12
104.78 2.53
-0.14 0.43
-0.09 0.13
0.31 0.25
0.01 0.22
-0.16 0.29
-0.28 0.57
0.92 0.71
-0.13 0.11
-0.28 0.64
-0.18 0.36
0.25 0.60
-0.07 0.55
-0.08 0.24
-0.96 1.06
0.18 0.71
-0.10 0.63
11.65 1.40
72.33 3.76
11.87 1.76
-0.11 0.60
3.84 0.73
19.57 1.48
-0.76 1.46
11.31 2.30
1.95 0.52
0.15 0.29
-0.20 0.59
0.52 0.75
65.00 3.49
-0.06 0.23
199.87 5.77
117.38 4.26
0.18 0.43
30.29 2.53
36.91 2.30
-0.14 0.21
65.65 3.10
0.16 1.11
0.21 0.27
3.72 1.25
8.69 2.21
6.78 1.13
0.32 0.57
15.21 1.86
35.36 2.63
0.49 0.47
6.54 1.07
-0.69 0.55
0.17 0.22
45.03 2.40
-0.05 0.25
21.01 1.95
30.70 2.15
149.96 4.81
10.08 1.68
1.73 1.35
0.00 0.25
1.09 0.55
0.24 0.34
7.54 1.28
30.07 2.13
12.79 1.84
53.66 2.89
27.67 2.30
19.11 1.83
2.52 0.76
-0.08 0.19
0.64 0.40
-0.03 0.58
-0.12 0.24
-0.21 0.11
83.70 3.07
21.48 2.00
12.79 1.14
0.29 0.37
57.32 2.85
-0.18 0.74
146.54 4.65
0.19 0.94
0.73 0.57
0.21 0.18
0.01 0.08
0.38 0.36
6.19 1.28
-0.10 0.19
-0.05 0.10
32.40 2.20
2.31 1.07
0.06 0.57
2.81 0.58
68.19 3.03
0.29 0.26
-0.01 0.11
12.57 1.59
17.57 1.67
0.95 0.78
0.14 0.32
12.12 1.45
106.57 3.75
0.01 0.22
5.17 0.93
31.89 1.67
1.10 0.73
2.11 0.63
125.99 3.86
7.24 1.30
0.88 0.65
12.68 1.37
0.26 0.50
1.37 0.59
200.12 5.10
91.26 3.25
1.52 0.71
1.03 1.00
15.14 1.17
-0.15 0.61
2.18 0.97
12.72 1.02
27.01 1.65
27.08 1.87
13.74 1.30
40.62 2.32
34.13 2.25
5.87 1.15
15.57 1.03
0.57 0.46
2.23 0.72
0.10 0.23
0.04 0.14
-0.13 0.87
63.33 2.43
0.39 0.86
1.30 0.75
0.14 0.23
0.11 0.33
0.23 0.21
82.79 3.14
0.38 0.51
11.23 1.46
5.06 0.87
672.17 8.77
107.20 3.52
0.12 0.29
260.11 5.11
72.27 2.79
11.17 1.44
75.03 2.94
93.49 2.95
30.40 1.97
33.22 1.93
0.25 0.34
0.64 0.50
21.51 1.51
11.33 1.34
361.48 6.73
-0.03 0.07
-0.00 0.04
0.50 0.60
531.80 6.79
0.07 0.20
-0.08 0.10
0.08 0.06
13.43 1.46
249.74 5.31
1.53 0.86
-0.57 0.55
4.19 1.01
0.20 0.18
29.00 2.01
36.63 2.08
22.70 1.02
20.34 1.38
0.62 0.81
31.28 2.11
14.57 1.42
-0.06 0.39
35.44 1.80
1.02 0.70
-0.06 0.13
-0.07 0.05
58.12 2.66
20.06 1.75
0.24 0.84
0.21 0.34
96.78 3.31
1.03 0.99
11.16 1.37
6.76 1.00
1.52 0.91
5.11 1.08
6.19 0.73
13.94 1.29
306.65 5.64
1.15 0.72
51.17 2.57
2.05 0.79
79.39 3.14
9.67 0.47
6.69 1.29
14.74 1.46
71.41 2.73
6.73 1.21
4.50 0.58
3.78 0.36
48.08 2.05
-0.08 0.11
56.01 2.34
5.25 0.61
12.88 0.76
0.09 0.27
-0.08 0.13
16.59 1.63
164.81 4.46
18.67 1.69
0.35 0.48
356.85 5.45
-0.02 0.05
0.08 0.50
47.56 2.16
63.91 2.90
0.11 0.46
3.56 1.18
0.24 0.17
-0.03 0.09
0.24 0.20
5.95 1.15
3.58 0.99
-0.24 0.12
151.22 3.59
3.78 0.99
46.62 1.46
0.32 0.29
0.12 0.07
38.06 1.26
1.73 0.18
0.02 0.04
3.55 0.56
33.15 0.84
1.21 0.60
60.73 1.59
17.48 0.95
19.97 1.00
5.97 0.36
6.94 0.44
63.83 1.68
20.54 0.97
89.43 1.97
11.96 0.78
94.52 1.97
2.50 0.34
14.13 0.75
0.02 0.43
104.98 2.12
64.29 1.74
4.77 0.61
9.68 0.75
1.13 0.49
-0.02 0.19
0.21 0.43
5.98 0.67
2.04 0.29
0.09 0.12
59.50 1.67
77.41 1.82
93.06 2.12
60.33 1.62
0.12 0.55
14.18 0.82
-0.08 0.10
0.00 0.05
-0.01 0.03
81.55 1.93
59.78 1.57
0.41 0.53
13.52 0.84
0.57 0.21
0.70 0.46
38.21 1.38
17.51 1.03
27.12 1.21
91.25 2.01
0.22 0.35
28.11 1.23
5.53 0.37
3.36 0.45
29.96 1.22
125.78 2.40
44.69 1.34
1.31 0.53
0.74 0.17
0.75 0.48
273.00 3.47
5.35 0.60
415.84 4.50
133.82 2.61
46.24 1.48
15.57 0.80
10.52 0.83
345.18 4.03
313.86 4.06
0.66 0.42
47.90 1.61
0.35 0.16
0.09 0.16
0.13 0.33
3.49 0.59
-0.12 0.27
35.63 1.29
0.46 0.38
8.69 0.75
4.46 0.74
0.60 0.17
103.57 2.46
2.95 0.47
36.28 1.43
522.28 5.43
84.32 2.15
272.88 3.94
1.29 0.45
11.27 0.90
119.22 2.42
31.27 1.34
18.39 0.97
146.16 2.97
96.24 2.52
7.64 0.55
576.20 6.10
8.00 0.69
23.56 1.21
0.44 0.30
0.33 0.22
16.64 1.12
10.24 0.96
4.44 0.87
12.99 1.09
1.36 0.45
2.90 0.59
552.32 6.06
0.29 0.49
0.08 0.15
150.32 3.14
4.43 0.45
0.23 0.20
55.41 1.73
243.15 3.65
1.41 0.27
6.23 0.57
3.95 0.51
5.28 0.62
20.99 1.35
188.73 3.48
8.96 0.82
13.93 1.21
0.21 0.22
1.02 0.33
43.79 1.87
145.73 3.33
0.28 0.24
0.86 0.30
2.55 0.46
12.10 0.84
102.09 2.64
10.34 0.95
0.93 0.48
6.51 0.79
0.03 0.20
0.89 0.47
117.63 2.62
4.62 0.44
273.54 4.40
215.46 4.09
0.99 0.69
1.56 0.37
0.67 0.17
30.50 1.58
0.88 0.86
1.62 0.42
-0.16 0.51
93.17 2.81
1.09 0.28
1.13 0.30
5.47 0.95
164.57 3.83
1.50 0.21
0.07 0.09
238.52 4.20
37.62 1.82
159.14 3.24
9.63 0.88
143.57 3.28
0.39 0.31
0.26 0.65
48.21 2.08
0.73 0.40
-0.03 0.20
0.88 0.37
13.16 1.44
0.92 0.19
8.26 0.93
0.52 0.86
1.16 0.83
137.47 3.30
22.90 1.71
1.41 0.34
31.65 1.83
25.78 1.30
0.20 0.33
171.96 3.42
62.73 2.15
2.53 0.34
0.91 0.21
4.76 0.63
0.55 0.40
138.34 3.41
-0.06 0.09
111.89 2.79
20.77 1.61
23.66 1.44
-0.03 0.16
1.17 0.31
0.95 0.45
9.45 1.11
10.94 1.21
21.69 1.52
95.05 2.82
64.50 2.18
20.20 1.30
127.90 3.30
157.65 3.20
29.87 1.64
72.69 2.56
1038.03 9.43
0.15 0.36
6.06 0.56
1.61 0.69
12.79 1.20
0.66 0.32
6.55 1.28
0.27 0.12
0.09 0.07
0.20 0.20
457.56 6.22
2.30 0.40
0.01 0.69
29.99 1.16
-0.17 0.57
-0.18 0.15
-0.04 0.23
-0.05 0.13
-0.42 0.52
-0.19 0.65
86.39 2.72
37.87 1.54
0.34 0.82
-0.20 0.23
-0.08 0.12
-0.06 0.17
-0.00 0.29
-0.01 0.40
-0.10 0.12
-0.83 0.96
0.02 0.48
1.27 1.48
-0.08 0.08
0.03 0.10
0.18 0.34
-0.06 0.15
0.02 0.07
0.01 0.04
0.07 0.33
0.14 0.33
0.05 0.19
-0.13 0.21
-0.00 0.13
-0.13 0.14
-0.01 0.09
-0.02 0.83
-0.21 0.33
-0.02 0.06
-0.16 0.17
-0.03 0.13
0.20 0.58
-0.05 0.40
-0.40 0.29
-0.23 0.10
0.01 0.06
0.03 0.06
0.00 0.03
0.04 0.26
-1.84 0.70
-0.61 0.28
-0.00 0.38
-0.40 0.35
-0.21 0.53
0.26 0.35
-0.11 0.10
-0.03 0.05
-1.33 0.50
-0.14 0.14
0.15 1.24
-0.42 0.67
-0.11 0.11
-0.03 0.08
0.12 0.36
-0.16 0.18
0.28 0.16
0.04 0.13
37.27 1.77
-0.01 0.25
0.04 0.48
0.08 0.11
165.81 3.48
-0.01 0.28
-0.14 0.55
0.01 0.20
0.23 0.19
0.02 0.13
8.82 1.02
0.13 0.48
0.07 0.63
56.78 2.31
17.54 0.87
0.08 0.32
0.34 0.63
26.07 1.45
0.48 0.28
0.10 0.28
11.69 1.07
0.03 0.12
4.34 0.47
122.97 3.10
1027.21 8.94
3.13 0.39
123.96 2.85
152.36 3.56
0.06 0.33
0.26 0.32
0.02 0.26
23.71 1.65
25.27 1.44
-0.16 0.22
23.57 1.23
21.59 1.47
1.84 0.30
2.59 0.63
101.08 2.96
68.97 2.29
4.80 0.59
1.60 0.80
1.82 0.38
22.28 1.45
1.32 0.34
2.60 0.56
28.55 1.92
51.98 2.10
58.99 2.32
1.23 0.37
0.82 0.18
0.20 0.31
0.76 0.38
9.08 0.99
12.17 1.10
6.09 0.73
0.16 0.21
183.95 3.69
1.93 0.92
0.57 0.42
0.27 0.20
1.88 0.38
150.94 3.58
1.81 1.18
0.73 0.24
0.26 0.15
192.04 4.35
1.26 0.24
0.23 0.50
47.56 2.08
30.52 1.15
0.59 0.55
46.01 1.86
0.04 0.21
245.05 4.68
115.73 2.94
3.93 0.52
0.14 0.59
5.56 0.80
0.27 0.33
6.77 0.67
303.10 4.84
0.33 0.16
0.83 0.29
0.14 0.17
1.42 0.53
286.35 4.70
2.18 0.59
328.75 4.85
1.94 0.45
3.20 0.40
13.22 0.87
1.44 0.89
2.69 0.39
0.78 0.58
58.46 2.24
9.39 0.67
7.33 0.80
113.63 2.76
16.75 1.28
173.66 3.69
12.73 0.91
2.92 0.94
-0.35 0.57
9.72 0.85
32.41 1.62
184.58 3.52
11.23 0.97
552.93 6.21
5.08 0.60
0.18 0.34
0.46 0.23
0.12 0.37
0.60 0.23
4.18 0.43
0.35 0.18
0.16 0.13
62.35 2.18
2.01 0.59
19.37 1.12
202.18 3.80
120.37 2.87
1.61 0.51
173.01 3.32
0.76 0.53
0.09 0.25
0.03 0.15
-0.04 0.13
-0.05 0.08
7.47 0.67
79.20 2.16
-0.03 0.15
76.66 2.26
133.86 2.95
21.25 1.30
8.93 0.89
501.17 5.83
214.95 3.81
11.48 0.93
116.65 2.79
1.27 0.42
9.06 0.84
0.79 0.34
0.46 0.21
19.70 1.09
34.13 1.49
0.08 0.36
328.81 4.42
-0.16 0.29
101.14 2.67
556.84 5.98
29.81 1.53
34.86 1.58
0.74 0.44
44.76 1.60
123.46 2.77
49.67 1.82
259.94 4.22
77.38 2.11
306.40 4.50
7.63 0.70
0.51 0.53
1.06 0.65
151.63 3.00
0.03 0.54
0.03 0.08
1.78 0.64
94.44 2.38
65.95 1.95
0.12 0.26
0.11 0.16
0.09 0.52
88.94 2.14
58.66 1.82
2.41 0.68
289.23 3.94
22.11 1.13
-0.12 0.16
34.34 1.46
0.63 0.37
17.75 1.08
1.03 0.52
1.52 0.46
2.02 0.33
37.90 1.47
0.37 0.53
150.01 2.85
131.95 2.61
396.69 4.67
146.37 2.77
4.78 0.76
134.57 2.78
113.62 2.54
8.94 0.82
1.99 0.65
152.03 2.91
0.14 0.22
-0.07 0.13
297.88 4.19
7.47 0.65
0.38 0.47
41.42 1.48
281.41 3.78
1.88 0.35
0.03 0.07
-0.01 0.04
49.53 1.77
0.08 0.21
0.06 0.14
371.46 4.42
0.88 0.45
-0.02 0.34
-0.14 0.12
-0.03 0.06
271.15 4.04
119.06 2.58
524.98 5.71
-0.11 0.39
218.19 3.83
8.83 0.81
92.34 2.53
115.44 2.77
26.17 1.44
5.73 0.61
183.07 3.40
34.83 1.43
0.02 0.23
0.03 0.14
84.56 2.34
4.50 1.09
5.92 0.63
520.64 6.06
8.47 0.75
11.34 1.02
24.98 1.31
10.15 1.00
23.31 1.46
117.65 2.65
3.17 0.55
-0.18 0.21
1.22 0.50
0.31 0.33
205.69 4.01
146.34 3.33
2.40 0.70
5.33 0.51
521.69 6.38
6.14 0.70
-0.07 0.56
19.75 1.40
0.19 0.17
42.51 1.94
0.59 0.29
9.87 0.78
194.79 3.81
17.16 1.55
13.54 1.32
1.35 0.29
0.66 0.20
0.15 0.47
11.76 1.04
167.60 3.73
13.11 0.96
51.94 1.85
1.10 0.59
36.04 1.82
0.87 0.73
13.88 0.79
3.44 0.43
15.12 0.94
1.45 0.25
0.10 0.25
63.37 2.37
7.27 0.90
275.47 4.75
258.63 4.82
0.53 0.60
2.02 1.05
25.78 1.19
0.21 0.53
288.46 4.81
1.38 0.49
7.29 0.70
94.48 2.66
3.64 0.41
45.53 2.03
5.14 1.04
4.09 0.52
1.93 0.26
0.46 0.15
189.11 4.42
1.84 0.29
40.16 1.80
0.80 0.64
0.62 0.33
7.19 0.83
152.61 3.33
46.34 2.14
0.80 0.44
-0.04 0.30
77.98 2.52
165.77 3.73
1.88 1.00
17.94 1.19
48.28 2.18
120.03 3.19
0.65 0.20
1.08 0.32
0.75 0.46
180.29 3.65
25.46 1.89
53.65 2.15
59.12 2.32
0.56 0.41
11.90 1.38
-0.07 0.12
2.55 0.33
1.06 0.22
0.11 0.23
29.17 1.86
0.60 0.87
0.06 0.15
1.95 0.53
5.30 0.63
0.09 0.32
2.61 0.61
0.18 0.20
21.25 1.42
22.49 1.64
127.57 3.30
132.24 3.00
12.52 0.91
1.00 0.41
2.05 0.72
86.06 2.60
11.74 1.15
1.61 0.22
0.87 0.15
9.63 1.07
137.24 3.26
161.15 3.09
-0.12 0.14
1.86 0.30
1006.83 8.52
31.32 1.52
5.56 0.44
0.28 0.13
11.61 0.98
66.90 2.31
0.26 0.29
0.14 0.15
0.08 0.10
448.65 5.54
0.21 0.23
0.05 0.56
1.17 0.20
15.56 0.78
3.60 0.39
0.17 0.14
23.91 1.26
0.22 0.46
0.35 0.16
0.14 0.10
0.11 0.42
0.09 0.49
1.32 0.59
9.21 0.92
41.46 1.66
0.17 0.24
24.18 1.44
0.05 0.20
39.19 1.73
193.53 3.37
-0.22 0.15
121.20 2.89
0.03 0.08
-0.11 0.08
-0.06 0.12
0.00 0.11
4.13 0.47
-0.10 0.26
0.83 0.50
279.18 4.02
20.32 0.84
6.15 0.60
62.09 1.74
5.48 0.47
55.85 1.70
0.52 0.56
-0.11 0.25
0.28 0.88
0.20 0.46
77.74 2.31
0.11 0.43
-0.22 0.14
-0.19 0.21
-0.10 0.52
0.10 0.26
-0.17 0.29
-0.71 0.59
-0.36 0.19
-0.17 0.12
-0.09 0.06
-0.06 0.04
-0.19 0.28
0.01 0.14
0.04 0.09
-0.02 0.02
-0.15 0.09
-0.20 0.09
-0.50 0.21
34.52 2.80
93.32 2.98
25.28 1.47
543.73 6.02
0.42 0.44
9.57 1.04
0.25 0.58
39.11 1.99
0.07 0.28
-0.17 0.08
-0.02 0.04
-0.21 0.09
-0.08 0.05
0.02 0.07
0.00 0.04
50.79 1.72
20.23 1.52
79.49 2.08
0.52 0.52
127.85 2.72
49.13 1.39
1.23 0.64
-0.06 0.23
98.38 3.11
26.81 1.65
362.86 4.46
49.71 1.08
8.72 0.48
120.72 2.18
0.01 0.08
1.81 0.69
145.92 3.15
1.78 0.75
18.48 0.86
2.00 0.21
4.22 0.46
0.07 0.06
21.39 0.60
38.94 1.35
250.44 2.87
41.44 1.08
86.59 2.50
184.55 2.87
43.82 1.18
-0.00 0.02
56.23 1.82
221.16 3.19
10.05 1.28
12.75 0.81
0.06 0.10
0.04 0.06
2.62 0.25
285.74 3.80
240.63 4.40
35.85 1.22
-0.00 0.05
1.15 0.14
0.76 0.70
53.98 1.36
-0.08 0.14
34.14 1.44
66.49 2.30
3.36 0.61
24.74 0.95
-0.04 0.12
16.80 0.91
0.02 0.10
22.05 0.91
0.07 0.09
0.06 0.05
-0.04 0.09
86.66 2.43
-0.22 0.15
32.75 1.57
-0.01 0.22
-0.04 0.45
-0.01 0.04
-0.23 0.13
-0.09 0.10
0.10 0.26
-0.64 0.25
-0.03 0.04
0.02 0.03
-0.15 0.17
-0.06 0.05
-0.06 0.26
-0.11 0.13
0.04 0.31
0.04 0.16
-0.00 0.10
-0.02 0.07
-0.02 0.17
-0.04 0.17
0.11 0.12
0.17 0.26
0.07 0.11
0.01 0.05
-0.01 0.04
-0.14 0.24
-0.02 0.18
-0.08 0.06
0.02 0.04
-0.06 0.11
-0.02 0.02
0.00 0.01
0.33 0.32
0.15 0.21
-0.16 0.38
0.07 0.18
0.12 0.15
0.02 0.07
0.02 0.04
0.02 0.07
0.01 0.05
-0.02 0.06
-0.05 0.06
0.01 0.01
0.02 0.03
-0.00 0.01
-0.00 0.01
-0.05 0.01
0.05 0.01
-0.00 0.01
-0.00 0.01
0.04 0.01
-0.21 0.01
0.01 0.01
-0.00 0.01
-0.03 0.01
-0.03 0.01
-0.02 0.01
-0.17 0.01
0.35 0.01
-0.02 0.01
0.10 0.01
-0.13 0.01
0.02 0.01
0.32 0.01
-0.28 0.01
-0.05 0.01
-0.01 0.01
0.02 0.01
-0.13 0.01
-0.55 0.01
-1.21 0.01
0.44 0.01
0.13 0.01
0.19 0.01
-0.03 0.01
0.22 0.01
0.02 0.01
0.09 0.01
-0.04 0.01
-0.37 0.01
-0.23 0.01
-0.39 0.01
1.36 0.01
0.55 0.01
-0.16 0.01
-0.45 0.01
3.14 0.01
0.16 0.01
-0.24 0.01
0.21 0.01
0.33 0.01
6.44 0.01
-1.20 0.01
0.17 0.01
1.33 0.01
11.27 0.01
2.59 0.01
1.84 0.01
16.21 0.01
2.87 0.46
0.54 0.21
23.70 1.19
0.34 0.30
2.30 0.37
17.42 1.29
59.72 2.05
9.08 0.60
0.59 0.26
169.15 4.17
65.63 1.92
-0.23 0.53
2.01 0.62
1.59 0.24
80.74 2.27
1.01 0.30
83.59 2.40
10.80 0.73
158.28 3.71
331.02 6.17
525.08 6.82
-0.05 0.15
0.02 0.12
2.59 0.25
0.43 0.26
-0.15 0.16
0.22 0.11
7.23 0.59
0.87 0.27
-0.10 0.40
0.73 0.29
0.01 0.24
0.03 0.57
23.40 1.73
-0.05 0.08
13.15 0.75
1.14 0.36
141.56 3.67
-0.08 0.20
112.62 3.32
3.85 1.09
0.03 0.08
0.05 0.12
222.52 4.69
-0.30 0.50
-0.38 0.20
0.18 0.14
0.44 0.16
56.02 2.06
0.31 0.31
2.28 0.85
0.11 0.60
0.33 0.18
-0.35 0.14
-0.26 0.12
20.55 1.45
287.38 5.13
93.37 2.81
0.55 0.56
-0.13 0.13
-0.18 0.08
-0.03 0.15
2.69 0.43
-0.08 0.16
-0.81 0.31
156.03 3.34
-0.26 0.11
587.09 6.67
52.38 2.44
98.60 1.90
218.55 3.68
2.13 0.41
0.08 0.11
0.04 0.14
-0.01 0.09
0.27 0.50
23.25 0.78
19.03 1.22
1.20 0.21
-0.07 0.07
103.78 2.50
60.21 1.94
23.32 0.90
3.43 0.77
0.60 0.49
0.08 0.28
78.77 2.40
-0.13 0.23
56.20 1.52
33.12 1.51
67.35 1.80
8.62 0.82
0.29 0.33
-0.02 0.06
0.00 0.04
-0.20 0.38
6.43 0.85
0.14 0.49
2.45 0.38
17.82 1.01
106.14 2.50
64.63 1.94
0.02 0.10
13.85 0.77
1.45 0.18
1.03 0.13
64.19 2.07
87.64 2.13
119.97 2.76
6.90 0.58
2.24 0.94
292.26 3.95
61.90 1.50
0.55 0.19
82.06 2.51
0.04 0.11
5.28 0.90
1.21 0.54
23.19 1.04
143.43 2.62
14.56 1.06
9.66 0.76
249.07 3.24
0.55 0.24
37.35 1.59
5.95 0.41
0.62 0.24
0.44 0.56
16.13 0.79
15.83 0.82
82.95 2.44
31.84 1.28
32.08 1.68
127.47 2.70
-0.00 0.06
333.54 4.04
0.13 0.13
-0.04 0.07
-0.03 0.35
65.76 2.24
305.40 4.47
0.21 0.57
0.42 0.31
112.83 2.94
414.79 5.59
8.08 0.95
0.18 0.34
0.07 0.35
8.89 0.82
0.64 0.31
0.56 0.19
1.35 0.47
31.64 1.84
9.88 1.08
83.16 2.24
6.09 1.05
0.85 0.51
1.93 0.52
7.77 0.63
506.75 6.31
0.26 0.55
39.73 1.84
276.33 4.99
0.83 0.52
18.85 1.21
0.04 0.32
89.03 2.94
7.97 0.79
98.23 3.15
5.91 0.87
0.60 0.31
1.70 0.69
2.27 0.74
0.09 0.70
205.84 4.68
160.19 3.96
3.04 0.53
0.23 0.16
0.08 0.09
9.26 0.83
-0.04 0.21
232.11 5.10
10.82 1.36
3.74 0.79
0.16 0.24
6.42 0.78
17.88 1.73
0.28 0.23
110.67 2.85
-0.10 0.07
-0.12 0.08
109.54 2.64
-0.15 0.16
-0.17 0.10
-0.21 0.18
-0.16 0.10
16.36 1.35
0.07 0.34
42.87 2.08
-0.08 0.08
0.01 0.05
0.01 0.10
33.39 1.66
109.48 2.75
30.38 1.84
29.54 1.55
0.08 0.16
-0.04 0.10
-0.11 0.25
0.37 0.56
381.19 5.33
16.18 1.16
460.23 6.39
-0.26 0.54
2.53 0.40
416.47 5.78
1.74 0.22
1.33 0.26
39.40 1.27
22.49 1.22
1.16 0.79
6.89 0.54
130.64 3.19
23.84 1.37
244.03 4.97
21.08 0.83
11.24 1.39
39.78 1.66
0.51 0.15
0.07 0.10
186.33 3.60
11.17 1.34
37.23 1.80
0.86 0.53
3.35 0.53
3.23 0.25
12.01 0.87
1.04 0.19
2.38 0.92
14.65 1.11
245.56 4.99
0.15 0.15
236.12 3.59
0.45 0.17
73.94 2.20
58.57 1.33
53.90 1.94
38.20 1.67
22.96 1.61
22.02 1.70
104.46 2.97
69.95 1.96
1.04 0.39
87.54 3.13
0.08 0.11
12.73 0.96
5.64 0.46
17.06 1.05
1.82 0.25
606.81 6.54
9.55 0.55
0.05 0.05
12.59 0.48
4.62 0.59
-0.02 0.09
61.50 1.74
1.16 0.20
9.91 0.64
112.36 3.01
56.04 1.84
1.54 0.59
0.04 0.10
0.06 0.06
-0.30 0.13
-0.06 0.04
51.79 2.33
6.53 1.06
247.15 5.00
0.46 0.53
230.36 3.52
2.44 0.35
0.95 0.46
-0.19 0.20
0.23 0.22
0.32 0.36
1.13 0.23
59.05 1.74
0.35 0.13
134.22 3.08
533.22 6.14
10.05 0.70
6.85 1.35
7.24 0.51
6.79 0.64
0.05 0.14
132.94 2.64
0.02 0.08
0.04 0.17
0.62 0.17
0.29 0.22
49.08 2.51
32.90 1.36
1.39 0.26
0.25 0.14
77.97 1.82
25.14 1.18
0.93 0.22
0.33 0.24
5.70 0.44
59.37 1.82
176.39 3.19
175.16 3.54
8.89 0.70
440.64 6.06
-0.04 0.06
1.93 0.44
528.50 5.68
0.51 0.17
0.01 0.08
3.03 0.64
0.22 0.11
60.97 1.72
1.71 0.52
0.14 0.11
0.09 0.07
112.82 2.60
-0.03 0.70
2.53 0.39
0.74 0.23
16.09 1.13
1.94 0.47
0.19 0.16
-0.01 0.08
8.31 0.88
316.34 5.12
29.55 1.21
0.62 0.24
74.55 2.10
0.32 0.29
-0.00 0.10
-0.04 0.05
2.72 0.55
0.34 0.11
0.79 0.49
0.12 0.25
0.23 0.21
201.98 4.07
29.10 1.42
3.94 0.54
0.21 0.13
0.07 0.06
49.24 1.87
0.08 0.18
-0.04 0.11
140.33 3.06
0.56 0.30
1.79 0.85
5.01 0.76
18.24 0.95
0.06 0.09
0.15 0.29
0.03 0.16
1.82 0.35
37.92 1.55
1.06 0.42
4.40 0.55
0.36 0.21
0.14 0.09
72.31 2.10
-0.02 0.10
65.21 2.40
19.73 1.37
0.01 0.07
0.52 0.73
10.40 1.15
6.46 0.71
8.02 1.25
19.87 1.10
39.20 1.93
67.26 2.44
63.30 2.53
15.70 1.22
2.36 0.82
0.10 0.13
2.25 0.57
0.58 0.35
76.44 2.88
11.62 1.22
21.35 1.66
3.70 0.86
3.01 0.56
22.43 1.45
1.07 0.47
62.78 2.70
25.77 1.90
1.25 0.47
0.55 1.08
1.38 0.83
0.26 0.41
11.77 1.64
120.80 3.93
7.78 1.55
1.16 0.91
0.80 0.33
0.32 0.21
23.66 2.22
0.17 0.40
1.67 1.17
0.91 0.63
11.67 1.93
0.95 1.08
0.71 0.74
34.83 2.80
17.04 2.01
5.11 1.32
56.61 3.43
0.56 1.62
1.07 0.59
-0.05 0.96
1.67 1.57
17.33 1.98
0.92 0.82
30.81 2.73
0.54 0.32
199.35 6.29
0.42 0.64
0.66 0.73
33.10 3.13
145.84 5.46
6.32 1.61
10.39 1.44
0.66 0.66
27.84 2.35
128.50 4.45
432.74 7.95
62.99 2.96
11.66 1.19
5.05 1.58
5.86 1.00
246.80 6.80
7.03 1.17
3.89 0.62
10.70 1.93
9.71 0.83
0.70 0.39
0.14 1.27
75.89 3.87
10.23 1.93
198.29 6.12
1.85 0.69
-0.20 1.45
0.16 0.55
34.17 2.09
1.43 1.13
30.15 2.79
2.29 0.49
52.99 3.12
9.84 1.93
36.99 2.76
0.03 0.34
149.58 5.78
24.37 2.61
-0.00 1.02
25.77 2.58
73.75 4.39
46.12 3.37
0.63 0.56
0.70 0.38
32.20 3.01
0.92 0.92
0.72 0.36
4.99 1.45
0.08 1.13
0.72 0.78
0.05 0.70
0.88 1.47
0.31 0.35
154.24 5.61
-0.45 0.87
7.20 1.40
0.70 0.77
50.99 3.31
0.82 0.70
-0.05 0.40
30.98 2.83
14.16 2.01
0.77 0.75
1.09 1.23
113.53 4.70
10.10 2.10
0.34 1.13
1.72 1.28
1.07 1.57
25.91 2.30
0.57 0.39
21.26 2.35
-0.17 0.39
33.06 2.06
3.41 0.96
1.29 0.59
0.35 0.36
22.13 1.84
82.66 3.50
106.32 3.96
0.53 0.50
0.14 0.43
0.17 0.19
75.75 3.34
15.37 1.49
4.57 1.08
12.98 1.61
16.04 1.46
15.86 1.47
2.89 1.06
62.62 2.96
2.28 0.61
24.56 1.37
3.31 0.51
61.10 2.52
36.77 2.12
-0.14 0.11
-0.72 0.78
0.12 0.37
5.15 0.64
55.96 2.61
34.13 1.92
42.70 1.97
0.87 0.50
0.11 0.33
99.17 2.93
0.09 0.16
215.84 4.35
0.79 0.38
0.59 1.01
197.82 4.37
21.05 1.13
4.56 0.72
59.24 2.29
0.22 0.35
-0.30 0.47
219.70 4.75
156.92 3.62
56.86 2.25
29.19 1.65
0.05 0.13
10.71 0.91
0.39 0.21
4.25 0.63
66.95 2.37
0.29 0.23
2.01 0.39
0.36 0.35
366.25 5.86
2.20 0.62
0.43 0.21
0.17 0.27
2.84 0.60
9.15 1.05
0.18 0.13
3.40 0.70
0.43 0.23
17.58 1.34
0.17 0.84
2.26 0.43
498.85 6.15
56.98 1.95
9.97 0.83
97.34 2.79
1.94 0.73
0.19 0.13
177.10 3.83
2.03 0.54
0.36 0.30
0.11 0.29
47.59 2.55
24.27 1.30
35.35 1.52
70.71 2.14
13.10 1.18
-0.26 0.22
0.02 0.25
-0.03 0.07
-0.02 0.04
0.86 0.28
0.62 0.39
11.03 1.85
82.01 2.09
0.01 0.19
124.08 2.79
129.50 3.32
6.99 0.70
8.79 0.65
3.63 0.80
113.52 2.99
6.25 0.55
593.68 6.79
25.46 1.63
108.41 2.64
0.65 0.51
339.29 5.69
53.60 1.80
3.02 0.41
0.25 0.39
1.60 0.29
1.68 0.40
255.53 3.87
211.01 5.16
0.62 0.57
42.16 1.79
7.29 1.11
1.59 1.02
49.43 2.31
15.29 0.81
0.26 0.20
0.40 0.15
-0.23 0.17
-0.21 0.29
58.09 3.17
-0.02 0.10
2.19 0.58
90.83 2.90
45.77 1.80
0.98 0.21
0.21 0.11
52.24 1.69
2.03 0.32
5.53 0.65
0.08 0.09
0.04 0.05
8.28 0.87
9.38 0.52
9.03 0.60
1.76 0.25
92.12 3.34
0.46 0.14
2.41 0.28
94.34 3.06
33.44 1.74
23.49 1.73
56.52 2.08
88.85 2.60
3.78 0.43
44.23 1.30
0.52 0.19
8.61 1.02
247.91 5.32
2.71 1.06
0.16 0.16
3.39 0.23
2.21 0.35
9.65 0.83
1.17 0.17
2.39 0.52
0.26 0.54
0.99 0.35
0.06 0.07
9.84 1.33
42.75 2.00
184.68 3.70
0.81 0.20
9.51 1.34
29.43 0.97
8.06 0.61
135.10 3.35
33.47 1.59
23.10 1.31
0.71 0.76
2.78 0.27
94.09 2.61
81.00 2.18
37.31 1.26
2.63 0.43
23.75 1.10
487.45 6.86
99.10 1.91
20.21 1.28
5.49 0.75
368.18 5.44
0.05 0.08
0.16 0.80
-0.37 0.34
-0.18 0.14
-0.09 0.09
-0.06 0.07
-0.22 0.24
238.60 3.91
22.73 1.37
26.98 1.30
0.15 0.29
0.30 0.18
-0.15 0.31
37.98 2.03
85.45 2.03
0.33 0.29
82.37 2.49
0.08 0.07
19.86 1.37
89.42 2.32
0.04 0.23
4.17 0.41
1.23 0.36
23.80 1.24
1.28 0.22
10.43 0.75
32.33 1.21
106.78 2.11
122.44 2.66
3.66 0.40
0.48 0.13
5.83 0.73
1.62 0.46
0.74 0.21
7.20 0.46
0.54 0.20
0.19 0.08
0.30 0.08
9.99 1.00
0.46 0.17
61.72 2.11
194.60 3.11
41.55 1.33
303.80 3.91
-0.02 0.17
0.08 0.11
0.06 0.10
9.84 0.68
254.84 3.99
0.25 0.36
41.35 1.37
0.83 0.31
222.87 4.40
100.71 2.30
55.11 1.78
9.45 0.74
295.17 4.52
5.34 0.58
0.70 0.19
0.03 0.17
58.85 1.83
4.98 0.61
-0.06 0.14
5.28 0.43
32.60 1.50
0.06 0.39
-0.01 0.14
0.03 0.07
2.93 0.47
0.70 0.85
-0.70 0.40
482.76 5.52
0.00 0.09
0.02 0.17
-0.02 0.05
0.01 0.03
-0.24 0.58
0.06 0.16
-0.02 0.17
-0.09 0.34
-0.30 0.22
-0.11 0.70
0.04 0.12
-0.10 0.10
0.02 0.06
0.00 0.41
-0.22 0.39
-0.52 0.85
-0.44 0.60
-0.24 1.10
-0.05 0.18
0.01 0.19
0.06 0.12
0.02 0.31
0.12 0.12
0.23 1.20
-0.37 0.42
-0.24 0.45
-0.09 0.50
-1.57 1.30
-0.93 0.78
0.38 0.36
-0.01 0.19
0.01 0.11
-0.04 1.03
0.59 0.41
0.03 0.22
0.20 1.55
-0.15 0.19
0.11 0.69
0.62 0.37
0.09 0.17
-0.03 0.09
0.36 0.46
0.45 0.53
-2.58 1.47
0.32 0.82
0.10 0.45
-0.05 0.25
-0.43 0.69
0.60 1.55
0.43 0.86
0.05 0.37
0.02 0.29
0.08 0.16
0.38 0.49
0.09 0.21
0.11 0.13
0.70 0.88
0.25 0.74
0.41 0.42
-0.03 0.23
1.38 1.27
1.32 1.49
-0.53 0.75
-3.80 1.91
-0.01 0.36
0.38 0.93
-0.53 1.34
0.03 0.25
0.16 0.17
-0.01 0.13
0.14 0.32
-0.14 0.13
0.36 0.88
0.93 0.97
0.22 0.28
-0.09 0.16
0.20 0.64
1.77 1.09
-0.07 0.29
304.81 6.95
25.09 2.24
-0.47 0.68
-0.15 1.00
0.02 0.09
1.79 1.11
-0.03 0.30
-0.07 0.17
96.79 4.02
381.20 8.39
-0.28 0.43
-0.08 0.68
-0.06 0.68
29.42 2.36
0.11 0.26
0.00 0.27
1.61 0.80
0.02 0.43
-0.06 0.27
639.86 9.79
3.36 1.21
35.61 2.33
428.51 7.25
19.33 1.20
0.17 0.97
29.72 2.08
0.11 0.33
0.02 0.09
0.22 0.98
-0.01 0.14
-0.05 0.32
0.02 0.08
0.02 0.04
32.02 1.70
50.84 1.83
0.35 0.11
0.05 0.13
-0.01 0.03
-0.01 0.02
-0.19 0.12
-0.24 0.08
-0.81 0.29
-0.27 0.37
-0.38 0.17
0.09 0.20
0.41 0.39
0.51 0.73
0.02 0.07
-0.22 0.51
-0.03 0.05
-0.13 0.19
-0.56 0.25
-0.06 0.08
0.03 0.05
0.19 0.38
-0.11 0.11
78.39 3.01
-0.17 0.08
0.14 0.14
-0.02 0.09
0.09 0.20
-0.07 0.10
0.09 0.10
-0.86 1.06
0.09 0.16
0.19 0.29
23.77 2.07
0.10 0.24
-0.03 0.14
-0.02 0.08
197.40 4.84
0.05 0.31
-1.12 0.48
0.13 0.53
-0.03 0.08
-0.05 0.05
-0.16 0.06
0.06 0.13
-0.25 0.11
-0.44 0.18
-0.22 0.12
-0.14 0.23
-0.62 0.99
147.74 4.67
-0.86 0.54
169.12 4.91
45.11 2.71
-0.30 0.80
83.17 3.53
33.38 2.33
0.08 0.15
-0.02 0.09
0.35 1.05
0.00 0.08
-0.15 0.13
0.30 0.88
0.06 1.00
40.43 2.63
-0.33 0.34
-0.06 0.22
0.48 0.72
6.34 1.32
0.10 0.31
0.10 0.46
12.10 1.49
1.31 1.18
0.73 0.44
15.29 1.62
0.57 0.69
69.85 2.94
0.18 0.13
0.31 0.90
4.43 1.17
64.62 2.84
51.94 2.79
-0.07 0.38
37.20 2.32
0.34 0.48
0.69 0.77
55.53 2.80
19.90 1.64
19.75 1.91
76.15 3.29
0.01 0.44
7.68 1.48
0.15 0.30
0.27 0.19
33.82 2.20
-0.10 0.26
464.83 7.62
-0.13 0.44
0.11 0.29
0.14 0.29
-0.05 0.17
0.04 0.18
-0.02 0.11
-0.08 0.44
55.82 2.30
5.47 0.85
463.43 7.29
3.05 0.91
0.65 1.01
7.96 1.40
0.22 0.56
46.67 2.58
43.86 2.65
182.84 4.81
8.73 1.22
105.81 4.00
50.46 2.69
66.63 2.47
0.41 1.07
2.75 1.05
25.72 1.65
24.22 2.08
-0.03 1.03
8.16 0.86
1.09 0.36
13.67 1.21
0.80 0.74
30.55 1.86
47.82 2.67
207.39 5.26
266.82 5.70
7.13 0.91
112.30 3.60
15.67 1.58
8.82 1.32
0.68 0.59
234.10 5.62
78.93 3.16
41.21 2.07
0.02 0.12
0.02 0.07
1.68 0.61
12.38 1.58
175.15 5.09
19.65 1.72
3.30 0.86
0.12 0.14
8.10 1.55
26.37 2.00
7.36 1.31
55.46 2.57
0.13 0.18
-0.02 0.11
2.16 1.14
11.11 1.12
185.51 4.87
-0.38 0.79
16.71 1.33
-0.11 0.12
-0.10 0.56
101.46 3.52
74.92 3.01
40.08 2.32
0.04 0.13
0.60 0.33
0.96 0.61
70.67 3.27
34.65 2.18
42.46 2.64
314.02 6.21
0.09 0.32
0.93 0.35
-0.14 0.15
10.35 1.55
0.03 0.22
29.98 2.20
25.24 1.66
0.40 0.50
1.94 0.57
-0.12 0.25
7.60 0.98
0.11 1.23
121.06 3.48
52.93 2.40
23.82 1.83
5.47 1.08
0.05 0.27
32.84 2.28
0.09 0.12
0.07 0.08
1077.36 7.55
2356.78 11.79
5953.16 18.24
157.17 3.20
3470.46 13.11
141.50 2.60
185.53 2.70
8507.80 24.38
3956.14 8.58
3586.09 13.22
1325.04 9.34
2854.77 11.54
1817.42 10.37
1390.37 9.65
1140.31 5.76
3742.16 9.80
171.42 3.01
581.50 3.86
20.29 1.38
1908.55 10.36
500.91 5.44
280.30 3.64
989.69 6.00
816.27 7.24
46.07 1.67
140.03 2.23
2355.32 5.04
2616.63 12.79
4441.80 12.16
819.79 6.68
1099.63 7.70
4226.40 12.91
147.55 3.53
1420.73 11.00
1035.05 7.42
-2.60 1.30
681.64 6.47
201.00 4.16
172.22 3.42
443.45 6.61
3.43 0.76
4670.86 10.18
812.54 7.70
846.18 6.56
5.78 1.73
401.40 4.00
364.53 5.46
337.56 5.16
1521.84 11.27
224.24 4.29
2485.31 14.73
63.40 2.09
0.31 1.21
144.51 4.16
1.18 1.53
0.28 1.26
0.32 1.35
967.63 7.91
1876.43 7.22
201.73 4.39
1207.99 8.47
2684.34 14.25
4631.53 19.42
3510.12 17.82
1756.81 10.93
3.21 1.04
62.17 2.74
3597.27 6.20
79.45 1.71
402.19 4.15
0.39 0.75
74.88 2.67
2434.33 14.04
399.26 6.96
228.22 3.87
198.08 3.32
2239.26 13.19
72.97 2.44
22.96 1.52
1494.36 9.05
1765.44 8.18
13.96 1.38
21.40 1.22
0.01 0.89
325.72 3.97
2763.04 11.50
3652.05 13.04
1925.26 9.88
1336.03 7.06
3646.54 12.21
120.90 2.67
1190.42 7.09
1672.67 7.02
7.95 0.95
0.21 0.77
1138.72 7.01
226.72 3.38
1122.34 7.02
274.18 3.71
449.11 4.35
304.58 3.75
319.13 4.06
94.41 2.16
512.28 5.65
63.48 1.92
23.45 0.92
47.09 1.72
2094.08 8.84
3593.64 10.72
413.71 2.54
197.40 2.81
293.39 3.28
34.49 1.53
28.89 1.36
1205.93 7.04
1.23 0.79
2840.53 11.72
48.99 1.64
1128.69 7.60
154.25 2.70
627.76 5.46
196.15 2.78
9999.99 16.71
93.74 2.42
6667.15 11.39
1335.35 8.55
570.80 5.34
385.12 4.78
1099.23 6.28
222.65 3.75
1391.94 9.01
179.27 2.86
1045.68 8.46
928.50 5.45
362.59 4.50
1794.74 9.88
134.05 3.06
104.75 1.49
397.21 5.04
460.28 5.94
2.81 1.42
138.15 3.31
94.46 3.56
237.84 4.41
118.26 2.73
69.77 2.34
915.24 8.40
1125.23 11.71
31.88 1.20
2.72 0.75
15.47 1.02
2032.62 13.74
16.00 1.12
69.17 1.58
13.99 1.13
-0.10 0.47
108.83 2.66
30.89 1.18
2286.51 14.25
35.58 2.11
902.42 12.55
38.26 1.78
1482.09 10.49
150.91 3.35
613.42 6.26
148.31 2.90
151.22 2.71
9.42 0.99
18.47 1.06
48.99 1.81
1572.68 12.24
33.80 1.32
21.26 1.23
81.86 2.73
419.26 6.64
126.53 3.14
48.35 2.61
65.73 2.27
0.25 0.64
1.04 0.92
18.90 2.22
0.56 0.67
97.41 3.23
420.36 6.02
297.51 7.62
3.48 0.95
152.13 4.31
9.09 1.26
0.25 0.61
393.05 5.51
121.45 3.48
48.33 1.80
146.98 3.52
5.77 1.38
22.08 2.04
38.92 1.91
32.26 2.09
204.33 3.91
6.20 1.03
38.31 2.19
106.99 2.78
497.84 6.32
254.85 4.50
615.89 7.57
2.90 1.06
414.66 7.48
1185.32 11.16
1.20 1.10
22.61 1.44
41.03 1.87
5.48 0.91
5.50 1.04
-0.09 0.55
1619.00 13.37
355.36 6.12
14.54 1.24
18.25 1.31
37.14 1.70
509.95 6.34
2.95 0.77
687.39 8.27
9606.76 29.05
22.42 1.46
96.90 2.74
314.89 5.57
114.82 2.58
92.95 2.95
51.30 2.03
12.19 1.17
4413.38 17.74
12.69 1.12
0.81 0.76
39.26 1.83
0.45 0.84
274.25 4.25
26.28 1.79
1.47 0.74
-0.20 0.94
84.96 2.79
7.21 0.97
512.75 6.16
1704.38 10.88
14.43 1.17
36.49 1.76
41.99 1.86
59.19 2.17
200.04 3.17
6.07 0.90
1877.61 11.80
137.05 3.01
187.90 3.76
1903.87 11.64
17.25 1.37
6.69 1.13
223.24 3.40
0.83 0.65
188.06 3.52
94.19 2.43
359.42 4.73
6583.95 19.72
26.01 1.49
1059.02 8.18
174.76 3.62
100.32 2.63
128.18 3.24
435.91 5.70
3.52 0.94
6.01 0.83
3.93 0.84
3.64 0.70
1.27 0.80
9.33 1.05
22.76 1.52
-0.04 0.62
52.95 1.69
103.93 2.47
134.29 2.93
0.18 0.64
16.07 1.31
492.95 5.44
81.72 2.45
39.32 2.04
0.16 0.66
48.46 1.87
0.48 1.06
74.62 2.40
394.29 4.61
772.67 6.75
60.74 2.06
26.76 1.75
63.08 2.13
0.05 0.58
1.26 0.78
0.05 0.71
7.39 0.95
20.40 1.32
16.37 1.44
32.45 1.83
87.17 2.68
1289.50 8.38
49.63 1.87
411.59 4.94
378.49 4.64
74.88 2.44
1231.20 8.64
67.13 2.63
5.18 0.86
1005.26 6.85
6.47 0.98
428.59 4.44
1123.39 7.67
19.27 1.13
40.45 2.13
1.02 0.73
47.61 2.26
307.35 4.69
10.28 1.07
2108.20 10.38
2.01 0.94
33.70 1.82
93.72 2.78
0.72 0.62
1926.09 12.68
115.44 2.69
50.45 2.02
178.77 4.13
11.43 1.18
22.91 1.62
11.88 0.89
204.96 3.94
16.20 1.46
215.96 3.54
5.36 0.75
38.23 2.18
186.19 4.17
1.35 0.98
10.91 1.19
2704.63 13.47
466.50 6.21
518.23 6.51
324.86 4.38
43.31 3.20
-0.34 0.99
7.86 1.37
206.40 4.81
1.22 1.22
35.32 2.21
253.82 6.00
438.99 7.06
11.23 1.64
20.24 2.35
43.82 2.89
506.27 6.90
-0.22 1.28
1059.84 8.26
180.80 4.71
0.24 1.27
1.37 1.45
4.79 1.37
144.51 4.00
128.98 3.27
93.63 3.56
411.72 6.98
921.06 9.82
14.04 1.79
1.73 1.15
0.17 1.09
110.85 3.48
37.57 2.58
3.83 1.33
165.55 4.74
0.33 0.90
93.67 3.36
41.96 2.70
81.79 3.37
44.33 2.85
20.91 2.16
30.54 2.13
13.45 1.61
115.06 3.98
-0.20 0.99
550.60 7.51
39.10 2.29
142.85 4.16
10.57 1.65
1.74 0.96
21.76 1.54
570.21 5.33
1137.61 9.79
324.73 4.48
43.79 2.39
60.95 2.81
429.21 5.83
37.99 2.18
5.47 1.15
1378.37 11.37
312.82 5.65
21.27 1.46
15.08 1.60
-0.02 0.87
768.84 7.60
-0.23 0.80
87.19 3.25
112.33 3.19
1022.78 9.31
341.32 5.60
54.72 2.49
16.15 1.57
12.20 1.32
423.40 6.27
100.15 2.85
3.06 0.83
77.16 2.87
53.25 2.46
29.68 1.77
143.79 2.96
105.59 2.83
8.96 1.08
1981.01 12.77
5.81 1.02
115.54 2.82
280.83 4.71
1.82 0.94
30.58 1.76
0.20 0.69
0.63 0.81
420.90 5.76
2.74 0.92
35.71 1.80
122.06 3.17
4.40 0.97
110.30 2.46
282.42 4.37
22.03 1.61
2.81 0.91
155.87 3.56
5.86 1.05
21.92 1.55
67.89 2.56
342.24 5.25
92.59 2.73
41.93 1.94
25.38 1.69
0.52 0.66
48.93 2.20
31.83 1.69
593.81 6.73
210.70 4.17
203.87 4.22
915.70 8.09
18.78 1.38
7.75 1.10
29.81 1.47
399.85 5.01
176.94 3.79
9.98 1.13
26.02 1.64
383.80 5.28
-0.11 0.62
68.44 2.47
76.35 2.63
379.20 5.57
167.79 3.66
6.86 1.01
0.92 0.83
1560.83 10.56
4.48 0.90
265.51 4.60
607.50 7.33
122.40 3.36
21.96 1.50
4408.98 18.66
409.12 5.46
136.90 3.56
29.91 1.75
13.67 1.18
2.22 0.79
10.08 1.08
44.87 1.98
68.87 2.58
20.38 1.55
553.52 6.45
183.32 3.97
2.34 0.77
1373.32 10.48
82.14 2.42
0.57 0.75
13.06 1.20
38.48 1.77
67.33 2.39
135.37 3.51
249.28 4.78
30.35 1.52
11.47 1.14
540.71 7.35
4.90 1.01
245.14 5.02
365.91 6.38
0.53 0.61
493.53 6.86
346.90 5.17
5.51 0.82
10.31 1.23
34.37 2.10
353.33 5.14
5.12 0.73
4.74 0.77
56.99 1.87
5.06 0.77
1.76 0.52
9.10 0.81
0.37 0.60
21.02 1.24
186.02 3.00
2.02 0.65
3038.66 15.90
51.04 1.59
111.92 2.83
2074.80 12.20
35.49 1.40
91.35 2.26
2.58 0.71
136.21 2.52
93.02 3.37
225.59 3.66
37.72 1.54
23.48 1.19
0.14 0.37
0.43 0.34
49.50 1.46
80.67 1.75
2320.39 12.27
187.07 3.92
260.32 3.76
24.08 1.02
12.01 1.08
37.12 1.71
6.00 0.62
194.67 2.93
1.42 0.48
203.23 3.22
1.18 0.52
135.51 2.84
100.03 2.46
2.50 0.43
2371.56 16.23
85.71 1.85
7.73 0.71
0.58 0.53
248.23 4.35
0.65 0.51
-0.57 1.09
1.37 1.22
413.31 7.70
109.19 3.81
-0.02 0.76
87.24 3.26
47.67 2.69
154.55 4.14
42.47 2.09
27.93 1.86
-0.02 0.64
6579.85 23.30
2200.91 12.80
1716.91 12.28
451.48 7.01
0.50 0.81
-0.13 0.67
341.28 6.97
0.36 0.81
0.16 0.78
16.33 1.58
3.52 1.07
145.57 3.67
28.75 1.86
37.58 1.82
29.29 1.88
5.67 1.00
43.99 1.92
502.59 6.62
6.17 0.91
148.42 3.61
1.03 1.20
-0.07 0.85
72.52 2.74
712.91 8.15
70.00 2.48
1.52 0.78
1290.23 9.63
63.64 2.61
1.81 0.80
923.52 8.87
89.74 2.68
1158.18 7.57
157.34 3.83
24.70 1.42
38.81 1.89
59.61 2.20
28.52 1.63
0.85 0.70
0.13 0.58
72.37 2.25
45.18 1.98
1780.94 11.50
367.55 4.70
42.84 1.69
267.83 3.95
33.68 2.02
-0.21 0.50
1809.78 12.06
301.98 3.59
19.97 1.40
506.29 5.83
1286.58 9.09
27.64 1.74
4.63 0.62
66.15 2.47
56.52 2.21
182.38 3.70
-0.14 0.58
481.55 5.67
15.60 1.15
0.93 0.75
249.02 3.62
15.36 1.18
12.67 1.14
113.09 2.89
137.11 3.37
6.46 0.60
3.10 0.58
153.96 3.28
0.88 0.68
1698.26 10.37
4.28 0.55
47.64 1.59
0.26 0.61
205.59 3.19
963.76 7.37
833.42 7.43
0.52 0.53
3.52 0.79
161.36 2.90
1972.02 10.40
246.46 3.02
197.38 3.61
50.28 1.87
1.59 0.63
547.67 6.07
5.52 0.70
14.09 1.15
57.92 2.22
630.59 5.70
768.20 6.62
10.00 0.77
6.67 0.72
64.99 1.76
153.79 3.05
173.80 3.72
180.78 3.64
81.38 2.25
9.08 0.77
0.08 0.30
31.34 1.63
1451.60 8.22
0.09 0.31
4612.91 16.71
317.29 4.39
263.23 4.31
0.27 0.46
1.60 0.48
317.50 4.48
12.97 0.87
892.27 6.79
256.42 4.44
112.86 2.92
379.85 4.43
10.26 0.67
2.52 0.38
0.26 0.68
9.80 0.63
35.55 1.34
462.25 5.67
545.33 5.69
2.29 0.50
7.97 0.73
1362.40 7.53
0.11 0.29
33.34 1.07
0.46 0.70
62.22 2.09
108.01 2.25
74.99 1.55
-0.12 0.30
89.04 2.59
97.54 1.93
1185.94 7.29
132.58 2.74
26.59 1.03
11.06 0.64
48.80 2.22
179.43 2.52
30.54 1.03
50.72 1.47
30.59 1.00
9.21 0.61
20.34 1.30
4098.39 17.08
3392.46 16.75
60.20 2.05
29.05 1.71
677.36 8.18
6.47 0.73
69.80 1.67
1746.16 11.17
32.77 1.73
194.55 3.64
2902.67 16.08
301.81 4.59
69.30 2.63
19.66 1.01
20.21 0.95
88.02 1.77
75.67 1.68
0.21 0.26
24.27 1.09
5.10 0.54
0.69 0.37
1335.59 9.55
78.63 2.13
0.04 0.34
0.55 0.47
11.26 0.75
2345.85 12.40
10.24 0.69
89.33 2.15
6.16 0.54
103.40 2.17
16.49 0.83
103.85 2.86
350.46 5.71
0.70 0.36
40.91 1.39
149.26 2.81
5.56 0.47
3.58 0.73
1.94 0.94
230.70 4.48
7.12 0.58
3.53 0.57
285.33 3.50
2132.46 10.89
74.41 1.90
5.75 0.51
74.96 1.75
328.46 3.93
3286.65 15.60
10.35 0.71
2195.83 14.10
71.06 1.73
9.94 0.86
13.16 0.85
101.40 2.60
13.31 0.75
49.65 1.35
5.43 0.56
683.97 6.97
23.84 1.16
2.23 0.39
0.37 0.34
144.09 2.63
256.91 3.54
62.18 1.68
5.09 0.54
189.99 3.42
144.21 2.68
33.49 1.12
7.59 0.65
4.50 0.53
5.15 0.59
1.62 0.43
3.27 0.78
250.67 4.38
172.02 3.80
6.55 0.53
460.22 5.12
47.96 1.97
14.35 0.74
289.62 4.56
254.39 3.36
5.97 0.52
545.93 5.35
4.05 0.49
11.68 0.65
413.08 4.75
6.65 1.08
42.83 1.20
0.14 0.36
14.39 0.77
0.60 0.49
3.09 0.41
134.00 2.58
2361.40 10.61
1288.93 7.09
1351.50 7.10
20.11 0.80
2217.24 9.47
24.05 1.42
1.89 0.58
0.16 0.35
2253.65 10.32
1650.15 9.80
56.28 1.42
175.88 3.33
57.67 1.45
207.62 3.29
64.94 1.96
29.90 1.23
0.15 0.38
22.58 0.89
1808.59 9.19
106.26 2.12
29.89 1.26
22.99 1.10
761.20 5.57
12.47 0.97
91.55 2.32
164.63 2.43
24.45 1.21
30.85 1.14
0.09 0.35
0.45 0.61
9.90 0.87
564.74 5.46
0.31 0.33
37.25 1.26
29.95 1.21
27.95 1.22
23.65 1.11
62.73 1.68
49.53 1.34
43.91 1.19
18.19 1.09
315.93 3.62
107.44 2.10
2.77 0.50
3.39 0.53
2.56 0.46
149.09 2.56
113.57 2.26
1.76 0.52
54.79 1.63
14.80 0.90
75.79 1.90
89.47 1.73
438.08 4.08
10.29 0.74
306.97 3.43
39.24 1.29
1661.80 7.64
0.85 0.46
411.41 4.08
1076.80 5.97
4.25 0.51
1493.15 7.15
361.46 3.80
20.64 1.01
329.11 3.42
24.67 1.07
6.59 0.63
2.55 0.48
123.23 2.09
9.63 0.69
1918.37 7.45
20.71 1.00
19.15 0.87
276.29 3.12
601.03 4.69
5.23 0.58
1910.57 8.43
1381.86 7.00
5.29 0.60
71.91 1.62
428.44 3.93
1295.36 5.92
0.85 0.53
217.93 2.85
0.44 0.37
0.39 0.44
74.13 1.57
48.66 1.23
0.07 0.25
48.97 1.32
58.21 1.44
56.22 1.44
15.20 0.80
64.97 1.39
1343.17 6.82
37.63 1.16
19.70 0.81
892.32 5.46
280.61 3.13
4.13 0.52
14.85 0.71
1733.38 7.68
2.24 0.44
130.86 2.06
13.12 0.65
2450.55 9.07
36.16 1.18
90.19 1.79
1899.39 6.93
2.16 0.37
62.23 1.46
12.43 0.73
1.50 0.46
2.61 0.41
30.60 1.05
256.15 2.93
232.52 2.64
10.46 0.58
4370.22 10.79
355.58 3.31
1.57 0.46
2.79 0.37
41.24 1.11
386.51 3.60
433.53 3.84
288.14 3.00
252.68 2.85
34.09 0.97
2718.18 9.68
130.95 1.97
1.85 0.58
298.82 3.22
1027.05 5.83
4.86 0.43
13.10 0.67
0.39 0.32
261.45 2.86
258.22 2.88
152.59 2.11
23.38 0.76

_olex2_date_sample_data_collection 2022-09-30
_olex2_date_sample_submission    2022-09-16
_olex2_exptl_crystal_mounting_method 
'The crystal was mounted on a mylar loop in perfluoroether oil'
_olex2_submission_original_sample_id POR195_150K
_olex2_submission_special_instructions 'No special instructions were received'
_STOE_detector_distance          '40.0 mm'
_STOE_detector_pixelsize_x       '0.075 mm'
_STOE_detector_pixelsize_y       '0.075 mm'
_STOE_detector_size_x            '8.0 cm'
_STOE_detector_size_y            '7.7 cm'
_STOE_evaluation_integration_A   5.6
_STOE_evaluation_integration_B   -1.0
_STOE_evaluation_integration_EMS 0.017
_STOE_evaluation_LANA_BIS_l_even_max -
_STOE_evaluation_LANA_BIS_l_odd_max -
_STOE_evaluation_LANA_BOS_l_even_max 6
_STOE_evaluation_LANA_BOS_l_odd_max 3
_STOE_evaluation_LANA_completeness 98.2
_STOE_evaluation_LANA_DXS_max_order 1
_STOE_evaluation_LANA_DYS_max_order 1
_STOE_evaluation_LANA_FS_max_order 3
_STOE_evaluation_LANA_max_2theta_available 146.2
_STOE_evaluation_LANA_max_2theta_desired 146.2
_STOE_evaluation_LANA_mean_redundancy 4.3
_STOE_evaluation_LANA_number_refls_after_OR 6422
_STOE_evaluation_LANA_number_refls_outliers 2741
_STOE_evaluation_LANA_number_refls_total 9163
_STOE_evaluation_LANA_number_refls_unique 1501
_STOE_evaluation_LANA_number_refls_written 6422
_STOE_evaluation_LANA_OR_c1      0.035
_STOE_evaluation_LANA_OR_c2      0
_STOE_evaluation_LANA_OR_c3      0
_STOE_evaluation_LANA_OR_c4      0.7
_STOE_evaluation_LANA_point_group -1
_STOE_evaluation_LANA_table      
;
#----------------------------------------------------------------------------
2Theta          19.3   34.3   49.3   64.3   79.3   94.3  109.3  124.3  139.3
#----------------------------------------------------------------------------
<Resolution>    4.14   2.55   1.83   1.42   1.21   1.06   0.94   0.87   0.83
N(total)          59    231    412   1289   1814   1743   1426   1401    788
<Redundancy>     2.2    2.8    2.4    5.2    5.8    4.7    4.1    4.1    3.4
Complet. [%%]   100.0  100.0  100.0  100.0   99.5   99.6   99.2   98.4   90.4
<I/sigma>      197.8  125.4   86.0   31.5   25.9   15.7    7.7    2.6    0.8
R(int)         0.035  0.028  0.030  0.072  0.065  0.088  0.153  0.366  0.481
#----------------------------------------------------------------------------
;
_STOE_measurement_identifier     POR195_150K
_STOE_measurement_max_exposure_per_frame '2.0 s'
_STOE_measurement_mean_exposure_per_frame '1.9 s'
_STOE_measurement_min_exposure_per_frame '1.0 s'
_STOE_measurement_total_exposure_time '2.0 h'
_STOE_measurement_total_frame_number 3719
_STOE_measurement_total_run_number 33
_STOE_measurement_tube_power     '50.0 W'
####################################################################### 
# 
# This file contains crystal structure data downloaded from the 
# Cambridge Structural Database (CSD) hosted by the Cambridge 
# Crystallographic Data Centre (CCDC).
# 
# Full information about CCDC data access policies and citation 
# guidelines are available at http://www.ccdc.cam.ac.uk/access/V1 
# 
# Audit and citation data items may have been added by the CCDC. 
# Please retain this information to preserve the provenance of 
# this file and to allow appropriate attribution of the data. 
# 
#######################################################################

data_cs145_150k
_audit_block_doi                 10.5517/ccdc.csd.cc2dhp1n
_database_code_depnum_ccdc_archive 'CCDC 2219601'
loop_
_citation_id
_citation_doi
_citation_year
1 10.26434/chemrxiv-2023-rcvdn 2023
_audit_update_record             
;
2024-01-23 deposited with the CCDC.	2024-05-06 downloaded from the CCDC.
;
_audit_creation_date             2023-11-14
_audit_creation_method           
;
Olex2 1.5
(compiled 2023.08.24 svn.re1ec1418 for OlexSys, GUI svn.r6817)
;
_shelx_SHELXL_version_number     2018/3
loop_
_audit_author_email
alessandro.prescimone@unibas.ch
carlotta.seno@unibas.ch
_chemical_name_common            ?
_chemical_name_systematic        ?
_chemical_formula_moiety         'C36 H30 Cl4 O2 P2 Zr'
_chemical_formula_sum            'C36 H30 Cl4 O2 P2 Zr'
_chemical_formula_weight         789.56
_chemical_melting_point          ?
loop_
_atom_type_symbol
_atom_type_description
_atom_type_scat_dispersion_real
_atom_type_scat_dispersion_imag
_atom_type_scat_source
C C 0.0181 0.0091 'International Tables Vol C Tables 4.2.6.8 and 6.1.1.4'
H H 0.0000 0.0000 'International Tables Vol C Tables 4.2.6.8 and 6.1.1.4'
Cl Cl 0.3639 0.7018 'International Tables Vol C Tables 4.2.6.8 and 6.1.1.4'
O O 0.0492 0.0322 'International Tables Vol C Tables 4.2.6.8 and 6.1.1.4'
P P 0.2955 0.4335 'International Tables Vol C Tables 4.2.6.8 and 6.1.1.4'
Zr Zr -0.1862 2.2449 'International Tables Vol C Tables 4.2.6.8 and 6.1.1.4'

_shelx_space_group_comment       
;
The symmetry employed for this shelxl refinement is uniquely defined
by the following loop, which should always be used as a source of
symmetry information in preference to the above space-group names.
They are only intended as comments.
;
_space_group_crystal_system      triclinic
_space_group_IT_number           2
_space_group_name_H-M_alt        'P -1'
_space_group_name_Hall           '-P 1'
loop_
_space_group_symop_operation_xyz
'x, y, z'
'-x, -y, -z'

_cell_length_a                   9.4661(4)
_cell_length_b                   9.5612(4)
_cell_length_c                   10.5356(4)
_cell_angle_alpha                101.126(3)
_cell_angle_beta                 107.899(3)
_cell_angle_gamma                92.429(3)
_cell_volume                     885.05(6)
_cell_formula_units_Z            1
_cell_measurement_reflns_used    34110
_cell_measurement_temperature    150
_cell_measurement_theta_max      73.15
_cell_measurement_theta_min      4.52
_shelx_estimated_absorpt_T_max   0.446
_shelx_estimated_absorpt_T_min   0.408
_exptl_absorpt_coefficient_mu    6.427
_exptl_absorpt_correction_T_max  0.0017
_exptl_absorpt_correction_T_min  0.0003
_exptl_absorpt_correction_type   multi-scan
_exptl_absorpt_process_details   
;
STOE X-Red32, absorption correction by Gaussian integration, analogous to
P. Coppens in: F. R. Ahmed (Editor), "Crystallographic Computing", Munksgaard,
Copenhagen (1970), 255 - 270. Afterwards scaling of reflection intensities was
performed within STOE LANA. J. Koziskova, F. Hahn, J. Richter, J. Kozisek, Acta
Chimica Slovaca, vol. 9, no. 2, 2016, pp. 136 - 140.
Finally a spherical absorption correction was done within STOE LANA.
;
_exptl_absorpt_special_details   ?
_exptl_crystal_colour            colourless
_exptl_crystal_colour_primary    colourless
_exptl_crystal_density_diffrn    1.481
_exptl_crystal_density_meas      ?
_exptl_crystal_density_method    'not measured'
_exptl_crystal_description       block
_exptl_crystal_F_000             400
loop_
_exptl_crystal_face_index_h
_exptl_crystal_face_index_k
_exptl_crystal_face_index_l
_exptl_crystal_face_perp_dist
1 1 30 0.0672
-4 -19 -30 0.0446
-14 15 13 0.0459
-4 -15 4 0.0648
-30 1 -21 0.0674
9 30 22 0.0526
1 -1 -15 0.0556
29 13 30 0.0531
-2 15 -9 0.0943
-29 -30 5 0.0848
18 -30 -25 0.0592

_exptl_crystal_size_max          0.17
_exptl_crystal_size_mid          0.157
_exptl_crystal_size_min          0.15
_exptl_crystal_size_rad          0.150
_exptl_transmission_factor_max   ?
_exptl_transmission_factor_min   ?
_diffrn_reflns_av_R_equivalents  0.0353
_diffrn_reflns_av_unetI/netI     0.0203
_diffrn_reflns_Laue_measured_fraction_full 0.988
_diffrn_reflns_Laue_measured_fraction_max 0.973
_diffrn_reflns_limit_h_max       11
_diffrn_reflns_limit_h_min       -10
_diffrn_reflns_limit_k_max       11
_diffrn_reflns_limit_k_min       -11
_diffrn_reflns_limit_l_max       13
_diffrn_reflns_limit_l_min       -11
_diffrn_reflns_number            16749
_diffrn_reflns_point_group_measured_fraction_full 0.988
_diffrn_reflns_point_group_measured_fraction_max 0.973
_diffrn_reflns_theta_full        67.686
_diffrn_reflns_theta_max         72.804
_diffrn_reflns_theta_min         4.518
_diffrn_ambient_temperature      150
_diffrn_detector                 Pilatus300K
_diffrn_detector_area_resol_mean 5.81
_diffrn_detector_type            'DECTRIS PILATUS 300K'
_diffrn_measured_fraction_theta_full 0.988
_diffrn_measured_fraction_theta_max 0.973
_diffrn_measurement_details      
;
 4262 frames, detector distance = 40 mm
;
_diffrn_measurement_device       'Eulerian 4-circle diffractometer'
_diffrn_measurement_device_type  'STOE STADIVARI'
_diffrn_measurement_method       'rotation method, \w scans'
_diffrn_radiation_collimation    '1.2 0.6 mm diameter'
_diffrn_radiation_monochromator  'Graded multilayer mirror'
_diffrn_radiation_polarisn_norm  270
_diffrn_radiation_probe          x-ray
_diffrn_radiation_type           GaK\a
_diffrn_radiation_wavelength     1.54186
_diffrn_source                   'Axo Cu'
_diffrn_source_current           3.570
_diffrn_source_power             0.250
_diffrn_source_voltage           70
_reflns_Friedel_coverage         0.000
_reflns_Friedel_fraction_full    .
_reflns_Friedel_fraction_max     .
_reflns_number_gt                3120
_reflns_number_total             3432
_reflns_special_details          
;
 Reflections were merged by SHELXL according to the crystal
 class for the calculation of statistics and refinement.
 
 _reflns_Friedel_fraction is defined as the number of unique
 Friedel pairs measured divided by the number that would be
 possible theoretically, ignoring centric projections and
 systematic absences.
;
_reflns_threshold_expression     'I > 2\s(I)'
_computing_cell_refinement       'X-Area Recipe 1.37.0.0 (STOE, 2021)'
_computing_data_collection       'X-Area Pilatus3_SV 1.31.175.0 (STOE, 2021)'
_computing_data_reduction        
;
X-Area Integrate 2.5.1.0 (STOE, 2021)
X-Area LANA 2.6.2.0 (STOE, 2021)
;
_computing_molecular_graphics    'Olex2 1.5 (Dolomanov et al., 2009)'
_computing_publication_material  'Olex2 1.5 (Dolomanov et al., 2009)'
_computing_structure_refinement  'SHELXL 2018/3 (Sheldrick, 2015)'
_computing_structure_solution    'SHELXT  (Sheldrick, 2015)'
_refine_diff_density_max         1.145
_refine_diff_density_min         -1.273
_refine_diff_density_rms         0.148
_refine_ls_extinction_coef       0.0187(13)
_refine_ls_extinction_expression Fc^*^=kFc[1+0.001xFc^2^\l^3^/sin(2\q)]^-1/4^
_refine_ls_extinction_method     'SHELXL-2018/3 (Sheldrick 2018)'
_refine_ls_goodness_of_fit_ref   0.903
_refine_ls_hydrogen_treatment    constr
_refine_ls_matrix_type           full
_refine_ls_number_parameters     206
_refine_ls_number_reflns         3432
_refine_ls_number_restraints     0
_refine_ls_R_factor_all          0.0979
_refine_ls_R_factor_gt           0.0840
_refine_ls_restrained_S_all      0.903
_refine_ls_shift/su_max          0.000
_refine_ls_shift/su_mean         0.000
_refine_ls_structure_factor_coef Fsqd
_refine_ls_weighting_details     
'w=1/[\s^2^(Fo^2^)+(0.0400P)^2^+9.0000P] where P=(Fo^2^+2Fc^2^)/3'
_refine_ls_weighting_scheme      calc
_refine_ls_wR_factor_gt          0.1668
_refine_ls_wR_factor_ref         0.1820
_refine_special_details          ?
_olex2_refinement_description    
;
1. Fixed Uiso
 At 1.2 times of:
  All C(H) groups
2.a Aromatic/amide H refined with riding coordinates:
 C4(H4), C14(H14), C2(H2), C6(H6), C5(H5), C16(H16), C8(H8), C17(H17), C3(H3),
 C11(H11), C12(H12), C9(H9), C15(H15), C18(H18), C10(H10)
;
_atom_sites_solution_hydrogens   geom
_atom_sites_solution_primary     dual
_atom_sites_solution_secondary   ?
loop_
_atom_site_label
_atom_site_type_symbol
_atom_site_fract_x
_atom_site_fract_y
_atom_site_fract_z
_atom_site_U_iso_or_equiv
_atom_site_adp_type
_atom_site_occupancy
_atom_site_site_symmetry_order
_atom_site_calc_flag
_atom_site_refinement_flags_posn
_atom_site_refinement_flags_adp
_atom_site_refinement_flags_occupancy
_atom_site_disorder_assembly
_atom_site_disorder_group
Zr1 Zr 0.000000 0.000000 0.000000 0.0540(3) Uani 1 2 d S . P . .
Cl2 Cl -0.1456(2) -0.0498(2) 0.1465(2) 0.0647(5) Uani 1 1 d . . . . .
Cl1 Cl -0.1828(2) 0.1562(2) -0.0969(2) 0.0637(5) Uani 1 1 d . . . . .
P1 P 0.2395(2) 0.2762(2) 0.2627(2) 0.0565(5) Uani 1 1 d . . . . .
O1 O 0.1198(5) 0.1730(5) 0.1504(5) 0.0595(12) Uani 1 1 d . . . . .
C1 C 0.3920(9) 0.3182(8) 0.2052(8) 0.0604(17) Uani 1 1 d . . . . .
C13 C 0.1600(8) 0.4358(8) 0.3106(8) 0.0607(18) Uani 1 1 d . . . . .
C4 C 0.6348(10) 0.3727(10) 0.1233(10) 0.080(2) Uani 1 1 d . . . . .
H4 H 0.719218 0.391596 0.096088 0.095 Uiso 1 1 calc R U . . .
C14 C 0.1975(9) 0.5108(9) 0.4458(9) 0.069(2) Uani 1 1 d . . . . .
H14 H 0.265165 0.475592 0.516606 0.083 Uiso 1 1 calc R U . . .
C2 C 0.4468(9) 0.4580(9) 0.2170(9) 0.071(2) Uani 1 1 d . . . . .
H2 H 0.401026 0.535362 0.253526 0.085 Uiso 1 1 calc R U . . .
C6 C 0.4582(9) 0.2059(9) 0.1511(9) 0.068(2) Uani 1 1 d . . . . .
H6 H 0.419768 0.109845 0.142156 0.081 Uiso 1 1 calc R U . . .
C7 C 0.3091(8) 0.1992(8) 0.4075(8) 0.0585(17) Uani 1 1 d . . . . .
C5 C 0.5799(9) 0.2326(10) 0.1099(9) 0.075(2) Uani 1 1 d . . . . .
H5 H 0.625414 0.155400 0.072739 0.090 Uiso 1 1 calc R U . . .
C16 C 0.0388(10) 0.6890(10) 0.3730(11) 0.081(3) Uani 1 1 d . . . . .
H16 H -0.001554 0.776406 0.394219 0.097 Uiso 1 1 calc R U . . .
C8 C 0.4572(9) 0.2273(9) 0.4888(9) 0.069(2) Uani 1 1 d . . . . .
H8 H 0.525570 0.283673 0.464221 0.083 Uiso 1 1 calc R U . . .
C17 C 0.0007(10) 0.6153(9) 0.2400(10) 0.077(2) Uani 1 1 d . . . . .
H17 H -0.066722 0.651363 0.169603 0.092 Uiso 1 1 calc R U . . .
C3 C 0.5688(10) 0.4849(10) 0.1754(10) 0.079(2) Uani 1 1 d . . . . .
H3 H 0.606659 0.580839 0.182991 0.095 Uiso 1 1 calc R U . . .
C11 C 0.2606(11) 0.0633(10) 0.5635(9) 0.076(2) Uani 1 1 d . . . . .
H11 H 0.193382 0.006151 0.588537 0.092 Uiso 1 1 calc R U . . .
C12 C 0.2099(10) 0.1157(9) 0.4436(8) 0.068(2) Uani 1 1 d . . . . .
H12 H 0.108437 0.094191 0.387334 0.082 Uiso 1 1 calc R U . . .
C9 C 0.5063(11) 0.1730(9) 0.6068(9) 0.075(2) Uani 1 1 d . . . . .
H9 H 0.608615 0.190059 0.661225 0.090 Uiso 1 1 calc R U . . .
C15 C 0.1359(10) 0.6368(9) 0.4768(10) 0.079(2) Uani 1 1 d . . . . .
H15 H 0.160218 0.687264 0.569093 0.095 Uiso 1 1 calc R U . . .
C18 C 0.0600(9) 0.4882(9) 0.2076(9) 0.067(2) Uani 1 1 d . . . . .
H18 H 0.032547 0.436961 0.115349 0.081 Uiso 1 1 calc R U . . .
C10 C 0.4063(12) 0.0945(9) 0.6443(9) 0.079(3) Uani 1 1 d . . . . .
H10 H 0.439087 0.061796 0.727141 0.094 Uiso 1 1 calc R U . . .

loop_
_atom_site_aniso_label
_atom_site_aniso_U_11
_atom_site_aniso_U_22
_atom_site_aniso_U_33
_atom_site_aniso_U_23
_atom_site_aniso_U_13
_atom_site_aniso_U_12
Zr1 0.0539(5) 0.0558(5) 0.0561(5) 0.0195(4) 0.0179(4) 0.0107(4)
Cl2 0.0639(11) 0.0732(12) 0.0680(11) 0.0282(9) 0.0284(9) 0.0137(9)
Cl1 0.0616(10) 0.0665(11) 0.0685(11) 0.0269(9) 0.0198(8) 0.0176(8)
P1 0.0568(10) 0.0555(10) 0.0590(11) 0.0177(8) 0.0173(8) 0.0102(8)
O1 0.059(3) 0.058(3) 0.058(3) 0.016(2) 0.012(2) 0.005(2)
C1 0.065(4) 0.057(4) 0.062(4) 0.019(3) 0.020(4) 0.017(3)
C13 0.057(4) 0.060(4) 0.070(5) 0.023(4) 0.021(4) 0.008(3)
C4 0.070(5) 0.082(6) 0.093(6) 0.019(5) 0.036(5) 0.002(4)
C14 0.067(5) 0.067(5) 0.071(5) 0.013(4) 0.021(4) 0.009(4)
C2 0.073(5) 0.064(5) 0.081(5) 0.019(4) 0.030(4) 0.007(4)
C6 0.067(5) 0.065(5) 0.080(5) 0.024(4) 0.029(4) 0.014(4)
C7 0.059(4) 0.057(4) 0.061(4) 0.017(3) 0.019(3) 0.011(3)
C5 0.066(5) 0.077(5) 0.088(6) 0.020(5) 0.031(4) 0.017(4)
C16 0.081(6) 0.064(5) 0.112(8) 0.027(5) 0.044(6) 0.020(4)
C8 0.071(5) 0.060(4) 0.073(5) 0.017(4) 0.016(4) 0.013(4)
C17 0.080(6) 0.064(5) 0.099(7) 0.039(5) 0.034(5) 0.026(4)
C3 0.078(6) 0.070(5) 0.097(6) 0.013(5) 0.042(5) -0.005(4)
C11 0.096(6) 0.077(5) 0.068(5) 0.031(4) 0.032(5) 0.022(5)
C12 0.073(5) 0.071(5) 0.067(5) 0.022(4) 0.025(4) 0.014(4)
C9 0.079(6) 0.072(5) 0.065(5) 0.020(4) 0.005(4) 0.023(4)
C15 0.085(6) 0.067(5) 0.087(6) 0.010(4) 0.035(5) 0.015(4)
C18 0.070(5) 0.063(5) 0.073(5) 0.028(4) 0.021(4) 0.011(4)
C10 0.105(7) 0.070(5) 0.059(5) 0.021(4) 0.018(5) 0.033(5)

_geom_special_details            
;
 All esds (except the esd in the dihedral angle between two l.s. planes)
 are estimated using the full covariance matrix.  The cell esds are taken
 into account individually in the estimation of esds in distances, angles
 and torsion angles; correlations between esds in cell parameters are only
 used when they are defined by crystal symmetry.  An approximate (isotropic)
 treatment of cell esds is used for estimating esds involving l.s. planes.
;
loop_
_geom_bond_atom_site_label_1
_geom_bond_atom_site_label_2
_geom_bond_distance
_geom_bond_site_symmetry_2
_geom_bond_publ_flag
Zr1 Cl2 2.4583(18) 2 ?
Zr1 Cl2 2.4583(18) . ?
Zr1 Cl1 2.4477(17) . ?
Zr1 Cl1 2.4478(17) 2 ?
Zr1 O1 2.063(5) 2 ?
Zr1 O1 2.063(5) . ?
P1 O1 1.513(5) . ?
P1 C1 1.787(8) . ?
P1 C13 1.784(8) . ?
P1 C7 1.778(7) . ?
C1 C2 1.381(11) . ?
C1 C6 1.383(10) . ?
C13 C14 1.393(11) . ?
C13 C18 1.394(10) . ?
C4 H4 0.9500 . ?
C4 C5 1.381(12) . ?
C4 C3 1.372(12) . ?
C14 H14 0.9500 . ?
C14 C15 1.387(11) . ?
C2 H2 0.9500 . ?
C2 C3 1.386(11) . ?
C6 H6 0.9500 . ?
C6 C5 1.380(11) . ?
C7 C8 1.383(11) . ?
C7 C12 1.392(11) . ?
C5 H5 0.9500 . ?
C16 H16 0.9500 . ?
C16 C17 1.370(13) . ?
C16 C15 1.386(13) . ?
C8 H8 0.9500 . ?
C8 C9 1.395(11) . ?
C17 H17 0.9500 . ?
C17 C18 1.387(11) . ?
C3 H3 0.9500 . ?
C11 H11 0.9500 . ?
C11 C12 1.403(11) . ?
C11 C10 1.364(13) . ?
C12 H12 0.9500 . ?
C9 H9 0.9500 . ?
C9 C10 1.379(13) . ?
C15 H15 0.9500 . ?
C18 H18 0.9500 . ?
C10 H10 0.9500 . ?

loop_
_geom_angle_atom_site_label_1
_geom_angle_atom_site_label_2
_geom_angle_atom_site_label_3
_geom_angle
_geom_angle_site_symmetry_1
_geom_angle_site_symmetry_3
_geom_angle_publ_flag
Cl2 Zr1 Cl2 180.0 2 . ?
Cl1 Zr1 Cl2 89.99(6) 2 . ?
Cl1 Zr1 Cl2 90.01(6) . . ?
Cl1 Zr1 Cl2 89.99(6) . 2 ?
Cl1 Zr1 Cl2 90.01(6) 2 2 ?
Cl1 Zr1 Cl1 180.0 . 2 ?
O1 Zr1 Cl2 90.00(15) 2 2 ?
O1 Zr1 Cl2 90.00(15) 2 . ?
O1 Zr1 Cl2 90.00(15) . . ?
O1 Zr1 Cl2 90.00(15) . 2 ?
O1 Zr1 Cl1 90.08(14) 2 . ?
O1 Zr1 Cl1 89.92(14) 2 2 ?
O1 Zr1 Cl1 90.08(14) . 2 ?
O1 Zr1 Cl1 89.92(14) . . ?
O1 Zr1 O1 180.0 2 . ?
O1 P1 C1 110.4(3) . . ?
O1 P1 C13 108.6(3) . . ?
O1 P1 C7 110.5(3) . . ?
C13 P1 C1 109.9(3) . . ?
C7 P1 C1 108.2(3) . . ?
C7 P1 C13 109.2(4) . . ?
P1 O1 Zr1 165.5(3) . . ?
C2 C1 P1 122.0(6) . . ?
C6 C1 P1 118.1(6) . . ?
C6 C1 C2 119.9(8) . . ?
C14 C13 P1 122.4(6) . . ?
C18 C13 P1 118.1(6) . . ?
C18 C13 C14 119.5(7) . . ?
C5 C4 H4 119.6 . . ?
C3 C4 H4 119.6 . . ?
C3 C4 C5 120.8(8) . . ?
C13 C14 H14 120.0 . . ?
C15 C14 C13 120.0(8) . . ?
C15 C14 H14 120.0 . . ?
C1 C2 H2 120.1 . . ?
C1 C2 C3 119.7(8) . . ?
C3 C2 H2 120.1 . . ?
C1 C6 H6 119.8 . . ?
C5 C6 C1 120.4(8) . . ?
C5 C6 H6 119.8 . . ?
C8 C7 P1 121.4(6) . . ?
C8 C7 C12 119.7(7) . . ?
C12 C7 P1 118.9(6) . . ?
C4 C5 C6 119.3(8) . . ?
C4 C5 H5 120.4 . . ?
C6 C5 H5 120.4 . . ?
C17 C16 H16 119.8 . . ?
C17 C16 C15 120.5(8) . . ?
C15 C16 H16 119.8 . . ?
C7 C8 H8 120.0 . . ?
C7 C8 C9 120.0(8) . . ?
C9 C8 H8 120.0 . . ?
C16 C17 H17 119.9 . . ?
C16 C17 C18 120.3(8) . . ?
C18 C17 H17 119.9 . . ?
C4 C3 C2 119.9(8) . . ?
C4 C3 H3 120.1 . . ?
C2 C3 H3 120.1 . . ?
C12 C11 H11 119.9 . . ?
C10 C11 H11 119.9 . . ?
C10 C11 C12 120.1(9) . . ?
C7 C12 C11 119.6(8) . . ?
C7 C12 H12 120.2 . . ?
C11 C12 H12 120.2 . . ?
C8 C9 H9 120.0 . . ?
C10 C9 C8 120.0(8) . . ?
C10 C9 H9 120.0 . . ?
C14 C15 H15 120.1 . . ?
C16 C15 C14 119.8(9) . . ?
C16 C15 H15 120.1 . . ?
C13 C18 H18 120.1 . . ?
C17 C18 C13 119.9(8) . . ?
C17 C18 H18 120.1 . . ?
C11 C10 C9 120.6(8) . . ?
C11 C10 H10 119.7 . . ?
C9 C10 H10 119.7 . . ?

loop_
_geom_torsion_atom_site_label_1
_geom_torsion_atom_site_label_2
_geom_torsion_atom_site_label_3
_geom_torsion_atom_site_label_4
_geom_torsion
_geom_torsion_site_symmetry_1
_geom_torsion_site_symmetry_2
_geom_torsion_site_symmetry_3
_geom_torsion_site_symmetry_4
_geom_torsion_publ_flag
P1 C1 C2 C3 177.6(7) . . . . ?
P1 C1 C6 C5 -177.6(7) . . . . ?
P1 C13 C14 C15 178.0(6) . . . . ?
P1 C13 C18 C17 -177.3(6) . . . . ?
P1 C7 C8 C9 175.8(6) . . . . ?
P1 C7 C12 C11 -175.0(6) . . . . ?
O1 P1 C1 C2 127.9(7) . . . . ?
O1 P1 C1 C6 -53.9(7) . . . . ?
O1 P1 C13 C14 141.8(6) . . . . ?
O1 P1 C13 C18 -40.0(7) . . . . ?
O1 P1 C7 C8 145.7(6) . . . . ?
O1 P1 C7 C12 -38.0(7) . . . . ?
C1 P1 O1 Zr1 58.9(13) . . . . ?
C1 P1 C13 C14 -97.3(7) . . . . ?
C1 P1 C13 C18 80.9(7) . . . . ?
C1 P1 C7 C8 24.7(8) . . . . ?
C1 P1 C7 C12 -159.1(6) . . . . ?
C1 C2 C3 C4 -0.3(14) . . . . ?
C1 C6 C5 C4 0.0(13) . . . . ?
C13 P1 O1 Zr1 179.4(12) . . . . ?
C13 P1 C1 C2 8.1(8) . . . . ?
C13 P1 C1 C6 -173.8(6) . . . . ?
C13 P1 C7 C8 -94.9(7) . . . . ?
C13 P1 C7 C12 81.4(7) . . . . ?
C13 C14 C15 C16 -0.9(13) . . . . ?
C14 C13 C18 C17 1.0(12) . . . . ?
C2 C1 C6 C5 0.6(13) . . . . ?
C6 C1 C2 C3 -0.5(13) . . . . ?
C7 P1 O1 Zr1 -60.8(14) . . . . ?
C7 P1 C1 C2 -111.0(7) . . . . ?
C7 P1 C1 C6 67.1(7) . . . . ?
C7 P1 C13 C14 21.2(8) . . . . ?
C7 P1 C13 C18 -160.5(6) . . . . ?
C7 C8 C9 C10 -1.8(13) . . . . ?
C5 C4 C3 C2 0.9(15) . . . . ?
C16 C17 C18 C13 -0.6(13) . . . . ?
C8 C7 C12 C11 1.3(12) . . . . ?
C8 C9 C10 C11 3.2(13) . . . . ?
C17 C16 C15 C14 1.4(14) . . . . ?
C3 C4 C5 C6 -0.7(15) . . . . ?
C12 C7 C8 C9 -0.5(12) . . . . ?
C12 C11 C10 C9 -2.4(13) . . . . ?
C15 C16 C17 C18 -0.6(14) . . . . ?
C18 C13 C14 C15 -0.3(12) . . . . ?
C10 C11 C12 C7 0.1(13) . . . . ?

_shelx_res_file                  
;
TITL cs145_150k_a.res in P-1
    cs145_150k.res
    created by SHELXL-2018/3 at 11:05:03 on 14-Nov-2023
REM Old TITL
REM SHELXT solution in P-1: R1 0.211, Rweak 0.003, Alpha 0.085
REM <I/s> 0.000 for 0 systematic absences, Orientation as input
REM Formula found by SHELXT: Zr Cl6 O4 C38
CELL 1.54186 9.4661 9.5612 10.5356 101.126 107.899 92.429
ZERR 1 0.0004 0.0004 0.0004 0.003 0.003 0.003
LATT 1
SFAC C H Cl O P Zr
UNIT 36 30 4 2 2 1

L.S. 25
PLAN  6
SIZE 0.15 0.157 0.17
TEMP -123.15
CONF
BOND
list 4
MORE -1
BOND $H
fmap 2
acta
OMIT -1 0 1
OMIT -1 1 0
OMIT -1 2 0
OMIT 0 -1 2
OMIT 1 1 1
REM <olex2.extras>
REM <HklSrc "%./CS145_150K.hkl">
REM </olex2.extras>

WGHT    0.040000    9.000000
EXTI    0.018695
FVAR       0.75291
ZR1   6    0.000000    0.000000    0.000000    10.50000    0.05388    0.05577 =
         0.05611    0.01950    0.01793    0.01070
CL2   3   -0.145582   -0.049841    0.146483    11.00000    0.06385    0.07324 =
         0.06800    0.02820    0.02837    0.01373
CL1   3   -0.182850    0.156223   -0.096947    11.00000    0.06162    0.06649 =
         0.06851    0.02687    0.01983    0.01762
P1    5    0.239465    0.276193    0.262694    11.00000    0.05676    0.05547 =
         0.05903    0.01772    0.01731    0.01022
O1    4    0.119777    0.172972    0.150359    11.00000    0.05877    0.05811 =
         0.05812    0.01586    0.01181    0.00520
C1    1    0.391958    0.318203    0.205165    11.00000    0.06529    0.05673 =
         0.06209    0.01861    0.01990    0.01663
C13   1    0.160005    0.435845    0.310648    11.00000    0.05672    0.06039 =
         0.06976    0.02299    0.02143    0.00825
C4    1    0.634767    0.372675    0.123290    11.00000    0.06996    0.08227 =
         0.09279    0.01931    0.03604    0.00245
AFIX  43
H4    2    0.719218    0.391596    0.096088    11.00000   -1.20000
AFIX   0
C14   1    0.197454    0.510798    0.445756    11.00000    0.06741    0.06695 =
         0.07104    0.01296    0.02085    0.00864
AFIX  43
H14   2    0.265165    0.475592    0.516606    11.00000   -1.20000
AFIX   0
C2    1    0.446766    0.457981    0.217017    11.00000    0.07286    0.06384 =
         0.08054    0.01871    0.03009    0.00734
AFIX  43
H2    2    0.401026    0.535362    0.253526    11.00000   -1.20000
AFIX   0
C6    1    0.458224    0.205915    0.151052    11.00000    0.06659    0.06472 =
         0.08019    0.02404    0.02911    0.01394
AFIX  43
H6    2    0.419768    0.109845    0.142156    11.00000   -1.20000
AFIX   0
C7    1    0.309100    0.199176    0.407531    11.00000    0.05892    0.05686 =
         0.06129    0.01713    0.01853    0.01067
C5    1    0.579900    0.232580    0.109888    11.00000    0.06575    0.07723 =
         0.08762    0.01984    0.03139    0.01688
AFIX  43
H5    2    0.625414    0.155400    0.072739    11.00000   -1.20000
AFIX   0
C16   1    0.038815    0.688960    0.373002    11.00000    0.08062    0.06405 =
         0.11159    0.02688    0.04397    0.01975
AFIX  43
H16   2   -0.001554    0.776406    0.394219    11.00000   -1.20000
AFIX   0
C8    1    0.457243    0.227332    0.488772    11.00000    0.07115    0.05993 =
         0.07289    0.01655    0.01625    0.01307
AFIX  43
H8    2    0.525570    0.283673    0.464221    11.00000   -1.20000
AFIX   0
C17   1    0.000673    0.615262    0.239973    11.00000    0.08026    0.06449 =
         0.09908    0.03867    0.03357    0.02562
AFIX  43
H17   2   -0.066722    0.651363    0.169603    11.00000   -1.20000
AFIX   0
C3    1    0.568794    0.484905    0.175421    11.00000    0.07776    0.06951 =
         0.09672    0.01271    0.04210   -0.00471
AFIX  43
H3    2    0.606659    0.580839    0.182991    11.00000   -1.20000
AFIX   0
C11   1    0.260618    0.063346    0.563549    11.00000    0.09554    0.07723 =
         0.06793    0.03065    0.03177    0.02216
AFIX  43
H11   2    0.193382    0.006151    0.588537    11.00000   -1.20000
AFIX   0
C12   1    0.209909    0.115663    0.443599    11.00000    0.07309    0.07094 =
         0.06687    0.02178    0.02536    0.01425
AFIX  43
H12   2    0.108437    0.094191    0.387334    11.00000   -1.20000
AFIX   0
C9    1    0.506318    0.172988    0.606763    11.00000    0.07932    0.07152 =
         0.06499    0.02015    0.00497    0.02305
AFIX  43
H9    2    0.608615    0.190059    0.661225    11.00000   -1.20000
AFIX   0
C15   1    0.135906    0.636798    0.476843    11.00000    0.08522    0.06731 =
         0.08720    0.00964    0.03533    0.01463
AFIX  43
H15   2    0.160218    0.687264    0.569093    11.00000   -1.20000
AFIX   0
C18   1    0.059999    0.488226    0.207599    11.00000    0.07021    0.06335 =
         0.07279    0.02801    0.02107    0.01135
AFIX  43
H18   2    0.032547    0.436961    0.115349    11.00000   -1.20000
AFIX   0
C10   1    0.406272    0.094477    0.644311    11.00000    0.10526    0.07020 =
         0.05924    0.02071    0.01769    0.03291
AFIX  43
H10   2    0.439087    0.061796    0.727141    11.00000   -1.20000
AFIX   0
HKLF 4


REM  cs145_150k_a.res in P-1
REM wR2 = 0.1820, GooF = S = 0.903, Restrained GooF = 0.903 for all data
REM R1 = 0.0840 for 3120 Fo > 4sig(Fo) and 0.0979 for all 3432 data
REM 206 parameters refined using 0 restraints

END

WGHT      0.1112      2.8222

REM Highest difference peak  1.145,  deepest hole -1.273,  1-sigma level  0.148
Q1    1   0.0747  0.0569  0.1398  11.00000  0.05    1.15
Q2    1   0.0113  0.1210  0.0997  11.00000  0.05    0.96
Q3    1  -0.1021  0.1076  0.0003  11.00000  0.05    0.91
Q4    1  -0.0866  0.0587 -0.0979  11.00000  0.05    0.89
Q5    1   0.1440  0.0829  0.0846  11.00000  0.05    0.75
Q6    1  -0.0316 -0.0610  0.1059  11.00000  0.05    0.73
;
_shelx_res_checksum              53278
loop_
_refln_intensity_net
_refln_intensity_u
2116.33 8.55
2.40 0.25
380.31 4.32
1813.76 8.56
735.13 6.20
134.10 2.00
323.12 1.99
36.32 1.20
532.99 4.77
485.81 3.64
59.53 1.21
258.71 2.08
518.63 3.40
124.07 2.20
536.28 3.46
280.77 3.15
749.20 3.50
219.25 2.57
1283.21 7.17
449.57 3.70
672.47 4.88
73.65 1.94
8.87 0.45
9999.99 7.71
18.42 0.80
247.99 3.34
333.36 2.79
101.90 2.53
3924.16 8.69
300.63 3.21
77.73 2.18
1063.87 6.26
1138.42 4.05
108.12 1.90
3.27 0.38
362.62 5.02
30.63 1.63
81.72 2.47
3.61 0.81
94.93 2.41
106.67 2.54
2.14 0.48
1.84 0.41
-0.12 0.16
-0.10 0.26
1206.90 9.36
1.18 0.67
116.58 3.11
10.67 0.89
193.49 4.35
57.02 2.22
1.33 0.57
3.18 0.63
50.65 1.66
-0.08 0.43
38.00 1.56
1.19 0.57
280.79 4.58
3.86 0.85
42.18 2.01
8.14 0.85
14.85 1.00
210.65 4.10
314.01 4.69
3.62 0.67
379.41 5.42
354.94 5.60
0.38 0.37
2857.82 14.56
1.57 0.79
0.77 0.69
81.42 2.34
15.37 1.22
6.92 0.85
378.81 5.85
154.28 3.51
1.34 0.38
99.89 2.57
0.49 0.35
390.16 5.74
52.16 2.11
0.55 0.55
269.24 4.53
117.79 2.63
0.91 0.42
100.49 2.63
32.01 1.39
7.26 0.83
97.12 3.03
7.58 0.65
78.26 2.64
41.35 1.80
17.54 1.33
6.24 0.80
63.58 2.40
578.90 6.64
0.80 0.62
57.41 2.01
566.44 6.22
22.71 1.06
218.47 3.88
25.83 1.34
716.64 7.40
286.15 4.67
0.27 0.40
74.91 2.59
432.55 4.82
64.95 1.86
283.75 4.68
18.53 1.20
34.45 1.48
249.68 4.38
273.73 4.91
24.07 1.36
123.63 3.10
11.42 0.99
303.67 4.38
265.10 4.80
2.04 0.55
56.77 2.00
522.46 5.83
70.78 1.93
0.47 0.46
21.75 1.36
333.45 4.96
0.75 0.23
116.90 2.34
222.39 3.89
734.23 7.65
239.53 4.26
3.79 0.66
3.32 0.60
161.10 3.59
259.93 4.63
39.60 1.75
58.48 1.50
554.00 6.58
3.57 0.56
2.01 0.47
1.97 0.33
-0.03 0.26
13.29 0.98
144.37 3.38
126.60 3.04
136.89 3.17
82.92 2.45
46.62 1.58
27.45 1.30
70.85 2.02
11.16 1.02
25.38 1.02
13.38 1.16
324.36 4.62
1552.91 10.11
363.60 4.58
61.34 2.07
246.34 3.54
2.54 0.56
0.32 0.20
0.10 0.12
0.20 0.25
23.39 1.27
24.14 1.20
454.36 4.81
65.87 2.11
305.72 4.65
43.26 1.94
5.24 0.56
1902.33 9.51
219.68 3.42
247.19 3.56
-0.24 0.36
1140.64 7.39
1001.49 6.52
764.40 5.76
73.79 2.09
-0.17 0.34
325.16 3.82
3.75 0.68
14.64 0.99
66.12 2.31
32.89 1.52
65.27 2.05
166.79 3.31
58.31 2.24
39.36 1.55
0.22 0.30
78.95 2.55
19.77 1.26
12.47 0.91
32.42 1.54
0.45 0.29
13.54 0.91
239.86 4.04
76.18 2.38
447.60 5.70
16.94 1.00
49.92 1.54
108.92 2.95
331.26 5.39
213.18 3.57
0.66 0.48
30.45 1.32
26.84 1.33
63.27 1.84
8.01 0.77
-0.05 0.52
0.00 0.43
40.21 1.87
222.62 3.53
112.06 2.45
68.88 2.18
52.80 1.72
7.36 0.75
76.03 1.58
3.00 0.42
2.31 0.67
30.62 1.24
19.98 0.97
42.80 1.48
39.12 1.61
137.43 2.76
211.98 3.65
208.14 3.24
101.50 2.39
190.03 3.58
393.17 5.24
246.88 4.03
3.54 0.60
10.49 0.73
531.81 5.03
15.01 0.88
152.24 2.86
85.08 2.11
22.70 1.03
6.10 0.70
8.54 0.92
4.53 0.71
31.62 1.54
58.26 1.68
239.64 3.27
222.94 3.51
59.86 1.64
24.29 1.38
60.84 1.99
157.25 3.23
112.97 2.54
659.26 5.46
31.07 1.11
3.63 0.63
69.16 1.86
43.58 1.42
45.08 1.56
-0.02 0.14
0.07 0.10
3.92 0.68
38.11 1.39
17.71 1.09
198.80 3.39
269.55 3.95
124.89 2.54
26.76 1.39
40.02 1.48
323.54 3.88
30.95 1.46
10.14 0.61
2.33 0.41
217.20 3.31
162.78 2.68
39.37 1.29
75.37 2.30
80.54 2.35
2.31 0.47
36.39 1.39
81.65 2.07
240.09 3.31
152.75 3.12
157.36 3.17
26.98 1.42
0.55 0.38
13.70 1.03
17.63 1.12
27.55 1.14
0.16 0.21
0.13 0.14
195.79 3.11
94.50 2.41
249.53 4.10
35.94 1.27
4.63 0.65
7.89 0.77
350.24 4.61
341.89 4.39
1.84 0.50
8.75 0.80
81.92 2.25
144.22 3.02
613.06 5.06
3.36 0.49
5.46 0.73
0.80 0.36
1.34 0.30
2.91 0.36
0.93 0.27
0.23 0.26
4.46 0.65
1102.97 7.32
207.60 3.24
267.13 3.31
84.65 2.16
40.75 1.63
4.70 0.53
0.03 0.23
15.78 1.03
28.37 1.39
84.53 2.41
11.97 0.79
8.20 0.79
186.78 3.40
0.55 0.43
70.20 1.71
-0.02 0.14
-0.02 0.08
4.11 0.49
57.22 1.59
202.62 3.35
48.41 1.80
791.83 6.18
34.32 1.12
332.52 4.02
12.52 0.81
1.74 0.53
4.89 0.61
0.20 0.20
0.10 0.14
6.47 0.68
47.06 1.68
27.08 1.14
225.33 3.76
28.36 1.24
373.79 4.06
21.39 1.12
2.07 0.52
6.95 0.64
61.71 2.08
11.95 0.66
105.03 2.34
3.33 0.67
279.92 3.68
3.22 0.53
268.91 4.09
23.57 1.43
23.56 1.19
248.85 3.62
60.30 1.84
685.32 7.19
391.05 5.04
74.59 2.43
7.56 0.84
10.71 0.91
57.94 1.86
38.13 1.76
9.64 0.95
33.04 1.20
4.59 0.55
69.79 2.16
233.74 3.30
41.92 1.78
54.94 1.83
19.37 1.23
487.45 5.59
58.74 1.69
475.75 4.80
404.46 5.20
144.91 3.22
31.47 1.30
39.12 1.63
109.59 2.65
17.94 1.21
522.66 5.58
3.45 0.60
5.11 0.53
0.13 0.17
0.03 0.10
335.62 4.31
1.83 0.64
19.72 0.97
55.02 1.93
3.69 0.54
47.36 1.66
1078.68 7.37
457.73 5.50
837.90 6.48
37.94 1.72
0.39 0.29
98.16 2.64
53.21 1.80
11.63 0.96
71.27 2.27
179.78 3.40
154.15 3.29
8.87 0.64
3.88 0.71
0.44 0.37
15.80 1.17
58.90 1.71
102.54 2.50
0.19 0.27
30.70 1.49
14.71 1.00
86.08 2.46
4.52 0.57
87.81 2.37
4.00 0.52
570.73 5.35
0.63 0.39
164.14 3.52
401.28 4.91
113.33 2.63
24.47 1.37
37.90 1.32
1.22 0.56
107.70 2.53
196.94 3.95
557.16 5.32
40.78 1.76
230.91 3.73
15.09 1.15
11.71 0.78
9.85 0.74
271.33 4.20
102.15 2.24
3.47 0.58
345.36 5.20
229.37 3.53
854.10 7.34
208.09 3.82
411.01 4.15
1634.16 8.44
299.72 4.44
882.23 7.53
97.17 2.71
120.30 3.02
1265.98 8.62
164.25 4.34
171.85 4.17
283.56 4.88
46.50 2.36
2925.79 12.69
469.80 5.66
966.16 7.35
91.83 2.83
107.84 3.06
0.63 0.36
0.43 0.52
318.88 5.14
154.46 3.78
2064.42 10.61
833.66 7.48
209.90 4.22
124.32 3.53
45.28 2.13
70.74 2.89
108.09 3.03
62.24 2.35
47.40 1.94
5.23 0.67
155.43 3.67
66.96 2.32
7.10 0.83
38.63 1.85
414.88 6.12
315.72 5.73
684.96 7.86
89.31 3.34
26.31 1.73
108.53 3.58
8.04 0.93
-0.06 0.37
607.49 7.74
16.16 1.47
116.25 2.87
0.69 0.51
2.15 0.73
8.79 0.86
28.92 1.81
171.66 4.29
80.95 2.67
242.92 3.60
2095.09 12.01
529.74 6.40
106.58 3.02
1.30 0.47
32.59 1.60
1034.33 10.08
212.29 4.69
-0.07 0.16
0.10 0.13
89.84 2.81
34.88 1.31
115.44 2.63
9.09 0.96
48.43 1.48
338.84 4.90
1.44 0.31
57.48 2.12
0.04 0.21
85.53 2.80
0.13 0.30
637.51 6.71
7.56 0.93
4.36 0.71
44.90 2.02
10.51 1.02
198.33 3.69
72.35 2.22
52.55 2.07
14.47 0.70
17.38 0.83
0.37 0.19
0.09 0.13
115.49 2.99
13.31 0.61
0.42 0.38
4.37 0.45
0.16 0.39
1.36 0.30
666.57 7.05
1.25 0.27
0.67 0.25
238.32 3.84
3.92 0.45
428.30 6.05
291.82 4.30
448.23 5.67
5.71 0.50
469.83 5.78
3.41 0.66
331.36 5.15
14.69 1.16
134.39 2.68
19.16 1.05
0.15 0.14
3.61 0.57
0.13 0.08
0.03 0.11
0.00 0.07
182.23 3.92
160.87 3.41
198.15 3.86
19.49 0.80
0.20 0.18
28.39 1.50
82.93 2.50
38.74 1.76
5.88 0.60
109.63 2.58
570.49 5.82
173.73 3.63
96.33 2.45
0.43 0.32
18.26 0.86
600.27 6.32
77.72 2.48
59.10 1.83
40.40 1.85
73.76 2.04
92.39 2.83
157.38 3.36
2.61 0.40
206.34 3.87
0.07 0.12
41.23 1.84
-0.22 0.29
4.62 0.76
456.70 5.54
0.15 0.26
455.54 5.43
54.95 1.59
1.85 0.61
16.29 0.77
10.85 0.54
96.44 2.62
58.17 1.74
1.92 0.63
0.31 0.27
0.02 0.13
77.09 2.52
92.79 2.57
5.36 0.47
28.27 1.12
172.11 3.52
55.25 1.78
14.61 0.96
0.08 0.13
6.17 0.44
58.48 1.99
3.48 0.53
11.79 0.74
13.61 0.75
352.38 5.03
15.40 1.14
3.85 0.71
0.01 0.13
6.23 0.86
146.30 3.27
36.48 1.51
1.19 0.42
1.98 0.26
7.14 0.61
0.25 0.23
2.97 0.55
3.78 0.50
287.76 4.42
72.16 2.30
19.69 1.21
139.00 3.34
18.26 0.71
78.83 2.36
15.71 0.80
70.86 2.46
36.63 1.21
103.81 2.38
106.51 3.03
9.80 0.96
4.20 0.54
6.69 0.46
0.97 0.23
23.64 1.44
0.04 0.12
33.63 1.21
6.93 0.52
1.18 0.29
7.24 0.89
96.35 2.38
5.00 0.52
11.91 0.95
3.36 0.34
0.37 0.18
0.05 0.10
43.18 1.83
41.47 1.45
35.20 1.28
2.86 0.64
13.26 0.57
8.03 0.67
12.61 0.73
22.13 1.31
124.00 2.52
382.38 5.68
171.32 3.62
6.17 0.78
3.44 0.58
17.14 1.06
43.68 1.52
187.61 3.78
397.56 4.90
43.95 1.45
35.77 1.25
6.69 0.84
90.61 2.00
18.88 0.81
29.57 1.45
13.19 1.14
0.07 0.10
0.00 0.05
51.31 1.48
0.24 0.11
0.30 0.48
318.30 5.03
126.12 3.12
269.57 4.36
7.85 0.81
10.37 0.98
8.88 0.80
3.53 0.46
0.04 0.10
0.04 0.07
5.51 0.50
86.74 2.43
31.86 1.29
13.89 0.76
16.26 1.24
132.09 3.23
48.15 1.54
4.71 0.43
118.01 2.75
9.03 0.86
0.91 0.45
29.35 1.52
150.63 3.37
2.31 0.33
87.15 2.58
19.13 1.27
15.87 0.97
0.10 0.21
52.12 2.10
0.50 0.35
26.56 1.07
0.15 0.25
0.43 0.14
12.71 1.01
95.15 2.00
2.27 0.33
-0.07 0.16
21.19 1.34
7.50 0.63
0.69 0.34
8.99 0.91
48.59 1.82
238.87 4.26
310.12 4.57
78.02 1.87
74.37 2.23
3.02 0.34
2.70 0.33
14.10 0.99
28.98 1.53
20.04 1.14
39.52 1.43
34.05 1.61
74.11 2.44
89.12 2.61
2.16 0.58
11.31 0.69
0.04 0.12
28.28 1.12
18.28 0.92
-0.22 0.13
71.24 2.10
5.41 0.52
17.87 1.10
41.68 1.48
31.81 1.43
3.95 0.44
4.96 0.79
0.51 0.49
23.04 1.27
678.77 6.74
2.42 0.37
-0.19 0.08
38.43 1.71
1.61 0.34
0.70 0.36
0.01 0.08
261.41 3.72
98.87 2.66
17.69 1.25
0.07 0.15
470.61 5.90
14.85 0.83
51.43 1.86
118.31 2.81
4.91 0.57
0.61 0.49
47.47 1.42
23.25 0.98
122.37 2.86
21.76 1.02
368.79 4.68
23.16 0.72
73.59 2.11
95.16 1.97
10.44 0.59
0.56 0.63
70.28 2.31
84.33 2.19
0.00 0.16
17.20 1.20
32.76 1.56
25.10 1.33
34.21 1.16
5.89 0.78
22.08 1.29
503.47 5.74
5.52 0.57
12.01 0.97
536.59 6.23
42.50 1.23
26.09 1.32
5.14 0.55
45.54 1.82
3.28 0.39
52.46 1.45
0.50 0.19
-0.10 0.10
116.89 2.60
19.59 1.28
3.38 0.36
27.85 1.16
-0.00 0.07
0.04 0.04
39.14 1.55
0.12 0.24
7.93 0.81
7.55 0.74
93.29 1.95
35.74 1.57
1.16 0.19
7.55 0.71
0.42 0.21
673.14 6.73
0.06 0.22
423.65 5.32
53.58 2.02
5.31 0.60
3.34 0.42
140.48 2.69
0.02 0.11
6.93 0.52
147.35 2.76
229.69 4.06
15.63 1.00
88.44 2.51
63.36 2.02
29.54 1.44
38.87 1.53
30.33 1.26
131.46 3.05
307.54 4.73
151.56 3.14
127.35 3.05
73.99 2.16
237.45 3.56
118.34 2.71
0.36 0.31
20.54 1.28
0.10 0.44
60.06 1.60
-0.23 0.13
43.68 1.76
33.59 1.49
2.70 0.31
414.24 5.30
0.43 0.19
23.36 1.09
3.77 0.45
85.77 2.02
175.87 3.30
-0.09 0.07
74.60 1.84
28.46 1.36
9.88 0.63
81.05 2.40
234.06 4.00
0.15 0.21
21.43 1.15
7.64 0.56
0.39 0.43
16.07 1.10
0.78 0.44
31.52 1.45
24.23 1.01
-0.10 0.13
-0.05 0.07
686.27 6.74
0.32 0.17
12.70 0.71
4.28 0.46
63.25 1.72
260.11 4.31
88.03 2.53
1.49 0.52
233.32 3.97
1.15 0.29
409.68 5.48
102.18 2.73
71.95 2.27
112.01 2.80
0.01 0.10
30.52 1.20
9.12 0.68
1.75 0.29
0.55 0.18
3.08 0.65
74.24 1.77
28.67 1.37
11.60 0.68
41.72 1.59
712.10 6.87
28.62 1.42
17.99 0.84
14.66 0.78
139.86 2.87
67.00 2.09
7.66 0.68
114.25 2.83
90.46 2.54
1.35 0.40
18.55 1.17
7.57 0.86
310.59 4.53
21.62 1.27
3.38 0.50
11.08 0.90
72.48 1.74
3.08 0.35
22.28 1.30
25.55 1.04
76.95 2.00
60.79 2.10
62.10 2.04
364.63 5.19
48.10 1.88
158.82 3.01
165.00 3.10
10.58 0.92
1.70 0.60
18.01 1.22
8.02 0.49
42.86 1.72
23.39 1.35
5.76 0.75
0.82 0.21
0.26 0.12
57.48 1.92
21.20 0.95
35.62 1.45
12.61 0.64
119.97 2.48
4.89 0.54
129.27 2.96
8.62 0.57
22.75 1.27
77.48 2.09
2.49 0.61
20.21 0.99
20.68 1.01
61.92 2.01
12.20 1.03
3.77 0.45
12.37 1.10
0.06 0.13
0.01 0.07
126.80 3.10
3.01 0.37
130.54 2.76
17.00 1.22
8.06 0.88
47.72 1.87
12.65 0.76
125.13 3.06
211.76 4.08
225.00 4.15
0.20 0.17
0.04 0.11
130.66 3.01
264.94 4.18
7.95 0.59
49.52 1.97
0.58 0.49
81.06 2.38
6.42 0.86
264.32 4.40
6.71 0.65
1.53 0.62
20.62 1.23
18.86 0.84
6.62 0.52
2.41 0.60
1.32 0.42
18.65 0.81
3.84 0.42
114.39 2.42
27.20 1.22
0.44 0.22
17.07 0.85
6.90 0.55
15.81 1.15
9.42 0.64
7.62 0.88
7.70 0.91
7.93 0.96
252.39 4.47
26.64 1.40
254.35 4.23
9.51 0.75
39.98 1.64
1.55 0.40
6.88 0.45
0.78 0.23
11.62 0.94
2.73 0.40
106.01 2.46
151.77 3.48
257.79 4.49
250.71 4.25
29.81 1.16
233.50 4.17
65.43 2.25
3.11 0.54
17.39 1.25
17.06 1.16
17.89 1.18
4.05 0.52
0.21 0.16
-0.00 0.08
0.09 0.26
10.99 0.82
7.50 0.91
1.38 0.37
25.13 1.40
406.61 5.47
71.41 2.41
66.20 2.17
8.02 0.57
35.83 1.50
29.59 1.13
1.01 0.56
0.11 0.36
103.27 2.85
9.72 1.02
141.39 2.97
1.05 0.23
0.36 0.13
0.49 0.20
20.52 0.95
0.71 0.22
83.50 2.15
170.60 3.58
13.57 0.98
19.13 1.29
2.17 0.60
39.80 1.68
124.85 3.21
7.47 0.59
9.63 0.79
2.96 0.52
243.40 4.25
88.09 2.71
21.22 1.35
15.41 1.19
0.67 0.48
0.16 0.16
1.50 0.56
5.07 0.57
756.46 7.68
322.65 5.02
1.05 0.26
6.09 0.53
11.44 0.93
935.61 8.28
55.82 1.86
13.02 0.79
27.33 1.51
228.75 3.79
115.18 2.88
-0.17 0.15
32.95 1.80
-0.05 0.35
-0.05 0.23
-0.37 0.24
-0.20 0.11
-0.07 0.05
328.42 5.38
-0.09 0.12
311.55 5.31
0.62 0.57
0.09 0.33
8.60 1.01
-0.27 0.18
-0.11 0.10
83.90 2.59
-0.11 0.12
34.21 1.83
3.69 0.77
24.61 1.56
-0.00 0.07
-0.00 0.04
168.59 3.53
82.84 2.59
285.29 4.90
0.01 0.13
0.18 0.50
69.50 2.26
77.82 2.43
72.94 2.15
300.00 4.86
0.48 0.65
4.27 0.79
79.34 2.70
-0.49 0.19
130.96 3.10
42.14 1.80
18.43 1.13
58.37 1.81
199.07 3.98
20.14 1.34
35.57 1.61
0.60 0.40
78.33 2.45
237.54 3.86
4.63 0.57
1.02 0.68
0.96 0.59
22.38 1.36
3.52 0.49
0.18 0.29
64.05 1.85
19.52 0.95
0.36 0.46
129.65 3.22
-0.00 0.15
44.05 1.95
27.26 1.33
20.26 1.08
16.59 1.23
268.61 4.24
92.10 2.46
164.23 3.10
37.16 1.70
41.08 1.58
125.85 3.07
7.89 0.69
28.98 1.21
0.19 0.28
-0.12 0.11
77.22 1.98
40.11 1.32
339.63 5.37
27.03 1.42
48.20 1.90
0.11 0.22
4.23 0.43
1.38 0.44
50.05 2.11
284.23 4.82
640.22 5.86
16.49 0.83
9.38 0.61
110.88 2.94
277.19 4.23
15.99 0.88
32.15 1.51
1.65 0.46
-0.01 0.06
155.59 3.31
1.48 0.27
1.02 0.54
437.21 5.91
74.27 2.34
116.44 2.96
74.57 2.10
3.19 0.49
19.16 0.99
12.89 1.07
166.01 3.46
284.60 4.01
-0.06 0.15
-0.05 0.07
3.33 0.30
248.58 4.54
0.26 0.18
0.03 0.10
25.12 1.28
64.44 2.24
591.32 6.22
650.98 7.23
138.09 3.34
2.18 0.44
3.82 0.52
14.62 0.80
2.02 0.26
102.37 2.84
182.78 3.46
0.64 0.26
3.75 0.48
1.27 0.29
0.08 0.21
2.93 0.39
3.93 0.70
0.22 0.50
83.04 2.23
16.26 0.71
161.87 3.19
15.16 0.98
102.64 2.84
65.81 2.25
0.50 0.24
0.32 0.16
0.29 0.32
0.21 0.15
0.02 0.08
23.50 1.20
3.70 0.42
0.15 0.16
12.71 1.10
286.86 4.80
79.76 2.00
8.23 0.59
336.95 5.00
21.48 1.29
297.84 4.83
8.04 0.70
11.02 0.87
159.95 3.66
0.64 0.52
4.54 0.48
497.33 6.16
9.47 0.54
37.02 1.65
7.83 0.81
40.98 1.68
6.39 0.80
22.83 1.04
2.00 0.63
10.24 0.89
65.17 2.10
15.11 1.19
78.66 2.41
2.45 0.61
0.04 0.32
0.34 0.15
17.22 0.89
0.03 0.12
68.41 2.04
136.19 2.88
402.36 4.61
0.55 0.33
4.13 0.44
0.18 0.12
367.60 5.03
47.01 1.45
225.04 4.11
15.27 1.12
0.18 0.25
0.08 0.10
0.03 0.06
35.29 1.68
75.78 2.35
2.52 0.56
68.15 2.09
2.35 0.39
3.88 0.46
156.79 3.16
694.17 7.28
51.42 1.61
14.48 1.18
83.11 2.53
9.66 0.79
0.24 0.15
39.89 1.77
40.69 1.64
345.03 4.84
66.97 1.81
18.57 1.06
4.58 0.56
3.43 0.54
17.70 1.21
82.95 2.48
56.45 1.74
1.21 0.25
10.07 1.02
40.86 1.73
98.89 2.65
1.23 0.42
0.52 0.27
4.06 0.68
305.38 4.88
158.49 3.32
17.20 0.75
197.87 3.87
166.59 3.10
89.24 2.33
65.51 2.00
-0.03 0.30
1.58 0.27
0.83 0.17
0.23 0.37
50.11 1.92
191.19 3.68
493.87 5.60
19.44 1.01
2.94 0.55
10.78 0.64
2.49 0.35
27.32 1.38
0.91 0.24
0.68 0.19
505.24 6.28
37.35 1.70
8.16 0.78
505.68 6.13
109.60 2.32
14.26 0.93
2.03 0.34
121.39 2.98
457.83 5.77
150.36 3.07
40.49 1.65
1.91 0.31
82.47 2.63
167.51 3.46
53.32 2.06
363.83 5.10
12.57 0.87
0.91 0.50
32.46 1.60
2.89 0.39
22.61 1.26
0.01 0.09
-0.02 0.05
73.47 2.02
5.18 0.48
0.63 0.26
514.51 5.95
86.75 2.20
118.31 2.80
634.99 6.62
0.34 0.45
4.82 0.47
1.19 0.27
0.06 0.16
0.05 0.11
10.09 0.97
4.05 0.51
0.16 0.34
75.40 2.08
90.01 2.66
225.22 3.76
10.01 0.68
0.14 0.17
0.06 0.12
254.63 4.26
0.27 0.18
8.21 0.91
78.17 2.36
405.62 5.40
459.33 5.80
611.98 6.97
53.64 1.88
-0.00 0.33
381.77 5.16
5.69 0.55
2.58 0.37
280.34 4.59
69.59 2.00
25.95 1.07
29.28 1.49
386.52 5.46
57.99 2.10
22.48 1.38
346.47 4.74
11.59 0.79
1.38 0.36
5.01 0.50
8.88 0.87
112.13 3.05
109.19 2.34
30.13 1.45
28.77 1.01
198.51 3.66
15.47 0.97
72.74 2.08
35.27 1.70
520.00 6.08
21.03 1.36
1.78 0.55
12.49 0.75
23.29 1.43
100.39 1.98
10.83 0.69
20.52 0.76
10.61 0.95
5.53 0.53
45.41 1.53
1.15 0.36
0.72 0.35
8.87 0.65
1.73 0.55
17.29 1.14
8.40 0.90
4.71 0.44
0.07 0.15
230.77 3.85
118.72 2.95
280.11 4.55
0.90 0.53
181.23 3.62
407.81 5.02
336.49 4.92
0.11 0.28
0.06 0.18
85.53 2.55
71.42 2.41
18.99 0.86
13.70 0.81
145.69 3.07
12.91 1.07
0.39 0.49
3.99 0.72
1.77 0.50
15.64 0.96
39.81 1.54
99.73 2.45
65.68 1.76
90.89 2.62
0.09 0.50
4.04 0.70
0.12 0.24
1.18 0.37
65.59 2.03
0.29 0.39
2.12 0.33
1.07 0.23
2.12 0.51
0.61 0.22
4.10 0.68
38.47 1.74
40.52 1.78
5.70 0.76
226.41 4.00
5.37 0.65
8.05 0.85
2.52 0.41
1.15 0.30
2.58 0.42
2.08 0.33
1.08 0.24
121.61 3.06
2.66 0.66
43.78 1.78
141.71 3.09
52.39 1.70
44.24 1.36
16.45 0.74
0.38 0.45
34.14 1.32
52.91 1.71
60.81 2.11
52.87 1.86
1.40 0.44
0.06 0.43
3.32 0.63
644.81 6.09
2.44 0.38
0.11 0.14
22.10 1.11
184.04 3.44
90.31 2.31
24.47 1.35
87.41 2.55
11.76 0.61
485.44 6.10
100.75 2.77
5.56 0.81
109.06 2.84
1.47 0.31
0.52 0.22
68.73 2.27
104.82 2.57
216.31 4.03
89.49 2.49
501.03 5.90
0.74 0.20
97.35 2.24
140.79 2.56
116.52 3.00
13.28 1.06
-0.03 0.18
3.86 0.41
250.38 4.02
21.33 1.28
58.67 2.16
0.24 0.47
47.30 1.64
5.98 0.53
73.12 1.81
28.85 1.46
5.92 0.46
35.42 1.34
3.08 0.30
17.61 1.15
0.75 0.22
1.90 0.57
17.69 1.04
123.38 3.03
89.04 2.27
283.25 4.52
357.47 5.16
241.32 4.12
1.10 0.40
46.34 1.55
474.05 6.05
253.21 4.18
0.87 0.28
0.46 0.20
1.64 0.50
16.86 1.06
283.18 4.33
68.53 1.68
38.10 1.09
129.90 3.16
13.86 0.76
36.45 1.66
52.36 1.28
45.52 1.88
13.79 1.08
0.12 0.22
0.74 0.45
106.35 2.12
8.08 0.81
4.99 0.56
120.08 2.66
0.67 0.21
27.22 0.79
507.68 6.06
208.91 3.67
81.28 1.98
567.41 6.54
56.23 2.05
102.49 2.68
96.29 2.61
4.01 0.70
0.82 0.37
268.57 3.97
23.74 1.28
38.29 0.99
76.63 1.98
29.23 0.98
287.40 4.62
549.38 5.97
2.03 0.33
1.18 0.19
9.04 0.92
6.87 0.86
3.61 0.35
2.98 0.29
61.02 1.63
25.66 1.08
1.09 0.56
433.07 5.47
0.22 0.17
75.22 2.24
416.77 5.52
138.91 3.10
163.67 3.09
20.33 0.85
129.73 2.53
358.03 5.04
3.02 0.37
87.74 2.59
-0.13 0.11
357.04 5.34
77.46 2.50
87.38 2.85
319.47 5.35
333.85 5.23
38.46 1.91
442.53 5.58
0.51 0.57
339.62 5.10
40.43 1.97
118.03 2.97
109.37 2.97
136.95 3.46
36.82 1.87
-0.05 0.07
-0.03 0.03
-0.19 0.13
6.38 0.93
35.07 1.25
77.82 2.56
26.19 1.38
134.10 3.27
0.04 0.10
8.08 0.62
12.31 1.05
3.22 0.74
87.32 2.52
88.32 2.28
70.63 2.50
21.81 1.37
7.81 0.66
0.05 0.12
3.57 0.79
19.55 1.25
175.73 3.51
90.49 2.78
22.64 1.46
452.62 5.67
248.42 4.05
-0.01 0.10
0.13 0.25
36.51 1.42
-0.10 0.07
0.03 0.13
14.07 1.20
193.22 3.89
4.81 0.64
68.99 2.41
-0.14 0.08
322.53 4.70
19.66 1.35
0.04 0.16
462.90 5.92
89.70 2.59
-0.17 0.24
0.11 0.26
28.55 1.45
0.58 0.61
5.14 0.79
-0.03 0.10
-0.00 0.06
8.20 0.94
53.75 2.10
37.15 1.63
0.46 0.44
0.09 0.34
12.14 1.03
521.50 6.11
1058.01 8.34
0.05 0.50
0.24 0.43
9.22 0.91
20.04 1.39
129.92 3.01
4.84 0.49
289.18 4.68
-0.69 0.27
80.40 2.48
13.88 0.78
56.08 1.88
1.05 0.26
3.25 0.64
0.35 0.47
-0.30 0.37
-0.13 0.17
-0.11 0.29
-0.19 0.08
0.23 0.51
0.04 0.07
49.37 1.68
7.70 0.68
0.08 0.34
89.74 2.66
9.24 0.99
29.36 1.56
20.35 1.18
16.96 1.22
73.34 2.36
11.10 0.68
408.15 5.45
528.70 5.98
0.59 0.63
107.55 2.85
-0.10 0.34
0.02 0.28
0.00 0.12
43.06 1.52
11.53 1.03
158.67 3.22
-0.03 0.04
52.67 1.61
17.34 1.10
7.65 0.88
1.07 0.47
301.33 4.77
121.06 2.65
1.50 0.57
6.16 0.82
65.91 2.16
187.45 3.39
147.63 3.13
81.94 1.99
-0.12 0.17
100.57 2.12
488.80 5.99
295.60 4.68
57.49 2.09
-0.06 0.08
15.44 1.10
2.32 0.39
54.88 1.96
271.50 4.31
602.58 6.58
23.73 1.32
0.08 0.15
0.00 0.09
0.41 0.21
2.89 0.72
581.11 6.27
7.26 0.59
22.57 1.22
14.85 0.82
0.62 0.56
136.98 2.47
2.10 0.24
31.81 1.51
0.04 0.34
83.71 2.40
402.24 5.30
0.02 0.06
0.06 0.22
0.04 0.07
246.57 4.07
133.19 2.83
72.08 2.27
63.89 2.00
20.70 1.18
29.77 1.05
31.57 1.23
-0.01 0.15
67.21 1.98
16.86 0.85
150.41 3.15
0.20 0.42
20.08 0.98
23.08 1.30
3.76 0.48
0.89 0.21
58.69 1.53
74.44 1.82
7.33 0.54
636.75 6.56
15.37 1.00
0.99 0.19
32.42 1.55
8.73 0.81
0.31 0.26
12.87 0.53
0.22 0.49
5.44 0.65
12.65 0.58
54.83 1.40
28.57 1.46
26.07 1.43
49.58 1.78
129.04 2.65
5.76 0.58
0.26 0.34
72.61 2.22
7.55 0.84
68.77 2.11
18.11 0.77
30.79 1.28
36.69 1.67
102.99 2.66
2.76 0.59
116.66 2.74
3.87 0.65
22.73 1.16
52.85 1.55
6.91 0.55
0.97 0.34
0.74 0.15
0.18 0.08
3.95 0.67
2.29 0.29
1.26 0.49
110.02 2.59
51.88 1.72
28.46 1.03
115.19 2.80
12.56 0.63
81.94 2.15
1.48 0.23
179.62 3.41
66.51 1.81
6.17 0.73
52.69 1.58
0.66 0.21
13.97 1.06
2.22 0.34
25.71 0.94
0.94 0.48
43.70 1.79
78.27 2.32
133.15 2.93
41.28 1.43
8.16 0.57
548.27 5.82
19.04 1.16
0.50 0.46
18.38 1.20
38.53 1.71
229.30 4.04
53.38 1.81
33.70 1.38
44.66 1.26
3.54 0.53
20.04 1.16
0.24 0.30
2.61 0.41
72.46 2.14
15.33 0.84
4.15 0.62
3.61 0.46
8.23 0.54
53.02 1.90
0.76 0.26
17.51 0.92
0.24 0.33
18.58 1.18
202.08 3.62
10.23 0.82
204.74 3.55
7.02 0.81
105.04 2.27
4.89 0.46
5.09 0.41
230.57 3.90
0.90 0.38
9.67 0.57
157.79 3.25
10.73 0.66
266.67 4.31
2.26 0.29
0.59 0.13
38.36 1.33
0.24 0.14
-0.02 0.14
13.18 0.99
58.55 2.09
83.19 1.98
67.81 2.16
26.48 1.28
5.73 0.57
43.34 1.83
154.83 3.30
1.23 0.48
5.67 0.54
27.89 1.46
52.77 1.85
9.38 0.69
253.89 4.09
20.80 0.89
0.66 0.46
5.26 0.75
0.43 0.18
0.19 0.12
1.56 0.30
0.77 0.20
16.00 0.68
112.42 2.78
40.27 1.30
4.97 0.53
16.92 0.95
280.53 4.22
5.41 0.69
3.89 0.41
50.36 1.94
8.75 0.94
134.32 2.96
126.24 3.06
0.05 0.11
256.67 4.07
3.06 0.53
1.40 0.36
3.73 0.62
92.95 2.31
141.09 3.17
67.26 2.18
138.76 3.07
2.37 0.38
66.70 2.28
44.29 1.37
0.26 0.19
16.23 1.16
51.48 1.99
97.36 2.13
43.53 1.49
0.49 0.26
4.16 0.49
16.08 1.05
39.71 1.79
0.31 0.17
89.88 2.25
0.08 0.12
43.76 1.83
19.22 0.89
7.44 0.62
13.06 0.97
221.72 3.87
11.22 0.85
828.90 7.43
211.85 3.50
9.03 0.97
2.25 0.67
278.01 4.42
0.41 0.33
4.40 0.56
190.81 3.61
8.61 0.70
45.23 1.47
11.82 0.74
2.77 0.40
-0.07 0.46
1.08 0.52
249.38 4.05
43.44 1.67
0.11 0.12
-0.01 0.05
270.98 4.48
25.67 1.50
263.82 4.21
217.45 4.10
15.13 0.84
5.56 0.53
18.08 1.03
16.73 1.18
1.10 0.55
42.89 1.92
1.75 0.53
21.88 1.38
9.97 0.81
0.40 0.31
32.99 1.68
178.78 3.71
253.03 4.14
1.14 0.34
18.47 1.05
983.17 8.53
111.08 2.92
67.02 2.38
90.05 2.76
1.36 0.63
41.24 1.84
55.51 1.80
4.63 0.77
7.52 0.69
30.95 1.64
8.37 0.77
9.32 0.63
73.61 2.38
13.16 1.09
19.05 1.25
0.88 0.36
81.53 2.61
65.03 2.33
168.59 3.72
24.13 1.50
3.67 0.47
1.20 0.29
70.74 2.40
13.75 1.15
127.29 3.25
117.10 3.01
3.54 0.75
27.31 1.20
67.11 2.39
26.64 1.33
1.28 0.36
178.29 3.61
4.39 0.48
22.15 1.13
2.34 0.66
25.32 1.18
213.90 4.15
2.97 0.38
0.27 0.37
7.01 0.63
2.02 0.41
66.47 2.23
1.97 0.37
8.42 0.92
0.23 0.27
18.12 1.06
0.26 0.50
49.21 2.01
7.86 0.95
12.16 1.09
10.83 0.92
28.38 1.34
3.99 0.53
156.94 3.34
312.90 4.79
289.62 4.66
219.23 4.05
218.22 4.16
268.75 4.60
384.12 5.33
37.00 1.63
0.02 0.20
0.92 0.49
212.17 3.93
102.68 2.88
5.50 0.78
24.63 1.28
25.39 1.26
86.77 2.46
0.87 0.54
85.53 2.32
0.88 0.52
1.54 0.35
3.67 0.73
1.67 0.58
112.72 2.35
18.97 1.26
-0.00 0.12
51.62 1.63
6.10 0.80
11.99 0.93
0.14 0.18
0.18 0.72
0.13 0.63
-0.09 0.21
0.75 0.76
0.14 0.64
-0.02 0.37
-0.11 0.42
0.06 0.25
-0.48 0.31
-0.12 0.19
-0.09 0.22
83.14 3.28
0.10 0.19
8.02 1.21
0.34 0.70
-0.05 0.44
-0.49 0.27
107.72 3.69
557.58 7.05
-0.01 0.29
-0.04 0.18
0.00 0.20
-0.01 0.10
106.99 3.43
596.60 8.35
-0.19 0.47
-0.14 0.35
19.61 1.54
207.77 4.70
-0.13 0.49
-0.06 0.13
-0.01 0.09
73.27 2.81
421.53 7.35
951.58 9.12
264.24 4.97
13.86 1.43
-0.45 0.20
578.30 7.42
0.04 0.19
0.05 0.24
119.86 3.70
0.13 0.60
23.95 1.68
0.06 0.28
0.04 0.17
119.33 3.57
390.69 5.82
119.65 3.57
149.08 3.82
193.04 4.64
0.93 0.73
-0.08 0.32
137.48 3.63
49.08 2.36
97.19 3.07
11.45 1.20
0.37 0.43
-0.23 0.21
-0.03 0.23
0.03 0.41
-0.03 0.11
-0.00 0.07
40.63 2.20
0.09 0.16
30.03 1.89
8.04 1.01
26.09 1.51
239.37 4.72
206.02 4.09
223.75 4.27
23.03 1.55
7.93 1.17
984.23 9.51
383.77 5.85
416.15 6.54
124.83 3.36
25.00 1.52
22.24 1.32
79.17 2.63
27.85 1.74
139.76 3.52
235.33 4.88
0.45 0.60
69.66 2.47
5.85 1.40
53.02 2.02
17.91 1.26
2.97 0.79
149.07 3.81
21.02 1.32
48.16 1.79
-0.30 0.28
981.53 9.78
35.82 1.89
216.37 4.66
-0.04 0.20
-0.00 0.12
66.88 2.49
347.35 5.78
2.19 0.70
23.14 1.47
4.93 0.87
-0.17 0.39
0.31 0.33
250.75 5.01
3.54 0.77
50.99 2.15
5.02 1.00
179.97 3.66
401.48 6.28
14.18 1.35
0.48 0.57
418.95 6.50
-0.14 0.16
11.61 1.17
87.68 2.47
85.93 2.51
88.34 2.61
27.62 1.42
295.11 5.37
304.98 5.42
9.51 0.96
19.88 1.37
1.18 0.52
-0.01 0.10
-0.26 0.15
0.02 0.06
157.57 3.80
1.55 0.72
3.35 0.75
100.25 2.82
8.49 0.86
0.53 0.37
3.08 0.60
1.53 0.44
210.55 4.39
103.19 3.27
83.76 2.65
1.71 0.63
2.62 0.62
10.02 0.79
3.12 0.81
99.27 2.78
369.05 5.79
209.11 4.58
-0.02 0.19
0.06 0.10
162.71 3.93
27.04 1.51
67.64 2.48
0.16 0.14
0.00 0.05
63.22 2.55
64.16 2.12
6.01 0.59
1.24 0.58
508.22 6.66
4.83 0.87
39.29 1.86
20.14 1.39
141.66 3.33
194.69 3.65
7.14 0.70
3.61 0.45
969.75 9.09
0.35 0.61
1.70 0.64
194.20 4.19
90.35 2.60
0.21 0.75
2.32 0.69
243.30 4.15
2.01 0.49
25.81 1.18
0.93 0.32
-0.00 0.07
4.32 0.55
13.03 1.25
21.37 1.47
5.34 0.66
42.60 1.61
4.56 0.88
11.19 1.08
0.14 0.35
15.09 0.92
0.10 0.18
0.89 0.44
267.79 4.91
21.71 1.18
12.46 0.99
0.20 0.27
753.56 8.37
266.92 5.07
249.52 4.60
16.94 1.36
114.98 2.99
3.58 0.49
41.40 2.04
1.45 0.69
82.83 2.58
75.26 2.63
70.44 2.36
26.56 1.56
71.13 2.19
87.37 2.30
54.69 1.78
39.40 1.85
5.22 0.68
3.62 0.55
15.56 1.35
0.26 0.54
69.19 2.12
59.97 2.04
1.43 0.36
875.83 9.03
595.54 7.21
132.89 3.21
9.74 0.99
92.86 2.31
38.26 1.39
0.02 0.11
87.04 2.89
1027.85 9.42
95.40 3.03
10.37 0.89
0.75 0.66
108.55 2.90
46.16 1.99
53.35 2.12
23.55 1.22
0.06 0.14
0.27 0.20
273.85 4.89
17.78 1.35
21.38 1.44
11.07 0.95
0.02 0.06
0.80 0.27
285.78 4.70
257.85 4.49
77.13 2.23
41.36 1.44
0.01 0.17
0.65 0.28
10.72 1.12
11.34 1.12
21.66 1.47
2.88 0.57
23.84 1.01
150.89 3.71
124.68 3.37
254.34 4.56
23.02 1.46
482.87 6.09
11.37 0.84
0.47 0.20
5.51 0.52
12.81 0.75
0.90 0.26
0.01 0.05
1.38 0.58
64.35 2.22
6.57 0.73
21.38 0.98
2.67 0.38
17.60 1.40
239.10 4.65
12.12 1.12
2.35 0.62
239.75 4.03
77.46 2.09
29.87 1.19
6.39 0.91
26.17 1.48
171.33 3.63
1.78 0.51
0.48 0.39
627.29 7.28
151.46 3.23
122.78 2.78
6.36 0.59
9.93 0.68
194.99 4.17
240.85 4.32
10.81 0.67
0.51 0.26
7.79 1.04
49.33 2.01
1.46 0.46
6.58 0.64
60.72 1.62
14.25 0.80
4.32 0.66
182.10 3.95
57.17 2.06
5.64 0.44
724.22 7.64
67.64 2.42
13.67 0.79
13.89 1.23
16.78 1.23
19.92 1.08
0.72 0.21
0.17 0.13
83.83 2.71
557.02 6.68
22.33 1.21
74.23 2.09
27.11 1.11
13.31 1.23
1.09 0.58
4.74 0.75
16.98 1.18
84.23 2.06
6.19 0.54
0.78 0.25
52.40 1.76
9.66 0.73
61.20 1.87
1.89 0.32
2.01 0.66
7.93 0.95
22.74 1.42
68.29 2.26
112.00 2.91
0.10 0.18
-0.08 0.09
1.31 0.23
19.92 1.08
29.94 1.19
7.66 0.98
384.02 5.69
1.54 0.60
0.03 0.08
0.39 0.61
6.46 0.95
378.76 5.80
1.60 0.49
-0.03 0.11
15.88 1.30
30.61 1.51
90.19 2.68
3.71 0.73
242.00 4.37
78.05 2.55
97.73 2.86
71.06 2.37
25.39 1.14
24.08 1.29
387.48 5.93
35.84 1.90
19.74 1.07
11.92 0.72
22.94 1.50
29.72 1.50
2.29 0.32
10.13 0.72
-0.03 0.08
567.82 7.02
8.02 0.77
13.52 0.72
8.07 0.47
71.10 2.19
93.23 2.77
118.12 3.36
27.52 1.68
12.40 1.08
265.22 4.79
24.81 1.11
31.94 1.55
0.20 0.21
0.03 0.12
713.67 8.02
74.48 2.19
81.54 2.11
18.30 0.83
13.85 1.03
0.66 0.55
-0.04 0.05
26.81 1.63
113.56 3.28
151.14 3.56
42.13 1.99
140.84 3.26
66.70 2.18
3.26 0.79
21.12 1.51
850.64 8.84
371.61 5.69
9.69 0.82
0.11 0.26
301.22 5.33
68.47 2.46
22.21 1.45
22.85 1.16
16.20 0.89
7.06 0.54
79.48 2.75
9.51 0.70
3.88 0.49
99.85 2.02
287.73 4.86
145.43 3.29
1.95 0.28
236.45 4.17
130.94 2.74
7.07 1.02
224.90 4.65
18.33 1.40
2.68 0.34
0.05 0.10
-0.01 0.05
172.47 4.02
71.48 2.46
0.89 0.27
-0.04 0.13
121.76 2.74
676.40 8.03
412.62 6.07
1.10 0.43
2.26 0.41
56.36 2.09
33.02 1.78
233.33 4.59
0.54 0.21
9.08 0.57
36.28 1.18
0.12 0.20
8.31 0.80
240.70 4.60
343.40 5.58
445.45 6.49
133.29 3.63
12.11 1.05
60.03 1.83
231.50 4.25
234.98 4.27
20.58 1.47
5.29 0.86
53.28 1.81
27.55 1.65
30.41 1.81
38.00 1.78
59.34 2.32
123.71 2.98
36.89 1.88
27.00 1.25
87.45 2.77
-0.30 0.87
0.04 0.12
-0.02 0.06
0.12 0.21
0.00 0.11
-0.10 0.74
-0.42 0.34
-0.02 0.21
-0.02 0.09
-0.01 0.04
0.28 0.45
0.11 0.24
13.52 1.25
-0.00 0.16
0.01 0.09
-0.02 0.15
-0.03 0.13
0.00 0.08
286.29 5.13
-0.38 0.19
-0.01 0.10
0.02 0.23
-0.03 0.07
-0.12 0.13
-0.04 0.09
2.04 0.35
0.05 0.11
55.55 1.89
508.11 6.29
17.43 1.15
0.52 0.56
-0.04 0.15
14.69 1.16
6.64 0.71
4.35 0.95
50.59 1.97
1.72 0.35
0.19 0.10
37.24 1.47
602.11 7.49
25.93 1.67
-0.17 0.09
-0.29 0.27
1.08 0.25
-0.03 0.24
164.88 3.85
335.94 5.98
27.81 1.79
15.35 1.32
50.64 1.50
0.04 0.23
0.84 0.51
110.88 3.21
257.31 4.65
1.43 0.74
1.13 0.22
31.39 1.77
0.16 0.54
5.30 0.49
248.09 3.76
1.49 0.67
460.88 5.82
75.15 2.76
5.37 0.89
74.42 2.44
125.91 2.87
2.66 0.32
0.98 0.25
148.77 2.70
44.03 1.96
0.75 0.62
263.23 4.32
81.68 2.47
400.56 4.84
174.74 3.89
8.34 0.99
0.27 0.26
653.51 7.78
274.83 4.93
1.25 0.31
89.23 2.74
0.30 0.53
19.88 1.02
26.83 1.05
1355.36 10.65
710.80 7.03
277.73 5.13
2.44 0.38
73.56 2.23
29.19 1.34
76.50 1.97
3.10 0.34
0.33 0.28
21.59 1.38
140.95 2.90
33.99 1.32
4.90 0.62
952.57 7.68
78.00 2.66
263.56 4.35
0.08 0.24
2.01 0.40
258.78 4.36
16.64 1.35
26.76 1.35
158.59 3.46
149.21 3.24
0.02 0.21
97.42 2.85
373.11 5.66
0.04 0.23
382.03 5.56
22.36 1.47
164.28 3.78
12.18 0.91
4.35 0.44
5.07 0.41
1.54 0.27
37.19 1.79
94.97 2.24
0.20 0.27
38.62 1.26
96.33 2.67
27.92 1.50
926.65 8.56
372.50 4.81
377.03 5.56
1.70 0.45
144.87 3.61
12.61 0.90
83.48 2.43
136.51 3.29
0.58 0.27
63.77 2.19
238.34 4.19
539.96 6.40
481.69 5.98
15.84 1.02
5.52 0.59
8.25 0.64
0.79 0.26
21.73 1.25
58.36 2.05
598.62 7.12
21.34 1.43
404.71 5.29
12.18 0.85
33.89 1.58
218.21 3.66
59.30 1.38
27.30 0.86
22.80 0.86
145.05 3.48
2.51 0.52
8.55 0.69
39.34 0.99
55.31 1.74
1.42 0.49
149.40 3.56
93.10 2.72
79.51 1.57
374.73 5.39
243.99 4.47
7.38 0.86
54.91 2.01
11.84 0.81
29.38 1.60
13.93 1.06
177.90 3.68
52.73 2.10
89.29 2.21
25.12 1.10
1.24 0.49
42.48 1.36
0.25 0.11
0.11 0.07
3.09 0.36
0.64 0.52
12.05 0.69
215.00 4.07
72.96 2.27
42.00 1.88
29.45 1.41
15.10 1.13
172.84 3.65
14.37 1.11
16.16 1.11
14.42 1.00
1.88 0.25
72.31 2.24
41.10 1.42
0.94 0.29
11.66 0.64
223.90 3.33
5.43 0.73
12.80 0.87
208.01 3.86
0.37 0.39
8.33 0.48
3.01 0.26
81.31 1.81
431.91 5.71
5.96 0.81
6.30 0.73
24.35 0.92
35.76 1.73
6.12 0.80
4.70 0.38
50.06 1.76
373.89 4.67
122.13 2.30
2.89 0.60
7.54 0.81
0.37 0.15
0.22 0.09
10.43 0.54
48.66 1.44
9.99 0.65
3.57 0.45
12.13 1.06
0.12 0.10
83.96 1.82
338.65 5.03
1.42 0.55
68.41 1.80
258.45 3.76
111.06 2.79
111.44 2.51
53.64 2.03
297.19 4.37
3.01 0.28
20.39 0.74
6.78 0.41
49.77 1.13
2.16 0.33
3.52 0.64
13.90 1.00
32.06 1.54
4.60 0.74
107.58 2.69
210.74 3.97
102.40 2.61
43.93 1.02
13.33 0.83
0.71 0.30
106.65 2.10
418.52 5.42
378.30 5.18
70.68 1.53
237.00 3.85
106.30 2.73
18.28 0.91
464.32 5.04
0.14 0.21
147.66 2.74
4.78 0.33
4.95 0.36
6.47 0.57
470.80 5.77
72.77 2.29
4.05 0.71
1.81 0.22
32.43 1.02
81.09 2.25
25.76 1.35
0.39 0.19
218.03 2.84
41.23 1.60
19.41 1.07
909.99 7.94
7.35 0.69
15.19 0.96
560.52 5.81
2.26 0.29
0.13 0.08
11.30 0.87
1.00 0.30
17.13 1.16
64.77 1.41
32.02 1.12
214.14 3.89
3.09 0.59
165.47 3.47
8.49 0.86
1.47 0.41
6.66 0.45
160.60 2.38
2.12 0.62
137.03 2.58
9.07 0.80
214.30 3.37
120.56 2.89
134.40 3.00
173.01 3.53
101.76 2.56
157.24 3.32
2.52 0.38
14.80 0.89
434.44 5.18
6.42 0.57
234.71 4.12
804.03 7.53
691.43 7.04
330.25 4.81
0.02 0.09
0.01 0.05
0.03 0.22
0.06 0.14
3.03 0.34
2.48 0.35
-0.42 0.16
-0.21 0.08
491.58 5.59
57.56 1.74
1.90 0.23
6.77 0.44
10.66 0.58
37.68 1.41
47.91 1.69
103.38 2.39
130.71 2.71
43.85 1.34
40.68 1.27
39.36 1.57
0.29 0.12
0.59 0.13
0.21 0.08
0.01 0.05
12.65 0.70
13.67 0.99
67.63 2.05
9.07 0.81
52.75 1.63
84.80 2.21
1178.00 8.95
173.88 3.27
24.10 1.26
12.17 0.56
57.98 1.58
33.99 1.18
7.19 0.69
169.72 2.76
64.24 2.16
10.53 0.93
30.86 0.86
13.00 0.68
119.68 2.87
138.99 3.07
22.04 1.25
275.43 4.15
151.93 3.10
28.74 0.90
3.02 0.38
21.88 1.13
136.01 3.09
22.59 1.28
563.99 6.14
20.52 0.69
0.84 0.18
59.56 1.55
81.29 1.80
5.98 0.71
80.73 2.04
21.60 0.69
2.85 0.24
44.85 1.06
81.76 2.21
3.58 0.65
35.63 0.94
13.65 0.61
1.51 0.26
106.78 2.22
110.36 2.63
370.03 4.79
204.71 3.47
85.67 2.20
0.03 0.18
0.03 0.12
6.68 0.51
0.54 0.34
75.59 1.77
309.96 4.07
106.75 2.66
77.30 2.10
228.01 3.44
52.59 1.70
52.82 1.59
0.36 0.23
288.09 4.39
270.91 4.18
6.66 0.72
6.56 0.36
9.52 0.46
46.53 1.02
11.96 0.56
74.89 1.75
4.93 0.50
194.79 3.29
205.68 3.33
91.48 2.17
27.14 1.31
14.18 0.64
1.80 0.38
0.21 0.38
99.58 2.51
37.90 1.65
29.08 1.40
1.12 0.31
93.38 1.67
0.08 0.19
220.11 3.01
52.17 1.55
5.19 0.58
6.91 0.75
523.44 5.65
241.74 3.86
15.55 1.06
123.26 2.14
555.27 5.87
63.30 1.83
2.04 0.25
21.77 0.90
30.89 1.13
1.03 0.31
132.69 2.68
87.28 2.18
471.34 5.41
137.73 2.83
15.40 0.95
0.52 0.17
116.23 2.79
2.30 0.25
0.13 0.10
112.77 2.22
16.73 0.89
7.49 0.74
32.24 1.16
138.27 2.28
41.75 1.23
90.83 2.24
47.35 1.74
372.71 4.90
76.27 1.48
225.20 2.83
9.52 0.76
9.93 0.74
106.54 2.63
0.02 0.09
0.04 0.05
5.01 0.42
197.87 3.98
3.88 0.47
0.09 0.22
38.79 1.17
96.71 1.87
365.04 4.51
20.85 1.23
62.28 1.85
0.66 0.21
229.01 3.85
229.32 4.24
0.84 0.48
43.85 1.92
55.54 1.85
62.01 1.92
142.34 3.16
15.36 1.14
29.52 1.01
13.23 0.87
-0.03 0.23
177.94 3.54
456.67 5.90
6.15 0.70
16.64 0.73
0.94 0.29
42.32 1.45
353.51 4.87
499.65 6.35
44.05 1.43
21.73 0.97
2.77 0.48
28.43 1.54
181.53 3.55
21.15 0.90
8.70 0.60
27.28 0.85
5.04 0.77
0.30 0.17
64.66 1.76
6.54 0.72
82.07 1.68
143.72 3.13
248.76 4.35
189.02 3.34
18.03 1.16
673.46 6.63
10.27 0.71
365.24 5.49
0.09 0.11
42.30 1.87
1.02 0.21
10.42 0.57
9.99 0.59
19.84 1.34
214.36 3.67
0.22 0.21
19.07 0.75
82.59 2.37
2.10 0.56
44.97 1.37
19.46 0.76
123.49 2.27
47.43 1.97
18.09 1.32
73.37 1.85
0.42 0.30
204.84 3.48
12.78 0.85
12.76 0.64
20.28 1.02
1318.70 10.30
1.60 0.30
259.20 4.27
143.08 3.17
29.77 1.26
3.28 0.68
168.78 3.78
142.32 3.11
44.52 1.20
98.67 2.75
9.54 0.94
2.44 0.43
391.34 4.68
541.11 6.39
187.60 3.85
16.21 1.27
7.27 0.76
0.22 0.14
0.07 0.09
0.63 0.18
27.90 1.02
39.86 1.57
71.67 2.25
401.48 5.53
171.81 3.73
0.61 0.58
-0.10 0.20
105.53 2.86
0.82 0.53
857.56 7.59
7.51 0.81
72.44 2.30
136.71 3.36
45.98 1.98
14.99 0.86
6.25 0.60
58.30 1.82
11.37 1.02
144.80 3.23
32.23 1.69
1.67 0.42
112.36 3.17
295.76 4.83
14.10 1.01
13.73 0.91
11.20 0.99
83.29 2.54
20.87 0.94
11.44 0.70
10.59 0.76
15.56 0.98
1.83 0.63
17.39 1.20
50.23 2.09
38.24 1.63
28.31 1.00
94.38 2.40
7.51 0.72
7.40 0.91
1.64 0.63
7.15 0.47
1.13 0.54
0.72 0.22
5.53 0.48
35.61 1.45
34.25 1.18
81.65 2.06
0.14 0.24
25.56 0.99
4.09 0.49
153.90 3.45
3.00 0.64
3.38 0.47
12.83 1.24
1.44 0.61
28.12 1.28
52.93 2.02
31.62 1.34
294.74 5.09
53.28 1.70
14.81 1.18
6.27 0.85
9.22 0.91
79.97 2.29
547.04 6.40
80.96 2.49
270.01 4.18
29.40 1.70
0.19 0.16
9.88 1.07
32.16 1.55
20.27 1.21
31.19 1.58
9.41 1.05
1.48 0.44
19.46 1.32
336.50 5.70
87.23 2.78
0.76 0.49
6.33 0.58
0.36 0.24
3.46 0.78
43.57 1.68
0.20 0.13
0.07 0.11
119.78 3.23
24.89 1.63
1.33 0.22
8.93 0.96
0.11 0.22
25.62 1.46
1.52 0.31
1.09 0.31
27.83 1.25
6.20 0.70
420.50 6.37
12.72 1.12
18.88 0.88
30.23 1.62
12.37 1.16
55.09 2.23
7.41 0.83
25.90 1.07
91.97 2.14
0.18 0.22
49.28 2.33
1.25 0.49
0.58 0.47
21.03 1.04
8.49 0.67
100.13 3.00
22.59 1.37
346.87 5.89
78.63 2.69
0.62 0.17
73.74 2.11
184.48 3.90
6.03 0.63
8.51 0.84
247.44 3.97
517.67 7.00
17.17 0.94
14.04 1.23
87.64 1.97
85.08 2.88
312.16 5.10
36.57 1.93
118.21 3.51
52.78 1.75
106.03 2.65
0.09 0.61
3.79 0.81
344.88 5.99
11.54 1.11
0.47 0.31
108.87 2.35
267.82 4.91
1.44 0.51
3.38 0.56
138.79 3.64
28.97 1.81
0.60 0.56
83.54 2.51
4.01 0.75
1.55 0.59
260.00 5.16
295.46 5.28
68.58 2.18
142.53 3.58
76.76 1.96
147.93 3.91
12.67 1.19
356.04 6.05
7.33 0.67
8.72 0.86
111.17 3.19
111.82 3.43
44.44 2.29
18.54 1.33
11.33 0.84
-0.08 0.23
5.74 0.89
16.38 1.17
0.79 0.74
1.93 0.76
166.05 4.11
121.43 3.08
80.79 2.68
1.76 0.40
18.60 1.24
26.29 1.29
129.26 3.76
124.68 3.73
8.44 0.86
20.63 1.16
240.31 4.74
59.09 1.98
103.75 2.74
9.78 0.83
79.51 2.72
23.03 1.43
0.49 0.19
2.98 0.48
26.56 1.18
0.39 0.30
0.06 0.11
431.92 6.72
166.10 4.29
71.62 2.77
268.74 4.41
62.53 2.34
96.66 3.35
5.63 0.96
0.01 0.07
3.77 0.59
1.53 0.47
3.61 0.45
292.27 5.18
573.60 7.49
34.72 1.74
0.50 0.67
0.11 0.24
3.63 0.49
323.91 5.45
119.59 3.42
4.74 0.65
7.33 0.81
43.99 2.13
150.93 3.51
20.84 1.28
53.90 2.46
163.66 4.24
0.64 0.55
0.14 0.30
0.07 0.15
0.09 0.10
721.04 8.95
108.84 3.43
50.29 2.52
90.47 3.15
93.94 2.68
58.79 2.07
81.45 2.48
8.32 1.12
0.12 0.19
0.08 0.18
0.00 0.10
617.22 7.82
379.74 6.62
277.55 5.75
26.77 1.73
79.34 2.67
12.95 0.91
0.23 0.13
70.06 2.85
114.56 3.01
1.51 0.35
0.26 0.23
21.79 1.01
12.11 1.30
-0.22 0.41
3.18 0.71
246.30 4.71
14.63 1.10
103.74 3.14
471.37 7.26
63.43 2.76
108.94 3.68
23.70 1.46
3.10 0.85
1.30 0.71
0.57 0.58
0.49 0.68
301.60 5.07
0.72 0.34
19.28 1.34
0.13 0.38
0.60 0.25
-0.00 0.13
1.34 0.41
466.91 6.02
23.00 1.57
7.63 1.09
9.09 0.85
0.12 0.18
2.45 0.52
373.90 6.50
420.79 6.93
286.77 4.73
159.29 4.18
26.19 1.58
0.23 0.48
178.39 3.50
12.52 1.02
165.24 4.16
526.85 8.09
321.95 6.18
31.05 1.79
18.17 1.24
0.28 0.48
321.05 6.18
32.11 1.91
104.55 3.00
2.34 0.48
0.67 0.31
230.50 4.89
235.27 5.44
24.51 1.61
138.27 4.21
93.61 2.69
0.37 0.39
61.09 2.69
684.76 8.59
34.86 1.91
0.21 0.39
1.59 0.50
27.23 1.94
0.47 0.46
12.68 1.01
3.54 0.50
0.40 0.32
0.05 0.14
-0.01 0.08
0.66 0.69
210.15 4.86
527.69 7.27
58.86 2.00
1.51 0.42
51.42 2.54
188.89 4.16
1.00 0.81
178.64 4.74
3.60 0.91
259.84 5.06
329.35 5.48
32.53 1.77
9.50 1.00
34.83 1.95
53.97 2.58
3.33 0.87
86.50 3.10
15.96 1.44
40.89 2.04
2.22 0.83
15.75 1.40
76.62 3.05
21.18 1.52
99.12 3.60
0.49 0.28
2.56 0.51
127.09 3.91
533.21 6.53
74.73 3.15
87.47 3.20
27.77 1.65
232.45 4.36
2.61 0.52
1.13 0.34
18.72 1.29
91.31 2.66
7.80 0.64
18.40 1.22
101.53 3.31
31.47 2.09
11.48 1.24
91.12 3.45
6.50 0.78
1.42 0.61
2.03 0.51
1.14 0.64
3.51 0.71
0.33 0.29
1.91 0.50
510.27 7.38
9.97 1.26
493.63 7.42
8.26 1.16
5.48 1.04
15.49 0.92
9.61 1.28
102.61 3.34
9.89 1.02
44.13 1.87
30.24 1.71
12.63 0.95
17.78 1.21
97.17 3.48
51.69 2.61
4.12 0.92
33.09 2.04
34.69 1.87
1.67 0.46
31.05 1.88
19.75 1.71
0.06 0.19
0.04 0.11
17.58 1.60
74.74 2.91
69.85 2.55
1.93 0.61
72.66 3.03
7.45 0.92
0.81 0.56
4.83 0.88
119.92 3.66
413.77 7.32
117.78 3.93
15.33 1.37
17.52 1.30
55.40 2.04
119.13 2.88
17.98 1.17
500.74 7.65
70.16 2.88
12.79 0.97
108.83 3.70
54.45 2.50
0.51 0.52
2.01 0.62
450.74 7.52
23.19 1.78
146.99 4.32
0.42 0.33
4.79 0.51
8.75 0.82
0.10 0.26
-0.09 0.11
109.77 3.45
621.18 8.15
1.42 0.62
184.56 4.55
11.13 1.21
2.74 0.64
8.46 1.07
3.06 0.48
299.80 6.03
651.61 8.56
682.00 8.39
19.39 1.66
251.35 5.04
208.01 4.97
5.45 0.85
1.22 0.59
0.86 0.63
39.35 1.73
642.50 8.29
427.14 6.85
93.04 3.42
47.03 2.30
0.64 0.47
23.33 1.30
2.05 0.58
15.45 1.35
13.25 1.43
226.66 4.55
36.86 2.21
30.60 1.99
227.17 5.18
46.88 2.13
41.44 2.05
1.57 0.60
4.97 0.74
116.21 3.48
0.54 0.32
520.78 7.50
109.81 3.59
352.58 5.93
11.86 1.22
86.58 3.24
0.14 0.38
2.16 0.50
5.74 1.06
962.19 9.93
99.31 3.22
55.27 2.61
47.77 1.95
0.18 0.20
0.02 0.12
281.66 5.88
135.16 3.51
2.78 0.47
0.42 0.25
36.04 1.48
0.37 0.47
0.93 0.56
12.71 0.81
165.77 3.16
15.46 1.16
131.36 3.09
366.14 5.17
23.34 1.38
0.79 0.48
45.98 1.92
6.01 0.79
6.85 0.78
236.83 4.04
129.54 2.71
12.32 0.81
1.35 0.20
437.11 5.32
13.35 0.75
14.53 0.78
20.03 1.30
74.66 2.34
84.38 2.25
58.74 1.96
4.80 0.52
0.43 0.44
21.49 1.18
520.24 6.04
14.45 1.13
275.51 4.46
5.86 0.39
1.96 0.22
402.09 5.38
5.73 0.42
247.13 3.39
7.07 0.71
25.89 0.98
614.39 6.58
242.53 3.97
9.67 0.62
81.81 2.52
9.38 0.93
4.76 0.43
43.12 1.33
26.67 0.87
18.73 0.81
40.66 1.07
1.18 0.38
8.91 0.51
148.79 3.21
405.27 4.53
410.53 5.09
81.89 2.26
182.68 3.50
24.36 1.39
274.92 4.41
2.71 0.49
929.50 8.14
4.86 0.71
73.15 2.06
23.99 0.82
3.86 0.31
7.30 0.62
432.55 5.19
139.40 3.21
9.45 0.69
123.09 2.58
15.25 1.04
29.73 1.49
0.62 0.13
42.35 1.75
3.24 0.48
11.24 0.53
3.28 0.31
37.53 0.99
37.50 1.23
15.54 0.82
102.72 2.61
262.63 4.09
50.26 1.29
146.25 3.15
9.51 0.44
249.73 4.24
110.38 2.52
41.88 1.68
5.32 0.67
1.79 0.26
0.69 0.16
134.72 2.68
188.21 3.61
132.35 3.15
15.98 1.15
24.33 1.19
44.41 1.39
372.29 4.66
22.29 1.03
0.53 0.26
27.25 0.91
0.95 0.16
0.36 0.11
11.65 0.59
4.61 0.66
108.15 2.45
1.81 0.25
2.12 0.24
6.35 0.39
3.24 0.26
409.87 4.84
2.57 0.26
8.73 0.63
200.31 3.68
17.10 0.88
0.88 0.43
0.99 0.48
8.48 0.87
38.17 1.33
9.07 0.59
91.92 2.44
0.28 0.43
39.33 1.13
7.32 0.37
15.34 1.10
200.50 3.33
14.86 1.07
83.40 2.06
0.21 0.15
398.72 4.98
4.74 0.33
11.73 0.97
25.33 1.02
2.69 0.24
0.74 0.14
6.59 0.73
6.04 0.38
237.11 3.66
190.94 2.95
242.48 3.90
49.90 1.50
15.33 1.00
168.60 3.14
33.83 1.45
0.40 0.12
0.21 0.08
5.50 0.75
157.10 2.95
4.57 0.51
3.22 0.45
0.98 0.50
5.29 0.38
6.41 0.52
4.14 0.42
2.99 0.50
6.38 0.60
0.67 0.15
361.24 4.89
86.97 1.60
660.91 5.81
222.36 3.68
71.81 2.07
219.18 3.60
58.01 1.45
-0.01 0.07
-0.00 0.04
9.58 0.57
169.17 3.22
3.42 0.28
25.49 0.74
107.81 2.63
84.98 2.41
0.05 0.15
116.62 2.64
35.29 1.60
67.83 2.14
0.66 0.26
0.08 0.05
82.50 1.85
28.21 1.31
3.30 0.48
19.59 0.95
398.42 4.91
2.61 0.57
5.71 0.65
10.35 0.84
27.39 0.86
10.81 0.52
136.65 2.86
8.38 0.56
59.71 1.79
12.11 0.86
33.95 1.26
703.31 6.65
17.94 1.12
355.83 4.74
232.31 3.64
92.03 2.35
2.14 0.32
7.23 0.53
0.65 0.18
16.71 0.64
4.21 0.65
0.07 0.09
116.68 2.64
30.35 1.13
103.58 2.57
157.57 3.21
54.26 1.83
53.01 1.69
154.55 2.50
2.35 0.42
17.69 1.02
146.10 2.58
0.79 0.19
-0.04 0.10
137.26 2.89
14.74 0.73
7.26 0.84
9.55 0.75
99.42 2.31
257.13 3.57
53.51 1.22
162.16 3.10
23.28 1.21
532.81 5.95
157.12 3.08
22.41 1.26
360.95 4.51
50.05 1.38
73.73 2.07
12.46 0.97
26.64 1.24
232.47 3.60
60.06 1.48
1.40 0.19
233.55 3.80
13.36 0.63
32.77 0.89
12.91 0.57
574.25 5.88
11.05 0.62
0.10 0.14
0.23 0.10
-0.21 0.20
0.15 0.10
0.02 0.06
22.51 1.24
69.74 2.13
247.61 3.77
0.68 0.29
1.22 0.19
0.51 0.12
209.42 3.48
242.99 3.79
15.37 0.88
2.88 0.26
27.01 0.81
48.68 1.50
24.82 1.33
123.72 2.87
0.86 0.40
71.73 1.91
202.59 3.29
13.07 0.74
371.13 4.29
48.03 1.17
40.94 1.11
15.67 1.00
3.52 0.46
37.30 1.56
9.15 0.84
72.92 1.98
13.39 0.66
6.80 0.54
4.71 0.36
28.71 1.04
85.74 2.32
53.06 1.89
200.97 3.47
17.43 1.07
983.39 7.35
404.75 4.75
5.86 0.70
212.71 3.40
31.94 1.43
7.39 0.80
359.12 4.44
241.71 3.83
0.06 0.12
0.16 0.11
5.82 0.37
472.97 5.27
0.17 0.24
6.70 0.50
46.14 1.43
7.70 0.53
0.05 0.15
194.98 3.22
15.25 0.64
75.17 1.59
22.86 1.25
21.94 1.08
163.71 2.71
6.13 0.57
8.85 0.52
63.24 1.38
29.08 1.38
81.68 2.33
29.99 1.14
19.13 1.11
16.64 0.99
8.01 0.75
35.38 1.02
1.76 0.45
42.99 1.58
56.27 1.69
14.98 0.85
7.88 0.76
128.87 2.86
84.19 2.36
0.45 0.20
50.91 1.35
4.20 0.60
29.58 1.03
83.95 2.28
52.24 1.79
315.31 3.70
484.75 5.37
86.08 2.12
41.99 1.26
5.95 0.43
2.29 0.29
7.64 0.46
0.45 0.39
3.08 0.34
9.04 0.68
1.28 0.35
178.74 3.29
0.48 0.23
43.10 1.39
0.21 0.24
62.47 2.03
142.45 2.91
4.05 0.61
2.16 0.52
93.19 2.29
0.03 0.22
0.07 0.16
0.30 0.42
39.36 1.61
2.37 0.52
0.87 0.17
21.54 0.80
15.39 1.06
60.38 1.41
15.12 0.62
1.78 0.50
69.60 1.67
0.45 0.44
6.60 0.52
183.58 3.37
171.33 2.70
8.91 0.82
11.30 0.60
22.48 1.05
17.36 1.06
7.28 0.75
26.38 1.21
775.27 6.80
39.68 1.28
15.27 1.06
31.73 1.34
112.12 2.14
32.79 1.15
32.06 1.06
21.66 1.16
93.24 2.39
836.32 6.79
4.77 0.58
8.88 0.55
1.00 0.48
30.69 1.39
206.56 3.61
224.23 3.72
29.76 1.03
101.99 2.15
337.34 4.48
150.47 2.87
3.50 0.56
4.89 0.45
88.18 1.95
21.11 0.88
0.53 0.16
0.17 0.10
4.15 0.58
349.27 4.55
289.61 3.91
2.40 0.33
59.83 1.91
22.95 1.24
207.00 3.49
3.58 0.50
182.16 2.86
3.91 0.47
248.15 3.94
10.10 0.60
49.33 1.48
-0.03 0.08
-0.01 0.05
6.54 0.54
301.09 4.00
73.46 2.16
94.09 2.34
54.76 1.72
60.90 1.81
1.73 0.25
25.59 0.86
134.32 2.39
9.18 0.75
996.69 7.74
529.30 5.49
0.51 0.21
4.18 0.38
73.72 1.85
7.61 0.78
772.81 6.81
0.01 0.19
-0.01 0.12
108.10 2.49
0.53 0.42
0.81 0.17
89.57 2.33
5.07 0.48
3.37 0.47
515.99 5.63
24.52 1.30
18.73 0.67
76.72 1.93
0.48 0.24
10.87 0.94
79.94 2.06
1.30 0.23
0.06 0.11
36.34 1.36
37.36 1.55
461.99 5.34
285.20 4.05
247.69 3.70
67.23 1.66
155.96 2.99
10.84 0.81
91.20 2.37
483.43 5.48
14.87 0.95
8.63 0.52
2.15 0.27
0.67 0.16
7.53 0.66
196.24 3.46
155.32 3.04
46.12 1.72
167.28 3.08
58.97 1.77
19.81 1.12
5.86 0.47
1.96 0.30
1.15 0.19
0.01 0.08
-0.02 0.04
1.33 0.45
7.28 0.67
400.35 5.05
2.12 0.41
503.57 5.53
303.05 4.07
0.93 0.37
66.56 1.72
24.16 1.02
193.65 3.50
3.89 0.64
409.44 4.87
22.36 0.84
56.44 1.85
0.27 0.31
85.19 2.29
34.29 1.47
38.94 1.63
4.44 0.40
1.72 0.22
43.05 1.63
176.30 3.41
67.74 2.10
19.96 1.17
11.28 0.88
386.43 4.37
0.05 0.26
6.70 0.49
3.22 0.48
57.32 1.46
304.90 4.44
128.18 2.69
3.39 0.59
5.65 0.66
45.77 1.41
8.95 0.82
2.36 0.49
169.32 3.25
0.36 0.14
16.22 1.06
88.31 1.94
9.96 0.59
5.25 0.54
24.27 0.90
12.29 0.79
2.23 0.49
0.59 0.25
506.60 5.52
69.53 2.15
602.53 5.67
13.29 0.66
0.86 0.17
0.28 0.11
3.47 0.40
110.45 2.69
13.19 0.97
41.10 1.56
27.07 1.20
6.63 0.73
36.70 1.56
1.51 0.54
82.42 2.21
330.51 4.26
303.05 4.99
0.49 0.56
0.37 0.30
0.05 0.34
2.86 0.73
196.26 4.28
8.36 0.99
89.14 2.86
7.25 1.02
35.50 1.79
-0.04 0.53
0.10 0.44
487.66 6.07
16.18 1.17
13.24 1.03
623.70 7.38
99.70 2.72
266.99 4.87
5.25 1.10
20.92 1.36
1.86 0.58
0.22 0.44
14.37 0.92
0.02 0.53
0.26 0.29
-0.08 0.15
172.52 3.85
20.16 1.46
0.38 0.35
54.14 1.92
174.61 3.39
404.62 6.14
23.36 1.50
625.71 6.54
311.63 4.90
76.93 2.62
0.10 0.32
16.83 1.33
4.70 0.86
16.78 1.25
32.63 1.77
0.65 0.57
0.33 0.28
96.32 2.92
79.83 2.61
1.09 0.52
115.43 3.17
2.17 0.54
5.47 0.78
2.96 0.50
72.03 2.54
925.40 8.14
118.52 3.23
1.16 0.46
64.27 2.36
562.52 6.67
1.97 0.62
2.53 0.53
53.01 1.87
-0.03 0.19
0.01 0.10
0.22 0.25
33.89 1.79
9.92 0.97
183.31 3.32
297.58 4.83
37.42 1.77
0.20 0.32
60.89 1.91
713.86 7.41
123.31 3.22
20.48 1.41
21.41 1.32
1.10 0.54
3.33 0.52
169.06 3.81
2.15 0.47
167.14 3.85
100.38 2.93
1.10 0.49
0.02 0.20
188.78 3.81
694.35 7.34
1023.32 8.26
702.81 7.28
25.00 1.56
95.51 2.63
109.21 3.07
408.05 5.62
26.40 1.34
2.44 0.47
320.47 5.21
38.63 1.88
46.01 2.06
116.16 2.89
5.64 0.68
0.35 0.38
1.61 0.46
2.16 0.63
10.19 1.05
42.51 1.72
49.00 1.82
3.84 0.65
15.14 1.16
0.16 0.30
29.76 1.69
0.17 0.28
9.26 0.97
267.59 4.64
51.66 2.14
31.13 1.60
2.24 0.36
0.21 0.17
4.91 0.61
0.10 0.14
85.69 2.72
210.96 3.92
380.99 5.69
20.51 1.38
0.45 0.21
391.53 5.49
239.21 4.19
114.60 3.04
28.12 1.40
1.34 0.33
0.49 0.21
1.42 0.36
76.78 2.46
71.76 2.20
142.20 3.13
7.37 0.70
33.65 1.66
227.70 4.32
1.31 0.56
1.15 0.58
146.75 3.35
26.36 1.46
3.37 0.60
32.12 1.39
8.90 0.73
0.47 0.23
391.55 5.67
88.16 2.42
25.43 1.31
11.11 0.73
28.31 1.55
2.41 0.70
149.63 3.42
8.36 0.90
1.55 0.36
994.96 8.96
1.45 0.55
255.31 4.09
0.13 0.17
0.17 0.24
2.42 0.40
218.99 4.23
0.40 0.39
35.01 1.37
68.83 2.30
259.54 4.49
1.73 0.59
6.65 0.84
1.38 0.26
0.04 0.11
47.50 1.96
80.68 2.41
9.35 0.98
179.25 3.81
3.72 0.69
-0.03 0.07
-0.00 0.04
12.27 1.03
4.58 0.75
189.18 3.64
417.86 5.69
245.50 4.41
38.83 1.71
7.99 0.75
20.85 1.09
22.98 1.07
9.81 0.97
275.17 4.23
46.82 1.54
1.11 0.26
311.31 4.75
39.11 1.65
11.81 1.08
64.67 1.94
27.09 1.25
15.06 0.74
82.28 2.22
200.32 3.41
327.57 5.05
274.33 4.70
95.82 2.66
8.86 0.80
1.11 0.40
6.99 0.58
1.72 0.34
4.00 0.51
80.70 2.48
11.76 0.93
214.73 3.87
5.02 0.50
4.25 0.40
107.14 2.87
2.29 0.63
64.98 2.23
113.21 2.79
104.65 2.39
2.88 0.67
13.77 0.97
190.37 3.46
44.08 1.36
4.30 0.45
58.04 2.12
209.32 4.06
113.97 3.00
294.36 4.24
10.88 0.85
40.67 1.46
-0.01 0.06
0.00 0.04
159.04 3.53
2.18 0.40
4.39 0.43
167.24 3.57
58.39 2.09
67.05 1.99
191.46 3.62
65.53 2.31
1.43 0.52
72.31 1.83
6.31 0.55
149.04 3.22
214.48 3.68
7.98 0.65
1.63 0.32
986.89 8.46
1.59 0.55
17.66 1.21
18.91 1.21
85.37 2.47
16.83 0.94
79.15 2.51
1.47 0.56
209.56 3.67
148.58 3.02
0.87 0.54
8.10 0.87
263.19 3.94
43.97 1.52
1.03 0.30
36.14 1.39
40.41 1.41
3.62 0.45
21.18 1.34
63.28 2.09
12.09 0.80
0.36 0.17
12.69 1.08
60.14 2.06
79.99 2.35
3.06 0.45
0.54 0.16
4.91 0.83
74.12 2.16
0.12 0.25
12.17 0.73
4.10 0.49
0.31 0.24
2.41 0.32
238.92 4.19
236.88 4.25
1.75 0.56
116.05 2.81
72.88 2.17
51.55 1.76
8.48 0.58
15.98 1.20
0.43 0.34
91.17 2.20
3.82 0.53
3.41 0.40
263.05 4.40
37.63 1.70
25.82 1.41
127.50 2.98
1.58 0.37
4.12 0.55
125.24 2.78
134.35 3.06
8.79 0.89
13.24 1.00
12.39 0.72
16.63 1.20
15.51 1.16
67.20 2.26
0.46 0.49
29.16 1.26
0.00 0.08
0.01 0.05
1065.93 8.90
882.34 8.14
6.19 0.70
31.14 1.14
0.06 0.10
49.97 1.94
33.52 1.51
-0.07 0.34
99.92 2.16
25.61 1.17
87.78 2.54
16.92 1.11
136.79 2.97
73.47 2.17
42.88 1.72
164.97 3.33
211.41 3.39
2.27 0.36
264.99 4.41
1.46 0.56
17.33 1.19
473.78 5.66
245.15 4.09
26.57 0.96
-0.05 0.05
219.07 4.01
65.01 2.13
252.16 4.03
212.47 3.53
14.52 0.58
10.14 1.01
12.29 0.77
70.99 1.87
1.09 0.20
0.05 0.09
158.11 3.38
24.77 1.28
7.42 0.81
2.43 0.47
1.15 0.37
35.00 1.23
12.27 1.02
1.53 0.53
82.55 2.02
0.67 0.19
3.21 0.42
-0.04 0.09
36.03 0.97
-0.22 0.12
17.47 1.16
159.75 3.10
4.20 0.61
9.78 0.61
145.95 3.26
2.71 0.54
116.85 2.51
5.36 0.55
39.95 1.61
5.29 0.51
12.06 0.59
215.12 3.98
254.57 4.09
47.64 1.85
139.91 2.97
249.59 3.91
0.37 0.45
10.27 0.57
3.42 0.32
0.50 0.13
41.22 1.28
27.25 0.87
15.57 0.61
1.14 0.21
57.56 1.90
19.01 1.19
5.92 0.56
94.91 2.52
50.97 1.88
18.38 1.16
1.41 0.38
6.42 0.71
35.64 1.20
9.27 0.53
552.66 6.33
173.07 3.29
53.12 1.54
2.09 0.31
6.71 0.82
7.11 0.82
1.39 0.55
67.91 2.13
104.56 2.68
82.58 1.92
0.64 0.22
1.91 0.25
0.56 0.17
2.43 0.28
127.44 3.02
14.02 1.08
5.35 0.69
1.77 0.53
0.13 0.33
13.43 1.10
21.18 1.27
162.21 2.76
12.40 0.59
11.78 0.57
80.62 2.25
53.77 1.38
2.59 0.63
113.88 2.85
3.28 0.65
23.60 1.22
6.10 0.42
388.70 5.40
31.96 1.11
71.37 2.09
59.69 1.78
19.90 0.80
0.05 0.07
25.06 1.29
9.87 0.91
1.49 0.40
33.71 1.53
8.91 0.76
0.43 0.27
0.37 0.35
11.85 0.54
11.93 0.54
89.14 2.54
30.83 1.43
0.03 0.08
0.02 0.05
0.38 0.51
408.79 5.59
590.55 6.16
16.18 1.04
1.49 0.61
265.95 4.49
91.87 2.64
31.76 1.29
0.63 0.46
13.43 0.67
6.19 0.42
12.54 0.56
16.84 1.16
125.64 2.99
19.20 0.91
23.65 1.36
21.26 0.98
30.58 1.26
15.41 0.65
16.07 0.77
108.34 2.92
25.29 1.47
214.15 3.97
217.37 3.93
679.48 7.17
20.85 1.17
29.55 1.48
21.02 1.32
2.94 0.29
838.54 8.20
149.12 3.18
5.39 0.35
0.54 0.12
76.48 2.54
381.41 5.37
19.56 1.04
0.06 0.11
9.50 0.68
140.56 2.81
7.92 0.55
23.27 1.32
43.33 1.70
0.56 0.22
244.11 4.11
0.21 0.13
292.21 4.73
102.58 2.69
22.05 1.37
94.16 2.76
58.36 2.09
8.79 0.66
11.98 0.97
18.81 0.79
4.03 0.44
2.97 0.72
231.31 4.27
19.19 1.30
63.66 2.10
257.26 4.61
0.67 0.37
88.91 2.65
5.90 0.78
20.72 0.93
56.50 1.55
177.66 3.65
691.16 7.42
43.34 1.93
33.82 1.65
8.60 0.77
2.62 0.38
462.32 5.71
72.69 2.02
90.85 2.05
23.18 1.35
9.48 0.52
40.82 1.52
88.24 1.98
36.37 1.78
69.86 1.88
2.55 0.54
0.07 0.09
0.00 0.04
487.89 6.25
127.83 3.04
15.23 1.21
2.18 0.59
0.53 0.18
19.18 1.72
68.74 2.55
22.42 1.69
0.55 0.29
-0.06 0.23
1.46 0.83
0.11 0.15
-0.03 0.08
159.80 4.69
12.77 1.51
87.23 3.18
123.90 3.33
241.24 4.71
16.74 1.17
0.19 0.49
49.04 2.47
0.39 0.51
46.60 1.66
536.44 8.00
-0.20 0.60
89.43 3.11
297.85 6.27
15.02 1.55
17.24 1.47
0.48 0.47
58.97 2.33
0.89 0.43
0.67 0.89
71.41 2.89
1.59 0.65
68.11 2.49
69.96 2.55
4.96 0.72
4.50 0.62
3.49 0.45
439.15 7.32
149.47 4.32
214.60 4.66
0.23 0.37
508.98 7.45
2.60 0.97
18.96 1.45
1.89 0.51
290.98 6.03
505.77 8.08
42.24 2.43
107.21 3.51
90.44 3.33
0.47 0.52
5.55 1.12
13.52 1.40
86.63 3.24
118.58 3.23
56.68 2.48
24.39 1.47
1.11 0.43
0.92 0.38
351.36 6.13
2.27 0.60
0.09 0.26
-0.04 0.09
69.77 2.74
3.41 0.60
0.66 0.38
-0.01 0.18
-0.02 0.09
14.86 1.47
185.80 4.55
19.04 1.41
0.16 0.21
0.02 0.11
11.55 1.46
10.07 1.42
115.05 3.41
0.27 0.75
66.97 2.69
79.32 2.52
119.83 3.94
1.51 0.74
1.56 0.77
281.35 5.60
438.37 7.49
3.80 0.98
153.34 3.81
46.22 2.06
62.91 2.58
39.26 1.48
1.21 0.67
125.15 3.42
206.35 4.82
1.51 0.75
0.11 0.59
99.23 3.30
0.77 0.46
10.55 0.96
300.12 5.91
2.05 0.54
0.59 0.28
2.59 0.86
7.37 1.20
27.51 1.59
0.03 0.23
2.95 0.53
2.30 1.03
106.96 3.62
118.26 3.83
314.01 5.64
236.73 5.43
1.67 0.86
290.54 5.47
3.04 0.79
10.49 1.00
1.25 0.50
4.85 0.68
138.33 4.21
300.41 5.11
15.66 1.51
0.08 0.34
37.05 1.81
27.46 1.44
14.28 1.27
9.31 1.00
88.89 2.76
87.81 2.76
13.79 0.89
208.69 4.49
422.02 6.89
65.15 2.46
371.19 6.39
3.22 0.80
0.57 0.67
3.59 0.56
74.72 3.03
47.53 2.03
4.05 0.99
12.44 1.37
8.16 1.06
3.03 0.80
0.06 0.26
0.04 0.15
432.04 6.86
179.58 4.30
36.64 1.90
0.93 0.36
96.47 3.38
21.04 1.75
237.74 5.29
6.57 0.93
4.13 0.55
-0.17 0.38
2.35 0.39
0.21 0.21
308.96 6.16
904.23 9.62
36.08 2.16
214.05 4.86
0.04 0.70
2.49 0.83
26.70 1.58
2.14 0.47
0.49 0.23
0.00 0.15
70.84 2.64
47.64 2.28
146.84 3.80
20.36 1.30
0.06 0.09
-0.01 0.05
91.98 3.26
381.19 6.07
146.33 3.93
222.59 4.72
36.29 1.88
26.34 1.88
231.93 5.06
151.20 3.79
51.62 2.02
258.93 5.67
91.06 3.36
31.33 1.49
7.63 0.87
2.40 0.52
6.35 0.59
6.00 1.07
52.22 2.56
43.09 1.88
0.26 0.15
577.58 7.88
391.33 6.40
0.09 0.36
5.17 0.66
1.35 0.40
80.30 3.00
108.32 2.97
0.09 0.22
-0.01 0.12
1.07 0.33
556.18 7.32
233.10 4.69
117.01 3.53
339.82 6.41
31.24 1.96
51.95 2.32
107.31 3.33
19.69 1.41
6.20 0.78
34.87 2.16
213.78 5.01
22.82 1.35
4.27 0.67
14.52 1.47
0.35 0.37
2.87 0.49
667.35 8.23
92.01 3.37
26.70 1.85
11.21 1.18
42.88 1.85
3.14 0.51
653.38 8.40
121.53 3.36
16.35 1.30
110.40 3.44
1.03 0.62
28.81 1.31
377.26 6.11
19.00 1.60
207.67 4.82
180.79 4.49
2.12 0.62
2.67 0.49
6.50 0.79
559.20 7.34
121.57 3.54
0.48 0.36
0.09 0.29
14.96 1.11
152.98 4.24
7.03 0.98
10.34 0.83
103.11 3.51
65.26 2.69
456.13 7.34
21.69 1.58
21.47 1.65
2.59 0.68
125.69 2.93
683.18 7.11
69.35 2.57
54.83 2.36
2.02 0.47
18.67 1.19
119.14 3.48
450.59 6.91
420.76 7.14
13.42 1.37
70.96 2.76
139.36 4.07
-0.03 0.47
30.32 1.74
5.32 0.87
56.56 1.96
4.80 0.55
393.86 6.35
113.10 3.36
14.29 1.27
1.26 0.46
8.59 0.85
18.71 1.61
4.51 0.91
0.89 0.66
33.18 1.96
107.00 3.27
0.52 0.48
91.66 2.60
0.50 0.26
3.22 0.50
117.54 3.53
296.95 4.90
52.74 2.53
563.75 6.69
37.56 1.77
35.09 1.72
32.90 1.39
10.77 1.31
1.03 0.29
12.06 1.28
93.36 3.05
29.35 1.74
1.20 0.57
5.61 0.97
7.94 1.07
1.42 0.59
42.09 1.75
3.77 0.70
32.27 1.69
43.80 1.64
515.34 6.92
32.38 2.00
86.01 3.25
167.46 3.88
71.58 2.94
73.58 2.86
24.18 1.08
2.38 0.48
1.69 0.36
0.09 0.16
17.13 1.40
101.29 2.70
12.24 1.02
13.19 1.00
47.67 2.34
-0.01 0.53
194.10 4.61
182.39 4.35
0.53 0.42
40.94 1.94
0.55 0.30
0.11 0.17
0.10 0.34
50.43 2.36
19.67 1.09
1.86 0.41
0.49 0.64
307.61 4.73
34.36 1.74
100.04 2.85
7.98 0.65
13.76 1.29
91.26 2.92
25.42 1.50
30.01 1.70
7.25 0.84
36.06 1.78
519.26 6.11
17.35 1.09
1.42 0.38
62.94 2.58
28.69 1.88
2.44 0.51
1.67 0.33
0.02 0.31
158.72 3.26
3.56 0.42
0.05 0.19
148.90 4.18
295.90 4.90
21.53 1.44
0.08 0.45
0.46 0.21
0.24 0.12
156.74 4.15
0.78 0.57
324.47 5.81
170.48 4.01
1.10 0.55
19.22 1.26
14.43 1.08
520.87 7.45
1.09 0.62
1.78 0.41
30.25 1.62
116.03 2.97
0.19 0.37
19.03 1.09
447.34 6.61
33.22 1.83
320.15 5.80
266.07 5.12
55.16 2.47
94.23 2.59
8.83 1.12
26.64 1.36
14.70 1.15
1.29 0.30
81.67 2.61
8.06 0.56
11.09 1.15
0.24 0.20
0.03 0.10
110.09 3.46
23.62 1.53
3.56 0.75
3.79 0.81
180.10 4.44
14.93 1.09
23.61 1.42
0.15 0.36
21.12 1.23
9.07 0.78
2.30 0.35
158.79 3.81
275.24 5.32
9.94 0.78
78.42 2.40
9.51 0.72
68.04 2.64
0.07 0.41
18.34 1.15
357.83 6.05
29.23 1.54
0.18 0.14
0.15 0.08
0.19 0.18
0.12 0.11
10.23 0.87
109.28 2.94
150.32 3.80
26.80 1.40
7.36 1.01
0.66 0.29
50.78 2.18
117.69 3.13
0.51 0.25
0.12 0.29
49.18 2.23
0.68 0.20
0.37 0.52
118.26 2.82
2.11 0.35
236.38 4.42
608.75 7.31
737.42 8.62
14.87 1.08
66.71 2.49
75.40 2.49
59.89 2.04
102.85 3.15
2.11 0.32
1.37 0.49
81.34 2.41
8.25 0.76
3.66 0.44
3.16 0.43
215.36 4.38
39.37 1.68
88.66 3.03
81.71 2.46
23.30 1.08
6.13 0.95
2.50 0.45
7.05 0.65
10.62 0.78
574.72 7.12
127.92 3.43
83.07 2.31
0.76 0.46
112.66 2.80
1.50 0.54
5.36 0.82
117.38 3.45
121.72 3.46
2.82 0.43
2.30 0.67
3.69 0.67
1.05 0.55
1.02 0.53
29.63 1.44
213.62 4.14
43.51 1.96
489.25 6.62
13.06 1.09
324.86 5.37
278.60 4.74
3.60 0.39
12.41 0.98
0.19 0.19
0.02 0.11
125.13 3.01
125.27 3.26
252.94 4.39
42.30 2.07
16.20 0.99
31.97 1.63
22.07 1.24
0.08 0.16
41.32 1.83
160.70 3.11
4.51 0.60
86.50 2.32
96.97 2.81
138.92 3.56
112.48 3.27
274.37 5.00
5.66 0.47
2.16 0.28
13.88 0.76
149.87 3.46
12.65 0.96
27.14 1.05
10.54 0.66
0.70 0.54
74.39 2.55
133.55 2.97
117.96 3.23
36.11 1.11
0.10 0.30
13.63 1.15
0.55 0.48
3.00 0.67
320.49 5.12
50.89 1.91
9.84 0.72
75.50 2.41
72.64 1.99
24.28 1.11
119.84 2.60
332.89 5.48
32.92 1.11
1.88 0.31
0.44 0.17
3.72 0.63
138.84 3.31
1.93 0.26
40.72 1.72
0.26 0.14
7.52 0.53
514.28 6.57
1.56 0.28
8.28 0.62
84.23 2.64
56.10 1.29
28.71 1.31
25.73 0.96
2.08 0.36
1.07 0.57
8.34 0.88
0.73 0.46
19.60 1.29
24.30 0.96
30.61 1.11
7.33 0.64
0.19 0.33
267.49 4.33
44.78 1.41
27.27 1.25
2.15 0.36
3.79 0.81
4.28 0.75
358.30 5.08
180.89 3.71
0.64 0.36
26.42 1.20
157.86 3.58
2.11 0.64
205.20 4.04
87.12 2.67
35.89 1.25
47.35 1.87
72.28 2.10
25.11 1.23
9.71 0.93
0.04 0.08
-0.02 0.04
10.53 0.76
3.55 0.53
88.12 2.72
11.61 1.11
25.71 1.11
13.70 1.20
71.30 2.47
56.74 2.16
75.11 2.21
1.15 0.44
20.28 1.37
562.71 6.61
33.02 1.30
15.69 1.29
75.12 2.48
84.29 2.38
160.25 3.60
122.61 3.07
245.72 4.57
0.17 0.13
18.96 1.24
8.38 0.80
117.27 3.03
71.32 2.41
2.08 0.61
1.02 0.29
166.28 3.29
976.44 8.78
699.68 7.56
20.97 1.45
772.82 7.94
1.07 0.27
240.93 4.02
56.85 2.13
12.54 0.91
63.03 2.09
124.70 3.21
14.91 1.24
13.43 0.76
34.94 1.57
0.60 0.49
20.58 1.35
1.54 0.56
3.79 0.76
336.30 5.21
92.52 2.84
23.75 1.44
14.47 0.79
0.68 0.28
1.32 0.49
20.52 1.06
0.26 0.18
0.21 0.38
0.02 0.21
0.06 0.14
206.20 4.13
130.05 3.31
34.60 1.37
7.15 0.55
1.44 0.62
17.33 1.19
173.10 3.63
147.47 3.04
25.15 1.07
20.14 0.95
5.05 0.58
-0.04 0.08
0.03 0.07
250.42 4.25
110.49 2.92
18.10 1.20
39.09 1.65
34.30 1.46
1016.89 8.86
0.49 0.20
238.01 4.23
64.72 2.25
12.35 0.97
2.17 0.37
24.81 1.42
68.02 2.32
17.24 1.24
26.37 1.01
63.01 1.65
9.11 0.95
9.26 0.77
6.77 0.85
60.64 2.05
145.92 3.39
2.64 0.53
45.39 1.38
0.08 0.12
386.37 5.32
243.10 4.34
109.36 2.43
0.61 0.21
0.34 0.14
337.59 4.72
0.84 0.33
14.06 1.12
138.19 3.32
88.45 2.24
113.63 2.57
9.21 0.95
7.59 0.90
83.28 2.51
148.10 3.13
1.23 0.39
0.56 0.20
20.37 0.95
36.76 1.62
10.61 0.69
4.28 0.43
93.80 2.22
0.87 0.25
2.37 0.54
0.94 0.41
6.66 0.64
6.64 0.85
18.53 1.16
1.55 0.53
129.00 2.96
24.48 1.14
6.18 0.82
61.35 1.80
225.36 4.11
249.30 4.07
16.54 0.75
205.43 3.97
45.89 1.87
12.33 0.71
49.08 1.69
21.06 0.86
1.39 0.62
0.25 0.19
136.24 2.80
0.32 0.50
76.78 2.31
7.70 0.84
12.29 1.02
11.68 0.64
54.55 1.77
12.79 1.07
163.78 2.83
125.66 3.07
473.53 5.58
21.08 0.97
16.33 1.18
3.39 0.37
20.81 1.00
6.10 0.57
27.99 1.44
2.35 0.28
19.07 0.97
113.28 2.42
142.05 3.07
1.82 0.54
0.12 0.14
165.40 3.07
23.69 1.30
77.27 2.06
3.13 0.39
5.94 0.73
18.21 1.23
8.55 0.55
5.44 0.48
388.34 5.29
38.68 1.73
32.70 1.40
40.96 1.37
150.87 2.94
73.24 1.78
116.52 2.89
11.52 0.93
14.37 0.67
0.83 0.20
0.45 0.14
56.24 1.95
49.11 1.71
21.62 1.29
368.53 5.19
7.77 0.82
0.69 0.17
47.04 1.81
21.18 1.27
17.72 1.15
31.17 1.13
1.20 0.40
26.65 1.05
159.94 2.73
92.71 2.57
0.04 0.11
136.99 2.82
22.93 1.35
107.69 1.96
7.78 0.69
7.43 0.59
27.37 0.86
5.04 0.40
234.32 3.56
303.37 4.63
4.19 0.50
25.42 0.85
6.66 0.46
67.83 2.16
683.39 7.03
31.11 1.48
184.57 3.52
98.65 2.71
3.43 0.66
105.91 2.71
0.51 0.19
9.97 0.71
385.50 5.35
62.56 1.71
19.69 0.96
262.78 4.35
16.35 1.10
231.20 4.08
18.89 1.24
1.01 0.47
29.67 1.40
25.04 1.04
17.21 0.77
7.24 0.52
15.71 0.70
0.74 0.49
71.97 2.15
798.24 7.56
377.95 5.12
19.73 0.84
22.17 1.16
10.64 0.65
0.26 0.18
211.29 3.87
0.04 0.19
327.99 4.49
33.60 1.47
0.86 0.19
69.98 1.87
56.90 1.51
2.71 0.40
23.52 1.09
82.42 1.98
0.58 0.20
2.63 0.26
1.09 0.50
58.16 1.55
7.74 0.52
507.49 5.88
43.32 1.83
34.72 1.56
2.74 0.32
146.94 3.14
130.42 3.08
70.58 2.13
59.58 1.96
45.15 1.39
139.87 3.24
285.34 4.62
31.66 1.46
123.25 2.89
94.95 2.61
58.73 1.99
14.17 0.95
7.46 0.58
247.11 4.26
53.91 2.05
144.50 2.77
7.28 0.49
220.71 4.01
134.88 2.60
0.07 0.06
0.17 0.21
31.10 1.54
8.22 0.74
0.68 0.20
0.14 0.11
616.41 6.39
81.74 1.98
28.51 1.14
-0.02 0.07
0.02 0.04
35.56 1.48
8.57 0.88
7.95 0.77
26.11 0.92
127.19 2.77
1.01 0.18
-0.05 0.07
20.21 1.30
5.99 0.48
5.27 0.60
44.88 1.87
2.95 0.36
0.71 0.20
589.20 6.47
25.59 1.31
77.45 2.36
32.72 1.18
81.27 2.49
12.60 0.97
43.95 1.69
444.03 5.44
22.88 1.28
4.68 0.73
18.93 1.21
32.03 1.57
0.17 0.18
1.03 0.48
-0.00 0.34
47.64 1.34
9.10 0.56
0.94 0.56
67.92 2.30
269.97 4.36
84.71 2.27
86.29 2.15
16.26 0.69
77.23 2.22
1.10 0.58
99.04 2.00
20.94 0.99
362.73 4.51
21.01 0.97
121.85 2.92
4.56 0.58
51.51 1.47
21.85 0.92
124.14 2.81
7.08 0.69
4.21 0.60
100.14 2.81
458.40 5.82
0.04 0.09
0.90 0.30
38.75 1.78
1.14 0.26
0.87 0.52
2.72 0.36
17.13 1.16
4.65 0.83
2.70 0.51
19.78 1.17
17.65 0.73
623.91 6.37
29.73 1.51
68.89 2.17
5.77 0.57
0.11 0.14
1.27 0.24
16.77 0.88
39.87 1.41
0.06 0.27
33.51 1.50
3.31 0.40
26.94 1.54
21.12 1.19
39.72 1.46
76.20 2.48
95.04 2.68
2.20 0.57
8.59 0.61
58.31 2.12
33.53 1.72
1.04 0.28
3.48 0.38
7.57 0.53
44.76 1.82
94.14 2.88
7.89 0.62
83.37 1.80
90.17 2.08
20.51 1.33
2.82 0.36
1.72 0.25
74.78 2.33
62.45 1.91
21.21 1.25
0.15 0.28
3.52 0.41
306.46 4.85
2.15 0.35
80.62 2.61
21.70 1.36
0.81 0.23
0.31 0.15
2.59 0.32
300.53 4.44
16.26 0.98
49.32 2.06
0.22 0.30
11.23 0.91
32.03 1.30
16.72 1.28
8.61 0.85
128.28 3.20
0.86 0.41
147.12 3.29
0.19 0.28
13.65 1.13
11.38 0.70
31.65 1.57
45.19 1.43
127.32 2.97
0.13 0.11
123.84 3.16
3.04 0.42
60.32 1.72
42.01 1.33
6.00 0.87
1.03 0.53
2.66 0.40
0.04 0.12
87.16 2.37
108.72 2.22
13.36 0.82
28.50 1.44
7.88 0.79
8.22 0.58
41.60 1.56
0.50 0.55
426.85 6.06
12.45 1.10
49.13 2.00
0.27 0.49
0.00 0.09
133.21 2.97
123.85 3.07
8.15 0.69
13.78 0.77
2.66 0.52
49.04 1.39
89.95 2.50
343.49 5.44
24.51 1.10
0.29 0.20
39.52 1.79
36.45 1.30
3.29 0.71
161.61 3.42
75.55 1.93
19.54 0.82
79.58 2.54
92.44 2.29
19.76 1.21
71.23 2.31
99.10 2.91
20.52 1.34
15.13 0.76
0.04 0.14
14.27 0.79
2.72 0.36
101.29 2.61
0.00 0.10
6.75 0.81
57.78 1.63
0.93 0.38
50.99 2.07
131.10 3.36
64.95 2.34
4.02 0.53
1.74 0.30
39.51 1.76
4.89 0.53
5.20 0.42
1.73 0.25
244.55 4.48
139.27 2.67
112.55 2.86
10.11 0.61
68.57 2.34
15.58 1.00
42.35 1.81
67.70 2.11
19.20 1.11
25.35 1.06
1.52 0.26
0.05 0.28
132.46 3.00
400.61 5.45
277.97 4.88
353.50 5.08
6.22 0.84
142.77 3.09
0.96 0.53
294.82 5.00
22.34 1.05
0.05 0.11
0.04 0.07
12.88 0.68
17.17 1.22
18.95 0.95
206.95 4.04
1.25 0.24
0.66 0.44
0.07 0.11
0.61 0.60
60.56 1.70
1.86 0.63
24.59 0.96
24.26 0.87
52.48 1.76
174.63 3.38
0.36 0.31
3.63 0.40
45.99 1.48
74.00 2.38
12.34 1.09
15.17 1.16
35.30 1.63
0.62 0.27
90.61 2.36
17.24 0.88
172.52 3.70
495.16 5.55
215.25 3.87
7.22 0.80
7.42 0.71
2.16 0.32
178.82 3.57
381.07 5.09
117.28 2.26
49.99 1.61
161.03 3.23
52.94 1.72
1.41 0.28
10.00 0.63
121.96 2.57
34.87 1.53
2.68 0.55
3.86 0.61
0.43 0.45
1.80 0.30
-0.28 0.12
3.55 0.59
7.40 0.69
415.28 4.54
382.83 4.43
244.94 4.13
184.67 3.57
4.15 0.32
2.24 0.36
115.23 2.70
99.91 2.15
-0.01 0.07
0.04 0.05
640.05 6.35
21.50 0.98
1.59 0.28
-0.00 0.08
-0.02 0.05
0.48 0.26
62.35 1.40
19.32 1.18
350.66 4.68
65.99 2.13
719.13 6.99
6.73 0.73
407.80 4.96
111.33 2.20
80.69 2.20
30.98 1.30
11.41 0.93
41.53 1.47
70.24 1.49
91.50 1.94
36.09 0.91
13.55 0.67
12.47 0.93
116.89 2.79
10.48 0.89
334.49 4.73
104.81 2.62
15.17 0.97
177.91 3.35
13.28 0.72
1.41 0.29
2.94 0.35
32.74 1.18
22.64 1.25
25.20 0.90
542.04 5.65
273.30 4.17
8.36 0.84
152.91 2.82
0.77 0.35
53.17 1.20
129.15 2.94
75.91 2.11
26.83 0.84
1.43 0.20
178.79 3.21
160.38 2.77
470.99 4.99
-0.17 0.23
52.86 1.90
8.17 0.47
135.13 3.00
174.91 3.31
22.22 1.24
218.63 3.03
102.66 2.58
278.81 4.03
64.28 1.48
44.24 1.63
0.04 0.10
116.09 2.17
0.69 0.32
63.98 1.66
583.64 6.08
58.63 1.82
275.16 3.91
12.04 0.66
21.41 1.24
68.24 2.12
0.05 0.43
15.23 0.79
22.43 0.87
252.03 3.10
141.40 2.76
115.02 2.72
236.94 3.85
33.25 1.51
217.62 3.66
208.03 2.85
147.07 3.02
5.19 0.58
234.39 3.94
26.92 1.36
22.64 0.75
48.36 1.59
207.00 3.29
38.77 1.55
3.10 0.29
216.61 3.48
66.50 1.38
51.98 1.77
141.90 2.40
25.86 0.96
247.53 3.55
12.12 0.69
0.69 0.20
474.55 5.35
88.63 2.31
6.76 0.57
215.93 3.58
0.15 0.21
80.49 2.26
366.30 4.32
2.31 0.32
0.00 0.10
92.17 2.42
0.98 0.24
0.00 0.13
7.27 0.78
1.35 0.30
200.97 3.06
20.09 0.97
11.72 0.58
3.47 0.33
4.00 0.37
0.39 0.41
6.34 0.58
89.54 2.36
31.24 1.43
83.11 2.31
2.18 0.43
42.64 1.28
36.99 1.33
35.61 1.45
57.22 1.61
214.31 3.49
42.96 1.67
19.80 1.03
3.69 0.64
20.24 0.79
9.43 0.58
14.81 0.83
8.37 0.79
136.04 2.98
82.23 2.24
0.68 0.20
0.51 0.41
36.33 1.54
79.64 2.28
49.30 1.73
239.51 3.73
57.11 1.51
8.73 0.51
11.05 0.54
0.32 0.36
502.23 5.12
0.30 0.28
18.04 0.71
7.54 0.60
1.70 0.35
189.57 3.19
0.12 0.25
0.22 0.19
0.15 0.13
3.75 0.39
140.82 2.79
0.49 0.28
0.06 0.14
0.01 0.09
0.12 0.39
3.84 0.62
15.30 0.72
2.76 0.52
95.47 2.17
183.57 2.82
1.64 0.47
174.58 3.38
41.82 1.39
69.83 1.69
16.61 1.06
7.49 0.77
15.94 1.04
129.96 2.60
10.57 0.66
26.50 0.92
12.72 0.60
23.13 1.28
9.86 0.87
832.76 6.69
105.87 2.30
35.57 1.50
496.25 5.12
107.22 2.07
26.90 1.18
101.38 2.07
15.88 1.05
9.47 0.76
93.02 2.08
1.83 0.54
2.09 0.27
5.11 0.48
99.08 2.54
33.72 1.12
25.72 0.92
31.94 1.43
9.61 0.65
515.95 5.51
290.86 4.09
111.50 2.26
58.67 1.94
21.72 1.23
235.73 3.72
95.99 2.35
0.19 0.25
7.42 0.52
2.09 0.34
217.91 3.40
404.74 4.77
402.48 4.82
828.62 6.39
562.90 5.69
17.55 0.81
13.39 0.60
345.49 4.39
176.85 2.84
7.58 0.84
78.03 2.27
216.05 3.52
147.69 2.72
0.03 0.15
0.00 0.09
74.84 1.92
280.52 3.88
249.93 3.90
86.65 2.38
7.27 0.51
118.49 2.63
133.85 2.39
2.19 0.30
11.87 0.94
100.79 2.34
739.35 6.57
39.43 1.42
0.32 0.16
0.02 0.10
5.00 0.47
114.82 2.40
483.06 5.50
55.75 1.66
2.74 0.44
1037.41 7.64
2.04 0.41
79.05 1.98
44.93 1.78
3.75 0.44
22.88 1.24
9.47 0.53
0.70 0.22
191.47 3.54
538.59 5.30
58.47 1.70
2.04 0.30
143.83 3.00
37.56 1.56
0.96 0.21
0.95 0.19
92.98 2.43
36.48 0.97
53.60 1.84
398.74 5.13
144.05 2.90
1.33 0.19
26.73 1.29
7.40 0.69
89.14 2.44
107.29 2.25
484.95 5.44
15.77 0.78
16.34 0.66
5.20 0.41
13.60 0.60
0.80 0.26
0.08 0.34
37.39 1.55
172.93 3.10
3.85 0.45
94.00 2.35
289.10 3.94
16.76 0.98
10.77 0.55
2.29 0.51
0.39 0.28
503.15 5.60
546.13 5.67
3.38 0.46
0.75 0.36
301.52 4.49
164.16 3.19
54.69 1.70
3.99 0.64
19.49 1.08
9.97 0.79
38.77 1.62
0.01 0.10
75.13 1.81
61.01 1.56
46.15 1.35
3.04 0.49
111.03 2.77
16.27 1.08
39.53 1.59
41.19 1.15
12.65 0.62
4.74 0.52
71.17 2.11
391.54 4.64
5.72 0.64
82.31 2.24
0.07 0.11
11.03 0.96
41.42 1.41
32.45 1.11
1.16 0.52
3.09 0.58
0.85 0.18
0.03 0.07
0.16 0.10
0.07 0.06
37.42 1.60
48.29 1.39
88.14 2.47
136.28 2.80
25.76 1.05
70.70 2.21
0.66 0.29
8.59 0.82
3.04 0.43
0.33 0.16
16.11 0.86
7.61 0.51
13.43 1.06
14.70 1.04
8.97 0.72
10.12 0.85
12.36 0.85
5.26 0.44
35.97 1.56
5.94 0.68
644.03 6.57
71.97 2.23
0.14 0.15
250.69 4.26
41.93 1.64
5.45 0.75
0.28 0.20
0.07 0.12
7.89 0.79
0.44 0.35
12.99 1.04
36.84 1.61
2.40 0.26
228.80 3.93
88.80 2.05
2.50 0.59
4.06 0.39
36.00 1.64
1.93 0.34
1.73 0.32
24.43 1.00
21.91 1.27
85.20 2.28
297.76 4.68
26.35 1.27
0.78 0.46
0.02 0.31
0.85 0.21
21.80 1.11
102.71 2.24
1.12 0.56
2.27 0.49
7.55 0.55
14.61 0.79
387.13 5.14
65.79 2.20
2.53 0.60
642.53 5.93
2.62 0.33
1.24 0.23
0.27 0.31
14.23 0.95
3.92 0.51
185.53 3.76
286.69 4.70
102.75 2.76
0.25 0.14
0.20 0.22
469.59 5.87
11.80 1.07
0.16 0.10
18.61 0.74
159.86 3.31
0.79 0.25
97.08 2.70
278.56 4.09
14.04 1.09
22.39 1.06
632.38 6.94
2.78 0.41
1.36 0.32
3.91 0.34
0.30 0.26
255.20 3.73
4.82 0.69
1.38 0.41
1.40 0.46
3.18 0.39
-0.02 0.16
0.14 0.12
3.35 0.35
3.07 0.40
8.48 0.53
1.53 0.42
3.58 0.58
64.47 2.03
8.82 0.84
116.85 2.80
0.14 0.35
2.78 0.45
39.29 1.17
22.51 1.21
69.85 2.13
15.03 1.06
3.81 0.58
261.68 4.07
100.66 2.03
34.52 1.23
2.78 0.36
181.74 3.07
16.87 0.99
39.23 1.64
181.31 3.31
21.08 0.84
28.35 1.21
42.33 1.37
0.04 0.22
32.77 1.10
270.39 3.84
83.33 2.25
0.33 0.39
4.12 0.39
1.72 0.27
-0.07 0.08
0.42 0.17
0.05 0.12
0.03 0.07
0.51 0.35
41.57 1.65
0.15 0.36
60.70 2.02
3.54 0.59
9.83 0.78
1.49 0.23
4.43 0.35
1.08 0.38
88.15 1.88
110.67 2.33
51.11 1.46
2.66 0.58
117.57 2.74
242.30 3.97
546.09 6.01
8.21 0.86
4.16 0.56
0.15 0.41
37.89 1.47
0.07 0.09
-0.01 0.05
0.57 0.15
1.35 0.44
43.45 1.60
84.62 2.30
52.04 1.49
0.16 0.20
52.72 1.75
0.82 0.30
6.46 0.78
0.13 0.15
0.03 0.09
222.18 3.48
17.30 0.97
30.81 1.12
12.29 0.96
0.85 0.16
48.54 1.34
95.18 2.31
108.20 2.69
126.75 2.71
68.21 1.87
0.70 0.18
124.02 2.83
482.13 5.59
4.87 0.54
14.68 0.99
17.59 0.93
35.62 1.15
-0.01 0.08
0.00 0.05
77.00 1.50
117.41 2.62
119.90 2.11
12.32 0.96
46.03 1.77
371.18 5.00
124.14 2.89
116.82 2.36
1.71 0.25
1.17 0.35
51.24 1.51
241.43 3.84
93.28 2.14
439.76 4.89
9.84 0.83
8.62 0.84
19.18 1.16
30.50 1.42
18.15 0.83
36.28 1.31
85.47 1.62
44.20 1.02
10.79 0.51
115.63 2.07
141.28 2.93
542.84 5.96
14.38 1.06
40.31 1.69
6.34 0.70
9.44 0.48
11.91 0.58
5.54 0.51
7.52 0.79
257.81 4.05
432.05 5.05
209.73 3.44
87.11 2.41
219.88 3.19
41.07 0.99
71.64 1.77
59.49 2.03
4.69 0.35
0.20 0.23
0.05 0.35
0.56 0.44
46.32 1.36
303.61 4.53
209.79 3.42
86.73 2.10
5.33 0.38
0.71 0.32
407.49 5.19
53.68 1.81
218.51 3.48
267.86 3.82
73.74 1.89
1.39 0.25
22.80 0.82
110.80 2.30
367.06 4.86
13.64 0.62
30.47 0.92
0.43 0.27
317.54 4.40
115.26 2.76
4.10 0.67
24.69 1.34
560.66 5.96
23.17 1.22
2.67 0.37
11.95 0.64
29.92 1.24
127.55 2.96
15.91 0.69
146.02 2.93
142.04 2.43
118.77 2.87
24.03 1.18
30.14 0.85
214.87 3.25
65.73 2.16
11.80 0.95
168.00 3.09
9.27 0.88
73.74 1.99
0.06 0.09
6.63 0.71
1253.42 9.34
11.79 0.89
10.41 0.61
56.08 1.68
9.08 0.81
88.40 2.40
37.40 1.18
0.16 0.16
0.19 0.11
0.16 0.07
11.78 0.92
104.14 2.56
168.68 3.32
586.83 6.42
54.88 1.55
7.19 0.45
1.77 0.30
138.64 3.07
34.43 1.27
2.00 0.28
0.03 0.09
2.85 0.33
6.35 0.56
828.19 7.32
750.33 6.98
356.41 4.68
67.28 1.50
66.02 1.81
0.31 0.29
2.92 0.40
558.19 5.79
6.37 0.41
410.87 5.34
228.74 3.97
150.36 2.96
0.79 0.14
1.64 0.40
59.92 1.38
271.46 3.99
0.70 0.29
112.64 2.75
3.34 0.57
198.62 3.66
102.37 2.38
176.95 3.26
0.95 0.25
171.03 3.51
19.10 1.18
2.71 0.32
0.23 0.09
12.16 0.92
20.47 0.84
0.30 0.18
29.81 0.92
52.10 1.88
915.04 8.06
6.13 0.59
6.66 0.81
13.69 0.82
2.74 0.27
223.37 3.80
84.22 2.33
451.67 5.68
3.03 0.26
0.31 0.26
41.72 1.61
6.66 0.56
79.12 1.84
78.14 1.58
26.02 1.34
233.01 3.91
105.88 2.80
195.67 3.30
0.93 0.28
6.69 0.51
13.91 0.63
11.88 0.79
48.75 0.98
4.68 0.70
414.34 5.10
34.47 1.44
359.03 4.70
2.21 0.31
3.61 0.66
106.66 2.57
1.74 0.52
14.29 0.69
324.86 4.26
118.57 2.80
134.04 2.90
6.46 0.78
110.85 2.73
37.83 1.30
53.32 1.87
32.40 1.38
100.52 2.16
16.68 0.93
341.44 4.91
1.24 0.48
310.98 3.92
13.46 0.73
52.70 1.81
69.17 2.24
10.75 0.96
0.52 0.21
0.15 0.12
0.16 0.13
7.90 0.81
26.25 0.74
4.96 0.77
6.41 0.49
0.48 0.18
1.48 0.33
41.09 1.54
50.78 1.83
19.69 1.23
37.45 1.69
2.66 0.25
2.67 0.25
49.40 1.45
54.03 1.45
14.66 1.03
23.87 0.83
408.68 5.47
77.19 2.12
228.25 3.46
11.23 0.59
71.89 2.31
5.75 0.76
7.33 0.78
17.36 0.78
163.48 2.69
14.97 0.80
25.63 1.37
36.42 1.34
5.31 0.66
6.93 0.75
3.26 0.49
9.77 0.70
197.93 3.43
0.35 0.34
1.57 0.55
184.80 3.72
47.67 1.81
13.84 1.03
176.20 3.41
7.41 0.42
1.16 0.17
1.59 0.47
10.17 0.72
44.41 1.38
147.92 2.98
7.36 0.85
34.71 1.07
40.90 1.78
204.96 3.63
16.04 1.03
17.94 1.00
1.83 0.22
0.09 0.09
3.34 0.63
374.33 5.13
4.27 0.42
28.49 1.47
5.42 0.39
7.90 0.56
10.03 0.48
2.02 0.22
61.15 1.82
152.82 3.16
173.81 3.46
237.92 4.07
121.31 2.83
0.66 0.34
132.66 2.86
205.43 3.91
35.36 0.96
28.41 1.48
487.07 6.07
451.43 5.75
613.97 6.81
7.80 0.80
48.36 1.12
181.92 3.54
33.48 1.17
228.89 3.96
13.78 0.87
5.09 0.53
6.13 0.54
347.09 4.45
37.41 1.55
390.90 5.42
8.46 0.57
380.76 4.82
1.46 0.29
150.19 3.08
297.09 4.51
59.23 1.67
48.58 1.42
266.43 4.41
389.47 5.55
148.94 3.30
0.12 0.20
0.57 0.16
14.55 0.95
69.58 1.99
5.82 0.52
225.93 3.62
10.58 0.52
20.65 1.35
6.76 0.45
0.33 0.19
904.53 7.54
5.06 0.76
46.48 1.93
153.72 3.20
59.63 1.65
98.65 2.63
14.77 1.04
203.38 3.41
15.12 1.15
1.67 0.23
360.79 5.05
1328.59 10.10
50.08 2.03
36.83 1.04
1.56 0.23
84.40 2.13
1.85 0.55
178.41 3.85
262.25 4.25
86.30 2.57
0.86 0.50
39.91 1.30
10.69 0.56
90.70 2.45
5.42 0.43
2.30 0.29
25.49 0.96
95.40 2.12
0.60 0.22
80.82 2.02
3.90 0.48
435.44 5.61
253.64 4.44
1.38 0.29
0.50 0.19
31.29 1.64
4.21 0.78
104.21 2.89
48.95 1.98
1.23 0.38
90.64 2.27
2.68 0.36
1.13 0.34
1.52 0.23
11.19 0.73
32.81 1.31
145.43 3.50
179.67 3.83
0.09 0.10
32.97 1.69
1.86 0.30
0.44 0.14
217.57 3.26
11.19 1.02
52.50 2.13
267.95 4.06
8.96 0.88
15.78 0.97
1.53 0.57
-0.01 0.10
3.52 0.41
9.23 0.86
54.03 1.49
0.45 0.32
34.30 1.33
11.96 0.73
25.71 1.39
-0.01 0.13
86.87 2.46
9.52 0.94
304.17 4.71
1.86 0.33
88.25 2.70
16.71 1.32
139.15 3.34
4.58 0.48
-0.19 0.08
7.87 0.76
8.66 0.84
0.17 0.24
50.47 2.11
1.25 0.48
32.74 1.62
143.25 3.35
44.89 1.50
82.95 1.97
0.26 0.14
17.41 1.02
0.28 0.36
27.58 1.10
9.01 0.93
29.35 1.56
282.63 4.14
51.56 1.38
72.01 2.29
2.69 0.35
46.89 1.87
20.31 1.34
12.51 1.01
0.01 0.13
0.78 0.31
95.26 2.86
27.93 1.55
19.85 1.18
257.01 4.47
73.30 2.36
5.69 0.55
74.91 2.54
291.76 4.51
64.94 2.03
567.26 6.34
35.13 1.65
27.20 1.14
80.28 1.92
-0.02 0.16
4.30 0.46
2.37 0.58
12.23 0.73
180.55 3.15
14.47 1.03
95.76 2.73
39.35 1.80
1.02 0.58
1.07 0.48
2.86 0.55
22.67 1.28
18.65 1.14
43.00 1.23
613.23 6.64
0.24 0.38
4.89 0.58
14.85 1.19
-0.06 0.08
3.84 0.43
31.33 1.41
10.71 0.66
75.71 2.18
6.83 0.49
2.17 0.33
9.98 0.58
0.87 0.53
0.09 0.10
17.62 1.24
259.93 3.79
-0.02 0.20
-0.25 0.10
0.10 0.54
127.88 2.99
33.73 1.61
24.78 1.35
68.39 2.33
236.85 4.25
7.51 0.78
5.95 0.59
44.56 1.31
84.59 2.38
84.85 2.27
363.93 4.76
1.25 0.21
5.56 0.78
20.01 1.29
0.20 0.20
395.09 5.34
36.96 1.66
128.05 2.76
18.92 1.31
6.05 0.49
12.16 1.00
44.96 1.74
442.24 5.62
30.69 1.27
30.99 1.12
58.80 1.54
587.85 6.57
43.39 1.27
20.79 0.92
3.10 0.43
8.46 0.74
28.19 1.44
13.42 0.83
5.74 0.46
64.37 2.06
55.22 2.08
0.68 0.22
-0.00 0.07
0.00 0.04
89.20 2.55
150.73 2.86
0.01 0.10
0.06 0.07
727.79 7.08
38.18 1.58
71.70 2.09
33.75 1.53
425.49 5.52
0.52 0.32
0.58 0.19
291.60 4.69
64.71 1.77
57.57 1.47
1.82 0.36
20.43 1.31
16.77 1.05
0.05 0.21
0.13 0.27
132.09 3.16
31.52 1.50
29.37 1.41
0.32 0.46
63.23 1.70
71.58 2.11
3.78 0.45
11.84 0.70
5.15 0.65
230.09 4.00
27.32 1.09
369.70 5.02
231.50 4.03
0.05 0.24
16.22 0.80
0.12 0.20
39.05 1.54
0.46 0.22
176.18 3.35
0.00 0.15
-0.01 0.09
240.64 3.68
0.33 0.38
2.23 0.30
20.79 0.97
11.76 0.79
10.76 0.68
35.49 1.25
263.82 4.33
33.64 1.49
165.65 3.20
64.81 2.05
407.79 5.46
91.75 2.58
0.54 0.45
31.24 1.46
99.84 2.72
66.30 2.22
1.32 0.50
17.29 1.15
21.93 1.28
4.23 0.73
110.81 2.82
67.24 1.84
120.19 2.92
24.19 1.38
7.60 0.68
7.20 0.55
1.77 0.27
12.97 0.70
4.23 0.57
0.14 0.15
-0.06 0.08
11.10 0.89
78.33 1.96
14.26 0.78
0.00 0.08
-0.03 0.04
98.49 2.60
80.18 1.89
63.44 2.12
1.58 0.41
27.08 1.06
158.36 2.78
134.44 2.90
242.57 3.78
22.53 1.31
360.24 5.07
21.90 1.30
29.24 1.38
377.48 5.18
10.12 0.89
37.30 1.27
17.43 1.15
367.53 5.08
40.50 1.74
0.96 0.56
7.59 0.84
24.51 1.27
35.75 1.41
522.81 6.17
5.11 0.70
16.81 1.21
7.89 0.56
58.07 2.02
157.15 3.07
3.72 0.44
71.77 1.84
2.42 0.59
58.14 1.94
6.27 0.52
117.92 2.59
15.72 1.13
163.24 2.72
2.70 0.38
173.01 3.26
13.36 1.07
124.71 2.58
2.41 0.72
-0.07 0.44
126.09 2.95
7.72 0.81
129.73 3.08
12.50 1.04
464.14 5.61
5.16 0.52
23.00 1.06
36.12 1.19
161.09 2.80
19.33 1.02
13.00 0.70
0.02 0.09
9.38 0.88
201.79 3.88
45.79 1.84
61.57 1.75
9.19 0.62
132.75 2.84
6.75 0.82
240.88 3.89
0.57 0.17
0.87 0.23
62.71 2.03
48.74 1.76
21.33 0.96
1.00 0.36
1.39 0.52
1.39 0.43
270.89 4.23
8.48 0.90
7.52 0.88
84.68 2.46
140.86 2.96
2.81 0.60
136.95 3.08
-0.00 0.18
-0.09 0.09
378.91 5.05
139.22 3.27
87.86 2.14
14.90 0.78
40.13 1.71
9.94 0.65
4.91 0.45
2.31 0.61
28.20 1.11
120.11 2.69
1.36 0.57
7.90 0.91
64.40 2.01
257.51 4.35
244.79 4.06
249.18 4.37
14.46 1.11
146.35 3.32
2.71 0.51
0.96 0.23
0.04 0.13
34.51 1.37
17.37 1.24
0.56 0.18
2.92 0.55
9.01 0.91
26.93 1.42
9.71 0.78
8.33 0.66
97.73 2.69
12.04 0.96
1.60 0.31
133.05 2.81
242.86 4.27
18.77 1.20
252.83 3.64
10.07 0.99
165.69 3.47
9.04 0.74
24.12 1.08
38.38 1.67
0.22 0.18
201.00 3.91
771.17 7.53
134.98 3.29
30.56 1.30
141.08 2.92
24.68 1.09
4.94 0.59
0.14 0.12
0.05 0.07
62.68 1.72
0.07 0.12
0.07 0.07
250.85 4.52
14.24 1.00
1.98 0.63
-0.03 0.36
15.89 1.15
325.62 5.03
90.92 2.77
15.55 0.79
0.45 0.16
-0.09 0.27
133.13 3.17
289.27 4.60
32.24 1.47
0.15 0.42
20.18 1.35
1.74 0.58
6.58 0.54
87.93 2.53
8.89 0.70
4.32 0.68
15.58 1.23
2.12 0.67
20.26 1.39
759.04 7.77
150.68 3.07
234.31 3.93
58.72 2.20
61.72 2.14
116.54 2.88
72.69 2.34
947.24 8.64
64.42 2.05
0.34 0.31
47.35 1.98
9.62 0.68
3.12 0.44
81.72 2.06
1.66 0.63
7.94 0.71
3.48 0.67
11.53 0.88
0.61 0.29
246.70 4.51
18.51 1.24
8.37 0.87
21.70 1.36
541.10 6.36
15.04 1.21
73.17 2.45
84.47 2.33
114.63 3.00
2.12 0.58
61.07 1.88
74.56 2.51
60.39 2.20
75.52 2.19
1.04 0.43
87.21 2.64
109.48 2.95
10.04 0.71
111.27 2.61
67.11 2.37
2.77 0.51
27.54 1.08
5.32 0.56
13.45 0.90
326.89 4.88
72.02 2.08
20.83 1.14
8.54 0.89
9.01 0.77
0.03 0.09
0.00 0.05
3.94 0.48
0.57 0.25
159.17 3.48
1.49 0.60
221.56 4.05
89.90 2.66
61.09 2.13
22.93 1.15
4.32 0.74
274.67 4.39
187.90 3.74
1.02 0.40
0.19 0.28
216.54 3.98
44.09 1.39
17.06 1.00
2.42 0.35
5.09 0.70
0.01 0.01
0.01 0.01
0.04 0.01
0.14 0.01
0.29 0.01
0.52 0.01
9.17 0.01
0.38 0.01
8.39 0.01
1.31 0.01
0.79 0.01
1.19 0.01
2.73 0.01
3.96 0.01
8.96 0.01
10.48 0.01
6.66 0.01
3.72 0.01
0.99 0.01
2.35 0.01
9.68 0.01
5.26 0.01
3.01 0.01
-0.48 0.01
0.13 0.01
0.65 0.01
0.84 0.01
0.10 0.01
0.24 0.01
-0.06 0.01
0.02 0.01
1.17 0.01
0.29 0.01
1.69 0.01
1.72 0.01
0.56 0.01
2.38 0.01
-1.26 0.01
0.85 0.01
0.14 0.01
4.78 0.01
-0.11 0.01
-0.01 0.01
0.98 0.01
-0.09 0.01
0.42 0.01
0.27 0.01
-0.07 0.01
-0.21 0.01
0.28 0.01
0.83 0.01
0.29 0.01
0.03 0.01
0.08 0.01
-0.04 0.01
3.33 0.01
0.70 0.01
0.82 0.01
0.15 0.01
-0.01 0.01
-0.02 0.01
0.67 0.01
1.06 0.01
-0.01 0.01
-0.04 0.01
0.72 0.01
-0.10 0.01
-0.00 0.01
1.20 0.01
-0.02 0.01
-0.36 0.01
0.20 0.01
-0.01 0.01
-0.02 0.01
0.15 0.01
0.15 0.01
0.23 0.01
0.03 0.01
0.01 0.01
0.32 0.01
0.00 0.01
0.49 0.01
0.01 0.01
0.02 0.01
0.23 0.01
0.01 0.01
0.01 0.01
0.01 0.01
-0.23 0.09
-0.02 0.03
-0.00 0.04
-0.09 0.16
0.04 0.09
-0.05 0.06
209.02 3.82
-0.41 0.14
244.35 4.48
0.01 0.07
244.96 4.53
-0.04 0.07
0.14 0.34
351.93 5.62
37.48 1.77
0.09 0.65
0.37 0.32
0.03 0.13
45.01 2.17
4.28 0.68
11.11 1.29
0.50 0.83
9.42 1.20
0.01 0.34
9.14 0.92
4.58 0.64
2.04 0.70
29.51 1.62
84.40 2.73
0.42 0.40
24.37 1.11
0.01 0.15
0.02 0.11
0.23 0.22
791.03 8.57
1056.20 9.72
211.84 4.46
1.16 0.43
4.13 0.58
157.46 3.92
5.19 0.56
15.94 1.31
245.02 4.59
25.50 1.62
11.93 0.99
0.08 0.20
0.15 0.16
259.41 4.99
19.91 1.49
241.72 4.26
1.15 0.39
0.21 0.18
0.05 0.10
6.25 0.82
64.48 2.13
41.69 1.68
0.29 0.29
-0.36 0.13
361.30 5.84
274.44 5.11
27.97 1.40
113.87 3.18
39.49 1.96
115.11 3.39
163.80 3.86
14.22 0.85
370.28 5.87
954.83 9.26
322.50 5.57
156.14 3.93
1.37 0.67
4.86 0.82
11.36 1.19
17.28 1.02
-0.32 0.31
0.11 0.31
-0.04 0.18
15.46 0.89
0.29 0.18
0.06 0.10
53.95 2.20
78.05 2.26
61.79 2.44
6.01 0.90
1.99 0.39
0.45 0.20
4.51 0.53
10.94 0.83
40.40 1.62
34.07 1.32
0.06 0.15
939.95 9.37
8.32 1.01
92.14 2.83
3.58 0.54
10.98 1.15
42.52 2.04
75.93 2.47
9.94 0.94
16.50 1.05
3.03 0.43
0.64 0.22
72.20 2.59
223.86 4.68
6.47 0.60
284.00 5.08
59.39 2.36
47.15 2.13
-0.49 0.28
17.96 1.03
1.40 0.28
71.73 2.45
595.89 6.51
1.03 0.60
136.39 3.22
423.71 6.38
0.49 0.37
38.83 1.47
17.08 0.94
33.09 1.38
4.55 0.53
4.87 0.87
217.24 4.22
1.81 0.30
232.79 4.55
50.40 2.26
2.36 0.47
24.29 1.02
21.67 1.27
0.07 0.13
36.86 1.55
91.84 2.91
70.49 2.17
10.08 0.82
0.81 0.26
0.25 0.12
87.55 2.86
0.72 0.62
3.15 0.80
199.31 4.00
25.91 1.08
1.71 0.38
92.29 2.72
36.26 1.91
50.47 2.19
84.79 2.72
21.75 1.53
31.59 1.35
24.25 1.06
1.50 0.38
155.17 3.33
119.93 3.29
8.10 1.02
41.07 1.92
0.78 0.27
12.44 0.82
65.58 2.47
13.61 0.89
0.94 0.35
239.50 4.33
32.93 1.81
6.16 0.59
2.62 0.50
29.22 1.64
116.89 3.33
193.76 3.67
390.69 6.06
196.29 4.17
22.70 1.28
0.31 0.25
0.07 0.15
0.08 0.13
0.03 0.08
0.05 0.08
23.34 1.35
20.65 1.52
19.45 1.13
306.35 4.94
17.00 0.98
3.91 0.60
16.28 0.94
33.38 1.49
41.87 1.65
13.28 1.21
21.85 1.07
38.41 1.85
155.61 3.92
35.47 1.90
18.39 1.23
112.71 3.29
72.63 2.73
189.58 4.09
1.56 0.36
6.53 0.61
66.35 2.54
5.69 0.93
92.91 2.87
0.36 0.26
4.74 0.46
0.24 0.35
2.06 0.54
10.10 0.98
1.56 0.71
0.36 0.43
4.12 0.59
28.06 1.32
180.37 3.66
81.90 2.68
9.54 0.81
0.53 0.31
8.56 1.03
209.68 4.30
6.15 0.83
95.39 2.83
8.62 0.83
56.70 2.02
117.36 2.76
264.05 4.81
44.04 1.72
5.15 0.70
0.04 0.15
20.91 1.50
1.16 0.67
18.21 1.11
5.84 0.81
40.27 1.82
351.01 5.71
11.97 0.69
0.23 0.16
0.14 0.23
272.12 5.08
738.43 8.16
26.67 1.62
104.54 2.84
642.21 7.82
2.18 0.66
12.23 0.87
49.19 1.75
166.33 4.10
34.07 1.87
3.33 0.73
43.49 1.54
9.68 0.69
6.46 0.87
2.80 0.68
555.47 7.32
419.66 6.22
64.56 2.59
29.88 1.73
50.21 1.96
19.74 1.19
6.50 0.68
192.17 3.38
102.21 2.64
0.53 0.61
10.54 0.95
12.20 1.01
31.20 1.48
1.53 0.38
0.09 0.15
0.16 0.12
4.43 0.69
0.09 0.19
0.97 0.54
215.81 3.78
7.95 0.88
28.20 1.64
51.93 1.92
1.58 0.63
321.98 4.90
24.40 1.24
0.08 0.16
0.01 0.10
35.36 1.53
1.43 0.60
100.12 3.00
48.11 1.37
4.91 0.58
1.72 0.36
99.15 2.98
7.41 0.90
0.11 0.17
41.12 1.97
19.96 1.56
79.26 2.26
53.79 1.64
4.87 0.61
10.90 0.96
114.27 3.21
46.44 1.95
0.48 0.66
0.12 0.26
28.02 1.55
57.43 2.18
3.85 0.68
27.11 1.71
1.11 0.59
7.94 0.86
1.32 0.50
1.60 0.76
285.50 5.27
21.39 1.48
106.03 2.87
319.41 5.38
19.39 1.44
26.20 1.07
21.70 1.21
3.72 0.69
2.26 0.54
71.73 2.28
3.20 0.55
1.18 0.37
76.30 2.30
47.27 2.03
46.95 1.90
5.98 0.85
0.32 0.24
14.76 1.21
3.08 0.60
43.37 1.99
60.05 2.15
3.94 0.42
83.15 2.80
105.52 3.17
47.30 2.08
57.92 1.69
0.17 0.35
11.47 1.11
0.26 0.33
-0.03 0.21
77.64 2.65
9.00 1.02
4.89 0.49
1.29 0.30
0.29 0.18
14.16 1.19
3.02 0.38
0.97 0.37
12.21 0.98
40.48 1.77
104.48 3.11
93.59 2.75
22.01 1.54
100.09 3.00
7.62 0.82
585.08 6.99
76.06 2.33
0.09 0.09
345.55 5.16
30.28 1.71
15.51 1.26
1.25 0.58
24.15 1.19
67.87 2.52
19.00 0.87
43.25 1.53
18.06 1.09
336.69 4.73
98.23 2.88
9.51 0.85
11.63 0.87
2.94 0.62
279.98 4.91
12.44 0.97
28.70 1.25
3.66 0.50
76.99 2.65
-0.04 0.46
60.66 1.88
229.07 4.05
29.79 1.47
0.11 0.21
470.47 6.35
60.40 2.28
9.41 0.90
10.89 1.03
636.32 7.05
296.17 4.85
155.11 2.75
120.22 3.24
15.99 0.89
20.73 1.28
0.15 0.18
6.70 0.94
13.32 1.17
260.05 4.05
59.45 1.96
365.13 4.89
16.17 1.12
105.81 2.86
35.62 1.54
10.00 0.81
0.43 0.19
12.47 1.21
328.85 5.10
28.28 1.49
124.40 2.88
347.25 5.52
44.55 2.02
6.26 0.56
9.64 0.92
78.32 1.96
6.91 0.80
2.37 0.35
0.60 0.21
1063.20 8.86
1.62 0.62
472.27 6.25
87.57 2.81
122.27 3.23
56.78 2.03
0.35 0.18
25.09 1.15
0.32 0.61
0.89 0.51
15.64 1.14
72.04 2.48
259.62 4.84
0.26 0.29
3.19 0.45
11.37 1.13
140.13 3.29
268.14 4.70
307.17 4.51
265.39 4.51
12.74 0.72
1.16 0.29
0.03 0.25
328.93 6.34
-1.22 0.60
48.98 2.41
29.85 1.96
209.44 4.65
-0.44 0.42
-0.41 0.23
2.62 0.77
-0.22 0.29
0.21 0.51
159.18 4.35
253.34 5.47
0.04 0.50
16.76 1.41
11.49 0.68
18.86 1.40
410.10 6.76
388.43 5.20
2.94 0.84
0.75 0.23
149.83 4.13
0.30 0.33
-0.13 0.30
14.33 1.16
49.39 2.30
1090.87 10.91
4.27 0.60
6.53 0.73
150.14 3.96
404.67 6.20
76.58 2.12
0.03 0.31
164.02 3.63
166.44 3.97
9.07 0.81
28.13 1.18
3.97 0.57
66.72 2.58
393.22 6.48
14.32 1.33
43.48 2.05
3.82 0.47
1.35 0.32
85.61 3.02
0.71 0.20
44.64 1.87
-0.02 0.20
-0.07 0.11
127.97 3.23
-0.07 0.60
39.61 2.09
212.97 3.96
0.08 0.76
0.39 0.37
113.82 2.78
0.06 0.24
-0.09 0.13
0.35 0.45
77.82 2.57
5.02 0.67
49.29 2.43
-0.11 0.25
-0.10 0.15
87.52 2.75
2.89 0.65
0.33 0.40
0.39 0.25
0.34 0.43
10.19 0.94
0.81 0.77
272.94 4.94
141.71 3.38
8.10 1.08
88.25 2.28
6.94 0.73
13.00 1.24
25.52 1.43
120.48 2.90
-0.24 0.29
-0.11 0.10
1.90 0.65
278.71 4.80
1022.91 8.40
0.36 0.63
52.09 2.07
31.06 1.79
386.17 5.10
29.77 1.87
85.54 2.91
14.41 1.37
0.84 0.77
0.53 0.64
0.07 0.24
0.63 0.35
-0.19 0.15
0.20 0.28
0.51 0.53
0.25 0.55
0.28 0.30
0.02 0.22
254.31 4.80
530.21 6.45
116.11 2.89
-0.04 0.20
0.00 0.11
-0.07 0.35
0.24 0.15
0.77 0.45
30.62 1.47
0.14 0.30
10.68 1.22
-0.03 0.13
6.09 0.63
3.89 0.88
294.86 4.52
3.17 0.87
59.98 2.66
76.79 2.30
241.42 3.86
30.33 1.42
0.68 0.58
0.35 0.39
8.94 1.01
0.08 0.14
7.01 0.69
36.47 1.59
64.81 2.14
32.18 1.50
355.51 5.95
83.92 2.84
16.35 1.24
388.60 5.56
701.73 6.97
368.43 6.45
43.62 1.99
35.98 1.35
1.32 0.60
0.85 0.29
0.09 0.14
86.68 2.92
167.86 3.52
82.90 2.83
155.20 3.30
117.71 3.52
2.13 0.71
7.74 0.83
80.53 2.87
41.98 2.29
0.61 0.62
112.10 2.97
5.30 0.75
15.06 1.36
14.50 1.28
451.46 6.12
284.83 4.58
92.60 2.59
16.35 1.15
3.34 0.80
286.14 5.28
0.06 0.14
312.07 5.90
11.52 1.17
59.18 2.31
0.19 0.26
-0.03 0.19
17.04 1.45
60.43 2.15
0.47 0.37
28.85 1.46
4.03 0.92
2.69 0.55
10.11 0.82
3.43 0.77
0.00 0.03
0.51 0.41
13.03 1.31
32.30 2.03
88.01 2.63
21.90 1.33
0.16 0.28
-0.02 0.17
-0.04 0.09
7.07 1.09
25.73 1.66
14.61 1.09
85.11 2.99
35.43 1.39
3.78 0.58
-0.11 0.23
15.90 1.34
587.19 6.64
349.04 5.94
369.72 6.52
8.73 0.92
90.16 2.48
137.20 3.11
-0.00 0.28
29.11 1.47
9.67 1.07
272.41 5.20
15.21 1.20
1.40 0.75
31.41 1.86
96.84 2.94
9.44 0.97
80.34 2.43
12.56 0.93
133.08 4.00
23.22 1.59
239.03 4.60
0.36 0.37
89.98 2.61
0.30 0.29
140.92 3.87
41.69 2.23
41.91 1.73
9.80 0.96
128.29 3.76
108.70 3.52
143.94 3.75
5.30 1.01
5.18 0.77
1.68 0.41
8.48 0.71
1.31 0.36
0.92 0.47
-0.10 0.24
8.07 0.75
18.22 1.27
0.02 0.21
82.73 2.92
114.91 3.51
11.08 0.85
90.02 3.38
138.04 3.68
1.42 0.47
101.27 2.54
523.19 6.66
923.20 8.27
179.75 4.53
156.60 4.27
274.52 4.88
20.68 1.37
97.37 3.47
48.15 2.44
109.44 2.84
286.30 5.33
1.64 0.70
11.03 0.91
0.52 0.26
0.29 0.18
4.73 0.84
51.70 2.40
1.11 0.69
25.66 1.64
5.91 1.02
59.32 2.16
0.05 0.19
-0.01 0.10
3.63 0.62
-0.13 0.28
615.76 7.79
39.07 1.72
15.13 1.13
18.42 1.55
0.13 0.57
-0.02 0.17
0.67 0.66
358.79 6.57
293.82 6.06
7.75 0.85
52.78 2.54
104.83 3.16
0.17 0.35
0.09 0.21
289.29 5.88
175.40 4.64
0.31 0.41
65.64 2.27
41.46 1.57
75.40 2.94
790.30 9.19
30.12 1.90
3.48 0.74
0.59 0.59
0.06 0.19
12.48 0.98
21.41 1.19
40.13 1.74
0.66 0.39
-0.11 0.20
0.03 0.20
0.63 0.34
-0.04 0.20
0.98 0.68
70.52 2.31
0.41 0.57
188.09 4.45
578.40 7.08
65.09 2.60
105.18 3.68
8.68 1.17
26.31 1.25
389.98 5.45
174.26 4.69
504.63 7.96
589.71 8.11
27.25 1.54
322.83 5.81
34.78 1.83
3.23 0.67
12.90 1.14
3.46 0.98
24.53 1.73
0.30 0.67
0.31 0.53
8.57 0.86
2.75 0.55
0.15 0.30
768.16 7.66
0.14 0.33
-0.04 0.20
-0.11 0.15
197.29 5.03
245.50 5.35
0.58 0.52
381.01 6.59
221.60 5.46
6.76 0.73
8.38 0.99
0.31 0.32
0.91 0.44
3.85 0.63
10.57 0.80
-0.05 0.14
-0.03 0.06
145.57 4.43
3.90 0.89
4.53 0.56
0.40 0.30
0.25 0.19
-0.05 0.29
-0.03 0.12
71.50 2.90
181.00 4.92
54.41 2.57
29.82 1.84
10.06 1.14
0.17 0.33
541.73 5.80
24.19 1.24
21.35 1.00
1.85 0.39
233.93 3.74
545.83 5.84
48.70 1.33
50.72 1.56
-0.05 0.15
10.85 0.62
57.70 1.87
74.56 2.15
79.95 2.09
13.57 0.93
207.59 3.60
2.73 0.26
22.59 1.27
69.53 2.14
247.43 3.76
85.74 2.24
86.33 2.21
12.02 0.88
0.08 0.10
0.01 0.06
234.36 3.88
240.16 3.20
115.37 2.31
249.06 3.72
0.18 0.13
17.45 0.78
58.06 1.80
0.84 0.20
0.53 0.32
3.03 0.57
0.23 0.39
6.49 0.57
67.87 1.44
2.80 0.30
146.53 2.98
154.53 2.99
4.36 0.43
214.63 3.55
208.73 3.41
227.68 3.15
135.16 2.95
0.78 0.30
7.86 0.57
102.84 2.54
0.55 0.20
29.29 1.40
5.74 0.76
84.09 2.33
5.00 0.64
34.20 1.16
29.95 1.20
220.27 3.39
27.51 1.04
3.18 0.45
364.75 4.56
9.39 0.85
0.68 0.39
12.84 0.83
0.40 0.16
41.97 1.64
6.06 0.58
12.34 0.71
0.05 0.09
-0.01 0.06
39.29 1.60
13.96 0.61
42.00 1.43
0.07 0.36
6.43 0.44
2.14 0.25
-0.14 0.19
0.32 0.25
22.90 1.27
207.86 3.41
17.15 1.05
19.23 1.01
7.31 0.76
125.68 2.88
4.05 0.46
81.62 2.32
188.72 3.17
247.41 3.82
0.14 0.27
-0.08 0.42
0.04 0.16
4.23 0.40
22.39 0.85
1.34 0.51
0.22 0.39
5.10 0.65
1015.27 7.23
381.80 4.53
43.13 1.31
15.27 0.88
33.44 1.49
22.42 1.11
24.92 0.92
7.07 0.50
51.76 1.82
37.25 1.25
3.25 0.60
0.79 0.27
-0.14 0.13
218.18 3.59
19.35 1.15
3.31 0.36
8.58 0.53
12.75 0.63
17.42 1.09
0.43 0.24
8.17 0.79
7.16 0.64
20.73 0.76
66.01 2.10
65.43 1.68
12.54 0.60
4.53 0.37
2.33 0.49
80.23 1.69
139.41 2.56
63.76 1.51
4.56 0.46
1.64 0.39
144.54 2.95
508.71 5.52
1.67 0.55
19.14 0.73
186.86 3.33
24.13 0.91
9.74 0.88
26.04 1.02
101.28 2.14
349.10 4.34
21.32 1.19
126.41 2.68
15.61 1.07
97.27 2.35
0.97 0.45
7.52 0.74
18.64 0.78
107.05 2.15
0.25 0.17
13.87 0.68
11.36 0.58
4.50 0.60
30.40 1.41
0.11 0.15
198.90 3.56
16.74 1.08
0.02 0.14
-0.01 0.08
70.23 1.79
303.17 3.73
9.27 0.83
32.87 1.18
0.77 0.21
27.50 1.26
841.61 7.12
25.75 0.96
231.01 3.83
63.77 1.53
6.55 0.49
170.81 2.84
29.26 0.99
4.36 0.42
100.64 2.27
0.62 0.20
0.38 0.42
292.26 4.05
225.22 3.68
6.64 0.58
9.41 0.83
0.34 0.18
0.32 0.13
0.44 0.20
0.68 0.16
459.78 5.33
248.03 3.96
1.79 0.45
14.22 0.87
0.45 0.16
0.13 0.10
146.69 2.94
-0.10 0.13
353.97 4.63
132.15 2.47
31.42 1.33
3.05 0.34
0.40 0.16
0.10 0.10
427.10 5.18
349.71 4.68
95.71 2.39
734.27 6.57
11.98 0.55
3.30 0.30
0.03 0.29
0.63 0.21
0.06 0.10
0.02 0.06
131.33 2.81
6.56 0.58
108.98 2.45
0.05 0.17
141.62 2.89
-0.01 0.10
2.80 0.38
38.07 1.59
54.20 1.41
1040.48 7.95
183.30 2.93
1.75 0.26
0.60 0.15
0.85 0.19
106.10 2.29
193.03 3.38
55.55 1.78
9.19 0.63
3.23 0.52
158.12 3.09
23.85 0.88
-0.03 0.08
4.66 0.43
461.98 5.36
0.80 0.34
64.56 1.71
176.27 3.19
473.05 5.42
325.18 4.34
539.50 5.64
4.44 0.45
0.56 0.27
3.32 0.60
97.00 2.46
25.40 1.12
16.12 1.03
2.04 0.57
89.22 2.28
3.14 0.56
2.52 0.32
-0.05 0.14
0.03 0.08
57.12 1.68
35.90 1.15
295.89 4.21
12.70 0.64
37.89 1.57
19.93 1.14
491.36 5.48
156.83 2.71
251.80 3.77
38.67 1.36
62.64 1.62
4.46 0.52
165.34 3.19
0.55 0.25
35.55 1.14
11.71 0.87
3.16 0.52
8.77 0.77
5.75 0.44
0.04 0.11
70.68 2.16
2.97 0.59
67.67 2.10
78.26 2.10
0.45 0.16
0.02 0.11
55.17 1.49
250.21 4.00
12.61 0.97
34.19 1.39
103.27 2.38
3.83 0.40
48.02 1.39
8.86 0.85
249.53 3.38
2.66 0.56
5.56 0.73
26.50 1.15
13.40 0.98
21.05 1.21
189.61 2.86
43.70 1.67
16.64 0.75
7.56 0.78
296.45 4.16
34.24 1.37
37.15 1.60
6.09 0.70
10.01 0.87
14.53 0.97
4.48 0.41
0.71 0.49
9.11 0.78
13.82 0.97
69.17 1.92
53.05 1.67
0.44 0.20
2.46 0.34
325.86 4.69
41.80 1.30
4.00 0.37
391.20 4.83
21.08 1.26
77.81 1.83
0.35 0.11
0.21 0.27
12.81 0.64
4.50 0.43
293.39 4.41
0.54 0.27
0.39 0.47
81.55 2.24
12.05 0.84
1.65 0.26
100.59 2.24
25.82 1.06
-0.11 0.15
0.19 0.20
70.15 2.18
179.33 3.44
382.10 4.61
0.33 0.25
6.69 0.53
95.49 2.48
25.97 1.30
1.40 0.41
3.08 0.64
3.66 0.49
17.66 0.98
276.47 4.11
357.43 4.43
30.48 1.32
2.74 0.28
17.97 0.93
71.58 2.15
2.58 0.52
2.10 0.40
161.70 3.33
12.81 1.02
0.83 0.29
20.80 0.88
246.58 4.11
9.16 0.79
44.06 1.72
29.16 1.41
14.53 0.69
116.31 2.84
44.85 1.50
33.35 1.33
15.48 0.83
45.94 1.17
48.96 1.88
20.97 1.11
33.91 1.16
70.76 2.14
28.22 1.38
0.96 0.28
53.71 1.51
0.69 0.18
104.05 2.13
111.55 2.73
3.01 0.46
244.77 3.99
27.04 1.32
97.12 2.48
1.29 0.39
72.83 1.87
43.06 1.53
25.40 1.24
30.81 1.33
2.78 0.39
0.68 0.42
1.84 0.29
345.56 5.02
0.97 0.25
129.96 2.93
501.89 5.58
276.48 4.08
518.95 5.39
615.35 5.91
44.13 1.81
279.50 4.25
0.19 0.28
140.45 3.30
242.13 4.23
0.61 0.15
0.17 0.09
4.00 0.37
15.23 1.03
86.09 2.41
-0.08 0.40
25.01 1.44
1.03 0.17
26.38 0.96
16.51 0.79
2.09 0.47
6.16 0.45
64.17 1.72
142.15 3.26
46.98 1.51
155.74 2.88
13.03 1.02
6.17 0.53
13.91 0.89
0.05 0.10
1.96 0.23
2.53 0.30
1.21 0.20
23.01 1.26
79.47 2.23
42.51 1.04
247.87 4.31
1.72 0.28
214.43 3.39
0.33 0.28
41.84 1.54
209.58 3.84
116.91 2.92
183.85 3.57
800.38 7.73
187.81 3.30
7.14 0.64
874.90 7.49
188.72 3.69
692.36 7.24
141.15 2.66
132.31 2.98
79.30 2.20
38.02 1.56
3.50 0.61
153.22 3.30
350.00 5.15
0.10 0.21
2.82 0.27
32.40 1.40
0.19 0.21
18.40 1.06
98.96 2.69
19.83 1.29
156.39 3.47
0.01 0.10
0.00 0.06
4.38 0.33
50.77 1.41
367.29 4.31
494.62 5.25
8.55 0.91
10.77 0.61
1.28 0.33
15.21 0.86
7.17 0.71
34.96 1.26
156.73 3.00
10.40 0.91
202.34 3.58
0.54 0.28
6.63 0.62
541.35 6.17
4.21 0.32
1.49 0.20
194.91 2.79
15.54 1.04
3.95 0.69
26.40 1.44
70.20 2.30
27.77 0.81
223.83 3.16
248.51 3.89
1.86 0.31
6.68 0.58
111.11 2.65
368.22 5.27
169.61 2.84
699.12 6.05
13.82 0.74
20.01 1.01
109.97 2.63
210.52 3.95
479.12 5.67
105.79 2.76
5.20 0.63
106.31 2.31
7.66 0.71
15.23 0.91
0.63 0.48
33.38 1.64
7.37 0.47
124.88 2.33
7.51 0.50
57.36 2.08
123.66 2.80
314.55 4.81
-0.01 0.07
-0.01 0.04
17.89 0.74
11.92 1.04
17.05 0.65
0.12 0.07
71.78 2.11
249.21 4.12
9.31 0.66
3.55 0.49
0.30 0.15
0.05 0.08
88.58 2.10
39.38 1.67
412.17 5.12
89.32 2.65
0.86 0.18
58.83 1.97
24.32 0.90
340.27 4.94
52.65 1.26
386.96 4.72
8.55 0.53
5.94 0.81
0.51 0.33
0.67 0.41
3.05 0.53
5.94 0.73
12.01 0.88
184.58 3.70
0.02 0.39
18.12 1.24
1.24 0.25
7.42 0.55
149.74 2.80
214.21 3.71
40.48 1.41
23.47 1.08
348.86 4.85
47.88 1.96
77.21 2.49
33.33 1.65
14.70 1.09
15.61 1.17
21.75 1.31
75.45 2.04
27.15 1.26
233.37 3.85
5.73 0.39
1.24 0.20
0.30 0.13
4.41 0.47
11.14 0.73
7.38 0.62
10.25 0.58
5.26 0.47
91.98 2.53
23.07 0.96
20.27 0.89
47.66 1.56
208.32 4.03
220.09 3.75
14.56 1.18
380.47 4.57
5.26 0.71
125.14 2.52
56.30 1.36
28.05 1.48
256.58 4.33
60.53 1.93
25.75 0.96
250.27 4.39
174.80 3.01
6.56 0.88
0.83 0.22
149.72 3.15
1.76 0.41
225.91 4.17
28.77 1.47
141.51 3.44
339.60 4.77
2.30 0.27
56.75 2.20
2.44 0.51
7.61 0.66
12.42 0.88
14.44 0.69
4.62 0.66
9.29 0.64
51.92 1.67
45.91 2.01
16.04 1.16
25.54 1.37
16.99 1.10
6.57 0.41
86.98 2.01
208.19 4.26
21.65 1.36
9.02 0.62
8.10 0.79
363.90 4.90
25.47 1.27
2.29 0.51
4.67 0.51
7.63 0.54
61.47 2.17
3.17 0.56
8.35 0.50
155.61 3.58
38.59 1.40
324.93 4.85
9.31 0.61
956.88 8.40
97.38 2.74
67.68 1.98
140.22 2.77
0.23 0.13
131.00 3.12
0.72 0.16
0.11 0.08
53.73 1.41
25.87 1.17
139.63 3.47
26.10 1.50
682.00 7.56
1020.36 8.92
23.14 1.31
152.89 3.69
73.04 2.28
38.48 1.84
0.31 0.31
261.25 4.88
2.15 0.32
0.99 0.22
129.30 3.12
4.13 0.63
1.97 0.25
273.43 4.72
43.51 1.72
58.69 1.38
57.05 1.58
346.96 5.10
19.82 1.42
235.15 4.06
2.16 0.35
3.30 0.44
4.03 0.46
75.27 2.04
92.28 1.87
2.85 0.30
31.71 1.24
3.25 0.52
25.59 1.26
213.74 3.45
249.15 4.82
35.60 1.30
300.11 4.97
0.82 0.48
115.79 3.10
487.87 6.69
2.81 0.58
0.69 0.16
9.63 1.06
33.22 1.16
3.03 0.36
30.09 1.41
403.03 5.00
297.33 4.73
25.09 1.40
79.15 2.66
73.33 2.00
22.29 1.24
1.34 0.23
620.43 7.23
83.52 2.86
1.63 0.42
51.38 2.07
285.28 4.27
56.08 1.77
30.52 1.18
98.62 3.06
2.20 0.35
6.82 0.97
18.95 1.29
2.98 0.64
0.80 0.21
33.37 1.25
353.36 5.78
33.35 1.09
77.94 2.52
35.30 1.65
156.49 3.73
50.39 1.84
292.93 5.07
0.67 0.47
7.32 0.77
0.97 0.58
25.05 1.70
8.56 0.64
14.51 1.31
31.98 1.31
366.88 5.34
42.14 2.07
4.40 0.54
14.39 0.81
51.96 1.99
41.93 1.72
465.06 6.74
5.31 0.51
29.15 1.52
15.39 1.21
5.41 0.46
3.38 0.40
1.20 0.25
1.88 0.72
76.36 2.60
7.90 0.93
0.23 0.22
0.03 0.12
42.44 1.47
4.74 0.48
0.53 0.35
26.81 1.60
86.24 2.97
54.77 2.01
349.76 5.51
15.88 1.23
0.13 0.34
61.94 1.85
565.75 7.25
187.73 4.35
15.83 1.44
167.54 3.52
56.34 2.33
79.13 2.78
1.17 0.55
22.05 1.12
0.59 0.35
0.06 0.10
2.29 0.45
45.13 1.95
358.25 4.66
0.41 0.49
50.70 1.76
12.20 0.81
-0.25 0.15
8.29 1.01
0.89 0.73
0.00 0.53
9.54 0.71
1.08 0.56
1.37 0.54
3.43 0.67
14.66 1.35
290.37 5.45
62.23 2.35
9.64 0.69
113.12 3.03
21.76 1.53
18.64 1.54
14.54 1.23
2.17 0.54
4.78 0.60
6.98 0.73
11.92 0.94
28.84 1.48
86.11 2.51
40.79 1.85
6.38 0.87
26.23 1.34
-0.05 0.26
37.78 1.99
346.84 5.61
24.33 1.71
-0.52 0.24
32.87 1.31
132.01 3.48
4.53 0.52
0.62 0.36
2.00 0.48
31.95 1.95
176.90 3.32
308.16 5.46
47.09 2.22
26.22 1.86
35.89 1.81
12.23 0.94
0.01 0.08
0.06 0.12
41.28 2.26
0.22 0.66
-1.64 0.58
-0.06 0.49
7.15 0.99
-0.19 0.10
-0.05 0.05
-0.03 0.26
78.65 2.58
474.91 6.29
35.17 1.66
347.79 5.32
312.56 4.65
0.15 0.32
51.45 1.30
399.83 5.23
0.28 0.48
41.81 1.68
4.82 0.56
6.24 0.84
0.13 0.21
6.20 0.41
0.03 0.16
6.23 0.58
14.85 0.93
0.68 0.35
54.57 1.27
67.36 1.32
13.80 0.99
-0.00 0.09
220.52 4.05
18.71 0.93
50.10 1.49
146.64 3.16
515.57 5.81
114.78 2.86
86.28 2.26
3.75 0.61
195.37 3.79
18.18 1.21
153.89 2.79
483.89 5.06
3.22 0.36
633.24 6.47
246.20 4.26
9.68 0.82
5.92 0.43
6.14 0.56
0.95 0.28
804.29 7.56
155.55 3.20
724.25 7.14
15.49 0.97
106.77 2.61
181.14 3.45
532.99 5.57
7.13 0.70
44.60 1.35
0.03 0.36
28.67 1.08
227.16 2.94
349.73 4.87
8.44 0.83
0.83 0.21
0.41 0.14
0.02 0.09
52.67 1.63
1228.29 9.07
0.92 0.21
0.04 0.12
0.04 0.09
5.44 0.69
41.84 1.45
0.32 0.24
37.95 1.22
1.99 0.30
59.96 2.05
10.91 0.92
7.84 0.82
148.88 2.64
2.90 0.39
109.67 2.63
49.10 1.32
123.00 2.89
56.78 1.71
0.14 0.21
51.81 1.69
220.37 2.75
8.62 0.74
4.56 0.43
0.52 0.27
107.51 2.21
0.91 0.42
348.19 4.60
78.95 2.16
119.07 2.90
24.32 1.32
1.60 0.29
397.91 4.95
163.41 2.68
144.56 3.15
70.88 2.08
54.90 1.73
4.85 0.38
86.79 1.64
573.98 6.13
23.61 1.31
37.14 1.47
22.30 0.76
47.71 1.10
145.85 2.99
60.79 1.61
7.07 0.78
1.02 0.36
280.08 4.23
64.13 1.60
51.53 1.87
210.25 3.14
2.16 0.30
0.03 0.12
87.89 2.16
100.62 2.50
111.40 2.05
565.90 5.83
211.84 3.43
32.29 1.29
83.10 1.62
46.00 1.14
5.09 0.51
7.24 0.75
13.64 1.01
36.66 1.64
84.70 2.22
36.59 0.96
11.57 0.59
63.31 1.47
9.91 0.85
24.72 0.72
14.28 0.91
44.68 1.70
6.95 0.76
82.11 2.08
88.06 1.66
200.94 2.79
10.34 0.47
18.14 1.14
31.26 1.48
78.77 2.17
6.53 0.42
39.71 1.08
130.95 2.80
5.64 0.50
14.71 0.74
362.11 4.81
119.27 2.82
226.61 3.49
491.41 5.48
280.00 4.09
0.25 0.15
0.15 0.10
0.49 0.17
16.84 0.92
49.14 1.64
44.19 1.32
143.66 2.38
0.12 0.12
93.32 2.37
0.80 0.18
53.99 1.76
6.55 0.76
3.13 0.34
0.92 0.36
2.08 0.53
36.10 1.28
0.30 0.40
5.11 0.62
114.21 2.25
134.49 2.95
0.48 0.17
50.58 1.32
59.49 1.95
121.11 2.72
98.42 2.56
2.86 0.49
66.44 2.00
16.09 0.97
0.49 0.17
17.09 0.65
108.04 2.31
243.27 3.87
519.82 5.83
42.94 1.67
85.61 2.41
0.66 0.18
0.42 0.11
0.52 0.14
2.78 0.35
47.38 1.50
0.20 0.24
7.83 0.81
42.18 1.65
15.26 1.01
0.23 0.42
4.22 0.65
12.22 0.75
0.28 0.35
42.65 1.73
185.03 3.07
75.68 2.13
16.67 1.08
40.46 1.70
9.54 0.84
234.15 3.46
1.46 0.28
0.65 0.19
0.03 0.13
0.03 0.08
61.95 1.56
3.77 0.58
3.11 0.60
264.21 4.06
0.18 0.20
4.85 0.39
1.54 0.23
9.57 0.56
25.39 0.79
2.79 0.48
62.81 1.95
128.37 2.90
17.07 1.04
176.41 3.40
1.57 0.44
3.73 0.57
0.09 0.41
5.40 0.49
0.45 0.48
215.99 3.28
4.65 0.38
1.73 0.24
4.74 0.67
197.98 3.50
221.16 3.50
23.94 1.10
50.50 1.71
0.19 0.24
160.88 2.38
1.36 0.48
4.58 0.55
271.46 3.49
8.00 0.59
92.11 2.12
75.64 2.11
0.65 0.46
1.57 0.49
4.31 0.42
50.23 1.66
0.72 0.45
346.71 4.59
0.10 0.12
0.02 0.07
6.74 0.73
96.32 2.45
296.94 4.36
0.15 0.15
37.64 1.38
0.78 0.30
100.65 2.08
399.99 4.82
75.59 2.13
475.14 4.73
0.47 0.13
5.47 0.41
72.60 2.18
292.13 3.92
22.51 1.27
22.17 1.24
10.54 0.59
0.46 0.17
337.03 4.40
0.28 0.21
33.19 1.44
0.46 0.36
2.91 0.34
0.11 0.09
113.26 3.28
5.06 0.79
10.45 0.89
0.15 0.11
-0.10 0.35
1.04 0.21
68.81 2.56
1.40 0.58
31.63 1.78
8.12 0.83
10.81 0.84
16.13 1.00
4.46 0.52
1.56 0.31
780.08 7.73
20.96 1.47
120.41 2.97
180.18 3.84
127.31 2.89
9.78 0.83
4.29 0.71
0.21 0.32
2.40 0.50
0.25 0.34
42.07 1.75
0.58 0.27
289.22 5.00
136.69 3.49
2.56 0.68
161.88 3.86
100.77 3.13
130.68 3.35
26.30 1.67
0.67 0.45
2.67 0.41
20.64 1.18
-0.02 0.12
675.19 7.60
11.75 1.13
32.59 1.66
0.60 0.41
7.10 0.73
26.88 1.12
226.68 4.09
37.85 2.00
1.34 0.55
167.49 3.78
31.50 1.58
0.82 0.39
0.27 0.25
2.43 0.58
10.52 0.74
234.96 4.46
106.45 3.00
71.73 2.46
78.76 2.37
19.87 1.40
4.22 0.54
375.38 5.56
312.08 5.20
1.11 0.53
33.59 1.43
5.08 0.64
404.86 6.10
[truncated: 604,083 more chars]
